# Supplementary material for: Methyl 3-[(tert-but­oxy­carbon­yl)amino]­benzoate
Source: IUCrdata. 2025 Jun 24;10(Pt 6):x250542. doi: 10.1107/S2414314625005425 (PMC12230597; doi:10.1107/S2414314625005425)
Supplement: Supplementary file 1 [file x-10-x250542-sup1.cif]

##############################################################################
#                                                                            #
# This CIF contains the data for a data article accepted for                 #
# publication in IUCrData. It conforms to the requirements of                #
# Notes for Authors for IUCrData, and has been                               #
# peer reviewed under the auspices of IUCrData.                              #
#                                                                            #
# Full details of the Crystallographic Information File format               #
# are given in the paper "The Crystallographic Information File (CIF):       #
# a New Standard Archive File for Crystallography" by S. R. Hall, F. H.      #
# Allen and I. D. Brown [Acta Cryst. (1991), A47, 655-685].                  #
#                                                                            #
# The current version of the core CIF dictionary is obtainable from          #
# ftp://ftp.iucr.org/pub/cif_core.dic.                                       #
#                                                                            #
# Software is freely available for graphical display of the structure(s)     #
# in this CIF. For information consult the CIF software page                 #
# http://www.iucr.org/resources/cif/software.                                #
#                                                                            #
# This file may be used for bona fide research purposes within the           #
# scientific community so long as proper attribution is given to the data    # 
# article from which it was obtained.                                        #
#                                                                            #
##############################################################################
data_global
_audit_creation_method     SHELXL-97
_journal_date_recd_electronic     2025-06-09
_journal_date_accepted     2025-06-17
_journal_name_full     'IUCrData'
_journal_year     2025
_journal_volume     10
_journal_issue      1
_journal_page_first     0
_journal_page_last     0
_journal_paper_category     HO
_journal_paper_doi     10.1107/S2414314625005425
_journal_coeditor_code     HB4522
_publ_contact_author_name     'Karuppiah Muruga Poopathi Raja'
_publ_contact_author_address
;
^a^Chemical Biology and Biophysical Laboratory,
Department of Physical Chemistry, School of Chemistry,
Madurai Kamaraj University, Madurai - 625 021, Tamilnadu, India.
Chemical Biology and Biophysical Laboratory,
Department of Chemistry, School of Physical Sciences,
Sabarmati Building, Tejaswini Hills, Central University of Kerala,
Periye, Kasaragod District - 671 320, Kerala, India.
;
_publ_contact_author_email
                           'murugapoopathiraja@gmail.com, mpraja@cukerala.ac.in'
_publ_contact_author_fax     '044 091 2854 4894'
_publ_contact_author_phone     '044 091 24471061'
_publ_section_title
;
Methyl 3-[(<i>tert</i>-butoxycarbonyl)amino]benzoate
;
loop_
    _publ_author_name
    _publ_author_address
    'Murugesan Ponmagaram'
;
Chemical Biology and Biophysical Laboratory,
Department of Physical Chemistry, School of Chemistry,
Madurai Kamaraj University, Madurai - 625 021, Tamilnadu, India
;
    'Krishnan Saranraj'
;
Chemical Biology and Biophysical Laboratory,
Department of Physical Chemistry, School of Chemistry,
Madurai Kamaraj University, Madurai - 625 021, Tamilnadu, India
;
    'Karuppiah Muruga Poopathi Raja'
;
Chemical Biology and Biophysical Laboratory,
Department of Chemistry, School of Physical Sciences,
Sabarmati Building, Tejaswini Hills, Central University of Kerala,
Periye, Kasaragod District - 671 320, Kerala, India
;
_publ_section_synopsis
;
In the extended structure of the title compound, molecular pairs are connected
<i>via</i> N---H...O and C---H...O hydrogen bonds, generating inversion dimers
characterized by <i>R</i>^2^~2~(10) graph-set motifs. These dimers further
associate through N---H...O and C---H...O interactions, forming supramolecular
layers lying parallel to the (104) crystallographic plane. Aromatic \p--\p
stacking interactions and C---H...\p contacts contribute to the
three-dimensional supramolecular architecture.
;
data_I
_audit_creation_method     'SHELXL-2019/3'
_database_code_depnum_ccdc_archive     'CCDC 2360910'
_chemical_name_systematic     "Methyl 3-[(tert-butoxycarbonyl)amino]benzoate"
_chemical_name_common     "Methyl 3-[(tert-butoxycarbonyl)amino]benzoate"
_chemical_formula_moiety     'C13 H17 N O4'
_chemical_formula_sum     'C13 H17 N O4'
_chemical_formula_iupac     'C13 H17 N O4'
_chemical_formula_weight     251.28
_chemical_melting_point     ?
_space_group_crystal_system     monoclinic
_space_group_name_H-M_alt     'P 21/c'
_space_group_name_Hall     '-P 2ybc'
loop_
    _space_group_symop_operation_xyz
    'x, y, z'
    '-x, y+1/2, -z+1/2'
    '-x, -y, -z'
    'x, -y-1/2, z-1/2'
_cell_length_a     10.944(3)
_cell_length_b     11.234(3)
_cell_length_c     11.377(3)
_cell_angle_alpha     90
_cell_angle_beta     112.481(4)
_cell_angle_gamma     90
_cell_volume     1292.5(5)
_cell_formula_units_Z     4
_cell_measurement_reflns_used     1967
_cell_measurement_theta_min     2.01
_cell_measurement_theta_max     28.37
_cell_measurement_temperature     296(2)
_exptl_crystal_description     block
_exptl_crystal_colour     colourless
_exptl_crystal_size_max     0.21
_exptl_crystal_size_mid     0.19
_exptl_crystal_size_min     0.18
_exptl_crystal_density_diffrn     1.291
_exptl_crystal_density_meas     ?
_exptl_crystal_density_method     'not measured'
_exptl_crystal_F_000     752
_exptl_absorpt_coefficient_mu     0.096
_exptl_absorpt_correction_type     multi-scan
_exptl_absorpt_process_details
;
(SADABS; Krause <i>et al.</i>,  2015)
;
_exptl_absorpt_correction_T_min     0.6306
_exptl_absorpt_correction_T_max     0.7457
_diffrn_ambient_temperature     296(2)
_diffrn_source     'fine-focus sealed tube'
_diffrn_radiation_type     MoK\a
_diffrn_radiation_wavelength     0.71073
_diffrn_measurement_device_type     'Bruker SMART APEXII CCD'
_diffrn_measurement_method     '\w and \f scans'
_diffrn_detector_area_resol_mean     ?
_diffrn_reflns_number     17731
_diffrn_reflns_av_R_equivalents     0.0754
_diffrn_reflns_av_unetI/netI     0.0690
_diffrn_reflns_theta_min     2.014
_diffrn_reflns_theta_max     28.366
_diffrn_reflns_theta_full     25.242
_diffrn_measured_fraction_theta_max     0.996
_diffrn_measured_fraction_theta_full     1.000
_diffrn_reflns_limit_h_min     -14
_diffrn_reflns_limit_h_max     12
_diffrn_reflns_limit_k_min     -14
_diffrn_reflns_limit_k_max     14
_diffrn_reflns_limit_l_min     -15
_diffrn_reflns_limit_l_max     15
_refine_special_details
;
N and C-bound H atoms were positioned geometrically (C--H = 0.93--0.98 \%A) and
allowed to ride on their parent atoms, with U~iso~(H) = 1.5U~eq~(C) for methyl
H atoms and 1.2U~eq~(C) for all other H atoms.
;
_reflns_number_total     3220
_reflns_number_gt     1966
_reflns_threshold_expression     'I > 2\s(I)'
_refine_ls_structure_factor_coef     Fsqd
_refine_ls_matrix_type     full
_refine_ls_R_factor_all     0.0999
_refine_ls_R_factor_gt     0.0497
_refine_ls_wR_factor_gt     0.1030
_refine_ls_wR_factor_ref     0.1212
_refine_ls_goodness_of_fit_ref     1.009
_refine_ls_restrained_S_all     1.009
_refine_ls_number_reflns     3220
_refine_ls_number_parameters     168
_refine_ls_number_restraints     0
_refine_ls_hydrogen_treatment     constr
_refine_ls_weighting_scheme     calc
_refine_ls_weighting_details
              'w=1/[\s^2^(Fo^2^)+(0.0491P)^2^+0.2412P] where P=(Fo^2^+2Fc^2^)/3'
_atom_sites_solution_hydrogens     geom
_atom_sites_solution_primary     direct
_atom_sites_solution_secondary     ?
_refine_ls_shift/su_max     0.000
_refine_ls_shift/su_mean     0.000
_refine_diff_density_max     0.253
_refine_diff_density_min     -0.235
_refine_ls_extinction_method
;
SHELXL-2019/2 (Sheldrick 2008)
;
_refine_ls_extinction_coef     0.0096(15)
_refine_ls_extinction_expression
                                  'Fc^*^=kFc[1+0.001xFc^2^\l^3^/sin(2\q)]^-1/4^'
loop_
    _atom_type_symbol
    _atom_type_description
    _atom_type_scat_dispersion_real
    _atom_type_scat_dispersion_imag
    _atom_type_scat_source
    'C' 'C' 0.0033 0.0016
                         'International Tables Vol C Tables 4.2.6.8 and 6.1.1.4'
    'H' 'H' 0.0000 0.0000
                         'International Tables Vol C Tables 4.2.6.8 and 6.1.1.4'
    'N' 'N' 0.0061 0.0033
                         'International Tables Vol C Tables 4.2.6.8 and 6.1.1.4'
    'O' 'O' 0.0106 0.0060
                         'International Tables Vol C Tables 4.2.6.8 and 6.1.1.4'
_computing_data_collection
;
<i>APEX2</i> (Bruker, 2008)
;
_computing_cell_refinement
;
<i>SAINT</i> (Bruker, 2008)
;
_computing_data_reduction
;
<i>SAINT</i>(Bruker, 2008)
;
_computing_structure_solution
;
SHELXS97 (Sheldrick, 2008)
;
_computing_structure_refinement
;
<i>SHELXL2019/2</i> (Sheldrick, 2015)
;
_computing_molecular_graphics
;
<i>ORTEP-3 for Windows</i> (Farrugia, 2012)
;
_computing_publication_material
;
publCIF (Westrip, 2010)
;
loop_
    _atom_site_type_symbol
    _atom_site_label
    _atom_site_fract_x
    _atom_site_fract_y
    _atom_site_fract_z
    _atom_site_U_iso_or_equiv
    _atom_site_adp_type
    _atom_site_calc_flag
    _atom_site_occupancy
    _atom_site_disorder_assembly
    _atom_site_disorder_group
    C C1 0.62827(18) 0.10342(16) 0.47993(18) 0.0243(4) Uani d 1 . .
    H H1A 0.583451 0.121193 0.391158 0.036 Uiso calc 1 . .
    H H1B 0.643567 0.019253 0.490723 0.036 Uiso calc 1 . .
    H H1C 0.711362 0.144702 0.512517 0.036 Uiso calc 1 . .
    C C2 0.52600(17) 0.25857(15) 0.54767(17) 0.0186(4) Uani d 1 . .
    C C3 0.43796(17) 0.29156(15) 0.61424(16) 0.0183(4) Uani d 1 . .
    C C4 0.39765(17) 0.40983(16) 0.60627(17) 0.0199(4) Uani d 1 . .
    H H4 0.426532 0.463943 0.560604 0.024 Uiso calc 1 . .
    C C5 0.31466(17) 0.44819(15) 0.66576(16) 0.0196(4) Uani d 1 . .
    C C6 0.27334(18) 0.36633(16) 0.73476(17) 0.0216(4) Uani d 1 . .
    H H6 0.218801 0.390662 0.775977 0.026 Uiso calc 1 . .
    C C7 0.31357(18) 0.24816(16) 0.74209(17) 0.0230(4) Uani d 1 . .
    H H7 0.284882 0.194009 0.787865 0.028 Uiso calc 1 . .
    C C8 0.39548(18) 0.20972(16) 0.68254(17) 0.0212(4) Uani d 1 . .
    H H8 0.421773 0.130509 0.687994 0.025 Uiso calc 1 . .
    C C9 0.18725(18) 0.62189(16) 0.69033(17) 0.0216(4) Uani d 1 . .
    C C10 0.08789(18) 0.81923(16) 0.68615(18) 0.0239(4) Uani d 1 . .
    C C11 -0.0445(2) 0.7864(2) 0.58521(19) 0.0373(6) Uani d 1 . .
    H H11A -0.037471 0.783865 0.503700 0.056 Uiso calc 1 . .
    H H11B -0.109167 0.844840 0.583632 0.056 Uiso calc 1 . .
    H H11C -0.071121 0.709729 0.604166 0.056 Uiso calc 1 . .
    C C12 0.1331(2) 0.94171(18) 0.6618(2) 0.0420(6) Uani d 1 . .
    H H12A 0.221113 0.956535 0.722260 0.063 Uiso calc 1 . .
    H H12B 0.074302 1.001277 0.670662 0.063 Uiso calc 1 . .
    H H12C 0.132422 0.944532 0.577242 0.063 Uiso calc 1 . .
    C C13 0.0882(2) 0.81423(17) 0.81919(18) 0.0284(5) Uani d 1 . .
    H H13A 0.055317 0.738297 0.832519 0.043 Uiso calc 1 . .
    H H13B 0.032576 0.876232 0.829252 0.043 Uiso calc 1 . .
    H H13C 0.176745 0.824988 0.880178 0.043 Uiso calc 1 . .
    N N1 0.27956(14) 0.56926(13) 0.65412(14) 0.0209(4) Uani d 1 . .
    H H1 0.320586 0.614865 0.620673 0.025 Uiso calc 1 . .
    O O1 0.57322(13) 0.32966(11) 0.49628(12) 0.0249(3) Uani d 1 . .
    O O2 0.54760(12) 0.14127(10) 0.54830(12) 0.0227(3) Uani d 1 . .
    O O3 0.11464(13) 0.57148(11) 0.73180(13) 0.0292(3) Uani d 1 . .
    O O4 0.19151(12) 0.74073(11) 0.67341(12) 0.0243(3) Uani d 1 . .
loop_
    _atom_site_aniso_label
    _atom_site_aniso_U_11
    _atom_site_aniso_U_22
    _atom_site_aniso_U_33
    _atom_site_aniso_U_12
    _atom_site_aniso_U_13
    _atom_site_aniso_U_23
    C1 0.0260(10) 0.0196(10) 0.0315(11) 0.0011(8) 0.0157(9) -0.0032(8)
    C2 0.0199(9) 0.0145(9) 0.0196(10) -0.0001(7) 0.0056(8) 0.0002(7)
    C3 0.0208(9) 0.0168(9) 0.0176(9) -0.0020(7) 0.0075(8) -0.0011(7)
    C4 0.0223(9) 0.0167(9) 0.0208(10) -0.0012(7) 0.0085(8) 0.0023(7)
    C5 0.0198(9) 0.0179(9) 0.0201(10) -0.0015(7) 0.0067(8) -0.0010(7)
    C6 0.0214(10) 0.0216(10) 0.0237(10) -0.0010(8) 0.0109(8) -0.0019(8)
    C7 0.0285(10) 0.0193(10) 0.0228(10) -0.0032(8) 0.0114(8) 0.0021(8)
    C8 0.0259(10) 0.0143(9) 0.0229(10) -0.0004(8) 0.0091(8) 0.0000(8)
    C9 0.0237(10) 0.0189(9) 0.0219(10) 0.0002(8) 0.0085(8) -0.0011(8)
    C10 0.0251(10) 0.0221(10) 0.0294(11) 0.0088(8) 0.0157(9) 0.0024(8)
    C11 0.0312(12) 0.0526(15) 0.0273(12) 0.0144(10) 0.0102(10) -0.0005(10)
    C12 0.0519(14) 0.0235(11) 0.0660(16) 0.0143(10) 0.0397(13) 0.0107(11)
    C13 0.0308(11) 0.0268(11) 0.0271(11) 0.0097(9) 0.0107(9) -0.0003(9)
    N1 0.0232(8) 0.0166(8) 0.0279(9) 0.0004(6) 0.0153(7) 0.0021(6)
    O1 0.0309(8) 0.0182(7) 0.0320(8) 0.0013(6) 0.0193(6) 0.0026(6)
    O2 0.0301(7) 0.0150(7) 0.0279(7) -0.0001(5) 0.0166(6) -0.0018(5)
    O3 0.0321(8) 0.0212(7) 0.0433(9) -0.0006(6) 0.0246(7) -0.0010(6)
    O4 0.0274(7) 0.0163(7) 0.0349(8) 0.0040(5) 0.0183(6) 0.0027(6)
_geom_special_details
;
 All esds (except the esd in the dihedral angle between two l.s. planes)
 are estimated using the full covariance matrix.  The cell esds are taken
 into account individually in the estimation of esds in distances, angles
 and torsion angles; correlations between esds in cell parameters are only
 used when they are defined by crystal symmetry.  An approximate (isotropic)
 treatment of cell esds is used for estimating esds involving l.s. planes.
;
loop_
    _geom_bond_atom_site_label_1
    _geom_bond_atom_site_label_2
    _geom_bond_site_symmetry_2
    _geom_bond_distance
    _geom_bond_publ_flag
    C1 O2 . 1.446(2) ?
    C1 H1A . 0.9600 ?
    C1 H1B . 0.9600 ?
    C1 H1C . 0.9600 ?
    C2 O1 . 1.216(2) ?
    C2 O2 . 1.338(2) ?
    C2 C3 . 1.482(2) ?
    C3 C4 . 1.392(2) ?
    C3 C8 . 1.393(2) ?
    C4 C5 . 1.392(2) ?
    C4 H4 . 0.9300 ?
    C5 C6 . 1.392(2) ?
    C5 N1 . 1.406(2) ?
    C6 C7 . 1.391(3) ?
    C6 H6 . 0.9300 ?
    C7 C8 . 1.383(2) ?
    C7 H7 . 0.9300 ?
    C8 H8 . 0.9300 ?
    C9 O3 . 1.209(2) ?
    C9 O4 . 1.352(2) ?
    C9 N1 . 1.363(2) ?
    C10 O4 . 1.487(2) ?
    C10 C11 . 1.511(3) ?
    C10 C13 . 1.514(3) ?
    C10 C12 . 1.523(3) ?
    C11 H11A . 0.9600 ?
    C11 H11B . 0.9600 ?
    C11 H11C . 0.9600 ?
    C12 H12A . 0.9600 ?
    C12 H12B . 0.9600 ?
    C12 H12C . 0.9600 ?
    C13 H13A . 0.9600 ?
    C13 H13B . 0.9600 ?
    C13 H13C . 0.9600 ?
    N1 H1 . 0.8600 ?
loop_
    _geom_angle_atom_site_label_1
    _geom_angle_atom_site_label_2
    _geom_angle_atom_site_label_3
    _geom_angle_site_symmetry_1
    _geom_angle_site_symmetry_3
    _geom_angle
    _geom_angle_publ_flag
    O2 C1 H1A . . 109.5 ?
    O2 C1 H1B . . 109.5 ?
    H1A C1 H1B . . 109.5 ?
    O2 C1 H1C . . 109.5 ?
    H1A C1 H1C . . 109.5 ?
    H1B C1 H1C . . 109.5 ?
    O1 C2 O2 . . 122.88(16) ?
    O1 C2 C3 . . 124.08(16) ?
    O2 C2 C3 . . 113.04(15) ?
    C4 C3 C8 . . 120.08(16) ?
    C4 C3 C2 . . 117.20(16) ?
    C8 C3 C2 . . 122.72(16) ?
    C3 C4 C5 . . 120.87(16) ?
    C3 C4 H4 . . 119.6 ?
    C5 C4 H4 . . 119.6 ?
    C6 C5 C4 . . 118.86(17) ?
    C6 C5 N1 . . 123.80(16) ?
    C4 C5 N1 . . 117.34(16) ?
    C7 C6 C5 . . 120.04(17) ?
    C7 C6 H6 . . 120.0 ?
    C5 C6 H6 . . 120.0 ?
    C8 C7 C6 . . 121.20(17) ?
    C8 C7 H7 . . 119.4 ?
    C6 C7 H7 . . 119.4 ?
    C7 C8 C3 . . 118.95(17) ?
    C7 C8 H8 . . 120.5 ?
    C3 C8 H8 . . 120.5 ?
    O3 C9 O4 . . 125.57(16) ?
    O3 C9 N1 . . 126.05(17) ?
    O4 C9 N1 . . 108.38(15) ?
    O4 C10 C11 . . 109.09(15) ?
    O4 C10 C13 . . 111.44(15) ?
    C11 C10 C13 . . 112.67(17) ?
    O4 C10 C12 . . 101.85(14) ?
    C11 C10 C12 . . 111.49(17) ?
    C13 C10 C12 . . 109.80(17) ?
    C10 C11 H11A . . 109.5 ?
    C10 C11 H11B . . 109.5 ?
    H11A C11 H11B . . 109.5 ?
    C10 C11 H11C . . 109.5 ?
    H11A C11 H11C . . 109.5 ?
    H11B C11 H11C . . 109.5 ?
    C10 C12 H12A . . 109.5 ?
    C10 C12 H12B . . 109.5 ?
    H12A C12 H12B . . 109.5 ?
    C10 C12 H12C . . 109.5 ?
    H12A C12 H12C . . 109.5 ?
    H12B C12 H12C . . 109.5 ?
    C10 C13 H13A . . 109.5 ?
    C10 C13 H13B . . 109.5 ?
    H13A C13 H13B . . 109.5 ?
    C10 C13 H13C . . 109.5 ?
    H13A C13 H13C . . 109.5 ?
    H13B C13 H13C . . 109.5 ?
    C9 N1 C5 . . 126.77(15) ?
    C9 N1 H1 . . 116.6 ?
    C5 N1 H1 . . 116.6 ?
    C2 O2 C1 . . 115.44(14) ?
    C9 O4 C10 . . 120.18(13) ?
loop_
    _geom_torsion_atom_site_label_1
    _geom_torsion_atom_site_label_2
    _geom_torsion_atom_site_label_3
    _geom_torsion_atom_site_label_4
    _geom_torsion_site_symmetry_1
    _geom_torsion_site_symmetry_2
    _geom_torsion_site_symmetry_3
    _geom_torsion_site_symmetry_4
    _geom_torsion
    _geom_torsion_publ_flag
    O1 C2 C3 C4 . . . . 6.4(3) ?
    O2 C2 C3 C4 . . . . -172.91(15) ?
    O1 C2 C3 C8 . . . . -173.73(18) ?
    O2 C2 C3 C8 . . . . 7.0(2) ?
    C8 C3 C4 C5 . . . . -0.1(3) ?
    C2 C3 C4 C5 . . . . 179.82(16) ?
    C3 C4 C5 C6 . . . . 0.6(3) ?
    C3 C4 C5 N1 . . . . 179.40(16) ?
    C4 C5 C6 C7 . . . . -0.8(3) ?
    N1 C5 C6 C7 . . . . -179.51(17) ?
    C5 C6 C7 C8 . . . . 0.5(3) ?
    C6 C7 C8 C3 . . . . 0.0(3) ?
    C4 C3 C8 C7 . . . . -0.2(3) ?
    C2 C3 C8 C7 . . . . 179.86(16) ?
    O3 C9 N1 C5 . . . . -4.7(3) ?
    O4 C9 N1 C5 . . . . 174.66(16) ?
    C6 C5 N1 C9 . . . . -10.3(3) ?
    C4 C5 N1 C9 . . . . 170.99(17) ?
    O1 C2 O2 C1 . . . . -1.8(2) ?
    C3 C2 O2 C1 . . . . 177.44(15) ?
    O3 C9 O4 C10 . . . . -10.1(3) ?
    N1 C9 O4 C10 . . . . 170.57(14) ?
    C11 C10 O4 C9 . . . . -62.9(2) ?
    C13 C10 O4 C9 . . . . 62.1(2) ?
    C12 C10 O4 C9 . . . . 179.17(16) ?
loop_
    _geom_hbond_atom_site_label_D
    _geom_hbond_atom_site_label_H
    _geom_hbond_atom_site_label_A
    _geom_hbond_site_symmetry_A
    _geom_hbond_distance_DH
    _geom_hbond_distance_HA
    _geom_hbond_distance_DA
    _geom_hbond_angle_DHA
    N1 H1 O1 3_666 0.86 2.17 2.987(2) 160
    C4 H4 O1 3_666 0.93 2.41 3.211(2) 145
    C13 H13C O1 2_656 0.96 2.55 3.496(3) 167
_shelx_space_group_comment
;
The symmetry employed for this shelxl refinement is uniquely defined
by the following loop, which should always be used as a source of
symmetry information in preference to the above space-group names.
They are only intended as comments.
;
_shelx_estimated_absorpt_T_min     ?
_shelx_estimated_absorpt_T_max     ?
_shelx_hkl_file
;
  -1   0   0 532.211 14.4858   4
  -1   0   0 529.621 14.5995   5
   1   0   0 519.186 14.4996   4
  -1   0   0 515.565 14.5936   3
  -1   0   0 518.880 14.6339   1
  -2   0   0 69.1889 3.57903   5
  -2   0   0 65.9235 3.62650   3
  -2   0   0 68.3849 3.71717   1
  -2   0   0 69.1223 3.41194   4
  -3   0   0 85.8047 4.86119   1
  -3   0   0 80.7916 4.76552   3
  -3   0   0 75.4859 4.58204   5
  -3   0   0 86.8610 4.45517   4
  -4   0   0 411.842 13.9492   5
  -4   0   0 412.574 14.1139   3
  -4   0   0 405.985 14.1781   1
  -4   0   0 410.573 13.4673   4
  -5   0   0 57.4656 4.95658   4
  -5   0   0 52.1939 5.41743   3
  -5   0   0 47.0031 5.13661   1
  -5   0   0 62.2917 5.71202   5
  -6   0   0 313.823 12.1780   4
  -6   0   0 328.764 12.8271   5
  -6   0   0 316.125 13.1236   3
  -6   0   0 312.346 13.1577   1
  -7   0   0 142.511 8.44892   5
  -7   0   0 138.863 8.70177   1
  -7   0   0 146.324 7.95221   4
  -7   0   0 121.607 8.57492   3
  -8   0   0 221.892 10.6094   4
  -8   0   0 202.635 11.6980   1
  -8   0   0 214.787 11.2278   5
  -9   0   0 -2.6064 3.53194   5
  -9   0   0 -1.3679 3.55114   4
  -9   0   0 2.47937 4.30856   1
 -10   0   0 69.2327 8.88455   5
 -10   0   0 74.9197 9.50247   1
 -10   0   0 78.1788 8.58712   4
 -11   0   0 38.3353 7.51342   5
 -11   0   0 52.2327 8.09208   4
 -11   0   0 35.8484 7.59646   1
 -12   0   0 6.81764 9.86565   4
 -12   0   0 29.6462 8.75214   1
 -12   0   0 17.7770 7.06565   5
 -13   0   0 4.14809 7.24115   5
 -13   0   0 -9.9273 6.70955   1
   0  -1   0 -2.0368 0.65816   4
   0  -1   0 -1.9388 0.65191   6
   0  -1   0 -2.1077 0.69570   7
   0  -1   0 -1.7458 0.59790   7
   0  -1   0 -1.3090 0.71534   6
   0   1   0 -2.6318 0.58660   4
   0   1   0 -2.1973 0.59902   7
   0   1   0 -1.9773 0.65953   6
   0   1   0 -1.7328 0.64338   7
   0   1   0 -2.5403 0.60264   6
   0   1   0 -1.8676 0.60779   2
  -1  -1   0 430.157 12.7546   6
  -1  -1   0 428.142 12.5639   7
  -1  -1   0 441.926 12.5944   7
  -1  -1   0 442.136 12.8016   6
  -1   1   0 453.199 12.4545   3
   1   1   0 451.728 12.6771   7
   1   1   0 458.964 13.2872   6
   1   1   0 446.241 12.8031   6
  -1   1   0 440.736 12.9416   4
  -1   1   0 442.163 12.7769   2
  -1   1   0 431.320 12.7681   5
  -1   1   0 433.294 12.7105   1
  -2  -1   0 1318.04 36.4762   3
  -2  -1   0 1322.80 36.1316   6
  -2  -1   0 1329.94 36.1953   6
  -2  -1   0 1284.58 36.1909   1
  -2   1   0 1305.87 36.2102   2
  -2   1   0 1310.45 36.5839   1
  -2   1   0 1329.13 36.2685   3
  -2   1   0 1320.95 36.6486   4
  -2   1   0 1313.28 36.5733   5
  -3  -1   0 282.237 10.2052   3
  -3  -1   0 289.974 10.0155   1
  -3  -1   0 275.400 9.28597   6
  -3  -1   0 300.001 9.80880   5
  -3  -1   0 279.107 9.37826   6
  -3   1   0 283.134 9.89904   3
  -3   1   0 281.353 9.54899   2
  -3   1   0 290.166 10.3595   1
  -3   1   0 301.810 10.2267   4
  -3   1   0 290.113 10.1839   5
  -4  -1   0 693.382 21.4083   3
  -4  -1   0 696.336 21.2216   1
  -4  -1   0 679.731 20.8660   5
  -4  -1   0 661.885 19.9909   6
  -4  -1   0 666.993 20.0410   6
  -4   1   0 686.421 21.5595   1
  -4   1   0 675.785 20.3137   2
  -4   1   0 679.542 21.1488   4
  -4   1   0 682.230 21.2459   5
  -4   1   0 688.796 21.1097   3
  -5  -1   0 1.80314 2.70507   3
  -5  -1   0 -1.2483 2.36692   1
  -5  -1   0 3.70402 2.40780   5
  -5   1   0 3.80561 2.92529   3
  -5   1   0 3.84497 2.06448   2
  -5   1   0 3.36647 2.61917   5
  -5   1   0 1.78418 2.66041   1
  -6  -1   0 41.7813 5.30663   1
  -6  -1   0 41.6404 5.14213   5
  -6  -1   0 39.4567 5.36053   3
  -6   1   0 43.2052 5.31988   5
  -6   1   0 44.4783 5.28808   4
  -6   1   0 51.6234 6.02283   3
  -6   1   0 53.3085 6.22078   1
  -7  -1   0 13.9259 3.92903   5
  -7  -1   0 13.8214 4.11242   1
  -7   1   0 15.6501 3.94099   4
  -7   1   0 14.2213 4.13807   5
  -7   1   0 11.8817 3.91903   1
  -7   1   0 16.0295 4.39543   3
  -8  -1   0 244.372 11.8609   5
  -8  -1   0 261.627 12.8437   1
  -8   1   0 249.918 12.4717   5
  -8   1   0 237.590 12.8962   1
  -8   1   0 247.532 12.6670   3
  -8   1   0 243.689 12.0049   4
  -9  -1   0 0.93414 3.96254   1
  -9  -1   0 10.0902 4.44018   5
  -9   1   0 3.78281 4.50681   5
  -9   1   0 1.67910 4.25320   1
  -9   1   0 4.54479 4.12405   4
 -10  -1   0 80.2966 9.01499   5
 -10  -1   0 52.9888 8.14142   1
 -10   1   0 54.1488 8.33368   1
 -10   1   0 60.4888 8.06965   4
 -10   1   0 51.7591 7.77384   5
 -11  -1   0 4.09338 5.24843   1
 -11  -1   0 -2.0600 5.01950   5
 -11   1   0 -0.5566 4.61250   5
 -11   1   0 -2.7680 4.81305   1
 -11   1   0 -1.2840 5.26498   4
 -12  -1   0 48.8698 9.15212   5
 -12  -1   0 45.8555 8.85674   1
 -12   1   0 35.8186 8.13661   5
 -12   1   0 37.0330 9.09285   1
 -13  -1   0 15.3940 8.20257   1
 -13  -1   0 -4.7751 6.88207   5
 -13   1   0 -0.8422 6.58591   5
 -13   1   0 0.99229 7.29024   1
   0  -2   0 2115.89 56.9353   6
   0  -2   0 2121.75 56.7537   7
   0   2   0 2104.77 56.9706   6
   0   2   0 2135.22 56.8500   2
   0   2   0 2185.10 56.7498   7
   0   2   0 2122.40 56.7329   4
   0   2   0 2136.24 56.9331   6
   0   2   0 1883.71 56.6817   7
  -1  -2   0 113.309 4.74089   7
  -1  -2   0 125.060 5.10334   6
  -1  -2   0 108.973 5.17373   7
  -1  -2   0 115.637 4.95868   6
  -1   2   0 117.213 4.38219   6
  -1   2   0 121.825 4.36596   6
  -1   2   0 120.132 4.94028   2
   1   2   0 114.265 4.82443   7
   1   2   0 114.879 4.97611   6
   1   2   0 118.411 5.01399   6
  -1   2   0 115.712 4.49017   1
  -1   2   0 110.761 5.08993   4
  -2  -2   0 778.619 22.2103   6
  -2  -2   0 766.600 22.1480   6
  -2  -2   0 773.811 21.7529   7
  -2  -2   0 722.610 21.7045   7
  -2   2   0 755.207 22.4817   4
   2   2   0 767.795 22.9373   6
  -2   2   0 739.451 22.1395   5
  -2   2   0 755.735 21.4385   3
  -2   2   0 751.604 22.1269   2
   2   2   0 743.848 21.8239   7
  -2   2   0 762.443 22.0682   1
  -3  -2   0 88.2286 4.79196   6
  -3  -2   0 91.1672 4.73270   1
  -3  -2   0 100.059 5.02358   6
  -3   2   0 84.2620 5.25831   1
  -3   2   0 100.529 4.91089   3
   3   2   0 86.2803 4.69982   7
  -3   2   0 88.2283 5.35059   5
  -3   2   0 94.2648 5.04990   2
  -3   2   0 88.7375 5.38498   4
  -4  -2   0 104.285 5.37699   6
  -4  -2   0 111.904 5.67944   5
  -4  -2   0 103.970 5.55997   6
  -4  -2   0 107.809 5.78837   1
  -4   2   0 110.106 6.43303   1
  -4   2   0 98.5426 5.72552   3
  -4   2   0 114.364 6.43852   4
  -4   2   0 103.756 5.63981   2
  -4   2   0 102.713 6.27830   5
  -5  -2   0 112.486 5.92989   6
  -5  -2   0 115.630 6.69195   1
  -5  -2   0 111.451 6.04973   6
  -5  -2   0 122.082 6.55283   5
  -5   2   0 105.951 6.93535   5
  -5   2   0 111.694 7.23501   1
  -5   2   0 129.033 7.27691   4
  -5   2   0 121.409 6.30337   2
  -5   2   0 115.885 6.66111   3
  -6  -2   0 19.4187 3.17759   6
  -6  -2   0 19.8836 3.44352   6
  -6  -2   0 19.2547 3.77253   5
  -6  -2   0 19.5296 3.70929   1
  -6   2   0 20.1640 4.17929   1
  -6   2   0 17.5839 3.99699   3
  -6   2   0 12.2265 3.81225   5
  -6   2   0 20.2929 4.22645   4
  -6   2   0 21.8493 3.69817   2
  -7  -2   0 40.2615 4.59215   6
  -7  -2   0 50.5560 5.95930   5
  -7  -2   0 52.1308 6.34316   1
  -7  -2   0 40.7463 4.37372   6
  -7   2   0 35.6380 5.83318   1
  -7   2   0 46.3533 6.26814   5
  -7   2   0 45.3789 5.27742   2
  -7   2   0 43.4462 5.86719   4
  -7   2   0 54.2315 6.68142   3
  -8  -2   0 247.749 11.9470   5
  -8  -2   0 256.122 12.5732   1
  -8   2   0 228.270 12.8383   1
  -8   2   0 241.780 12.6012   4
  -8   2   0 256.895 12.6444   3
  -8   2   0 237.061 12.6151   5
  -8   2   0 231.768 10.7376   2
  -9  -2   0 -2.3972 3.45687   5
  -9  -2   0 15.3636 5.27892   1
  -9   2   0 16.7942 4.87586   4
  -9   2   0 2.17288 3.33471   2
  -9   2   0 -4.1598 3.76902   1
  -9   2   0 -2.2742 3.58074   5
 -10  -2   0 6.50897 5.11525   1
 -10  -2   0 -8.5701 3.78153   5
 -10   2   0 1.06406 4.51367   1
 -10   2   0 -0.3927 4.78650   4
 -10   2   0 -1.4644 4.18998   5
 -11  -2   0 26.4080 6.92217   5
 -11  -2   0 -2.3780 4.90520   1
 -11   2   0 0.60634 5.84257   4
 -11   2   0 -4.7918 5.19997   1
 -11   2   0 8.81912 5.37019   5
 -12  -2   0 2.55313 5.75650   5
 -12  -2   0 0.23821 5.81557   1
 -12   2   0 2.85884 6.39595   1
 -12   2   0 -2.6318 6.35218   4
 -12   2   0 15.5372 6.03185   5
 -13  -2   0 -3.7009 7.28149   1
 -13  -2   0 -5.4761 6.95171   5
 -13   2   0 1.73227 7.18980   4
 -13   2   0 -2.1083 6.32409   5
 -13   2   0 1.75137 8.55797   1
   0  -3   0 -1.2128 1.59941   6
   0  -3   0 -4.2044 1.52821   7
   0   3   0 -1.0926 1.50141   6
   0   3   0 -1.0726 1.43527   4
   0   3   0 2.70637 1.73826   2
   0   3   0 -1.5723 1.53839   7
   0   3   0 -0.2034 1.66573   6
  -1  -3   0 504.814 15.8813   7
  -1  -3   0 531.706 16.2206   6
  -1  -3   0 501.334 16.0810   6
  -1   3   0 522.208 15.5025   6
  -1   3   0 526.413 15.5383   6
   1   3   0 514.426 16.1716   6
   1   3   0 520.566 15.3054   2
   1   3   0 503.099 16.1437   6
  -1   3   0 507.697 16.1420   4
  -1   3   0 505.283 15.9989   2
   1   3   0 519.753 15.8552   7
  -2  -3   0 0.56970 2.02949   6
  -2  -3   0 2.43933 2.07393   6
  -2  -3   0 3.53361 2.01879   7
  -2  -3   0 0.18653 1.92638   7
  -2   3   0 8.13431 2.66694   4
  -2   3   0 4.27755 1.96559   1
  -2   3   0 6.45544 2.29062   2
   2   3   0 2.38400 1.97364   6
   2   3   0 2.44050 1.99772   7
  -3  -3   0 284.840 10.4200   6
  -3  -3   0 263.157 10.2416   6
  -3   3   0 274.846 10.9326   4
  -3   3   0 272.281 10.3093   1
  -3   3   0 272.172 10.3435   2
  -3   3   0 264.859 10.3723   5
   3   3   0 285.375 10.1127   7
  -4  -3   0 113.628 6.10227   6
  -4  -3   0 110.584 6.21827   6
  -4  -3   0 118.307 5.76027   1
  -4   3   0 113.520 6.68195   1
   4   3   0 112.062 5.86002   7
  -4   3   0 113.129 6.86575   4
  -4   3   0 117.635 6.72159   5
  -4   3   0 101.227 6.16758   2
  -4   3   0 96.4080 5.70997   3
  -5  -3   0 14.3803 3.34391   1
  -5  -3   0 7.17168 2.61207   6
  -5  -3   0 11.1216 2.91135   6
  -5   3   0 9.72935 2.94855   3
  -5   3   0 12.5135 3.56467   5
  -5   3   0 5.27884 3.29456   1
  -5   3   0 11.1848 3.06419   2
  -5   3   0 9.13042 3.42619   4
  -6  -3   0 95.9814 6.21745   6
  -6  -3   0 96.5452 6.68930   1
  -6  -3   0 105.123 6.63624   6
  -6   3   0 93.6378 6.44714   2
  -6   3   0 95.8016 6.81232   3
  -6   3   0 94.2895 7.13349   5
  -6   3   0 99.4268 7.39346   4
  -6   3   0 89.2478 7.84791   1
  -7  -3   0 21.3626 4.05293   6
  -7  -3   0 22.6593 3.90034   6
  -7  -3   0 23.2188 4.70432   1
  -7  -3   0 21.4976 4.23836   5
  -7   3   0 40.5470 6.03460   1
  -7   3   0 25.9736 5.06233   5
  -7   3   0 24.1630 4.98059   4
  -7   3   0 26.6426 4.98470   3
  -7   3   0 21.0509 4.37966   2
  -8  -3   0 14.7252 3.73872   6
  -8  -3   0 18.5398 4.92253   1
  -8  -3   0 23.4642 4.38542   6
  -8  -3   0 22.0684 5.10852   5
  -8   3   0 22.6889 5.40001   5
  -8   3   0 17.9582 4.85945   3
  -8   3   0 30.0201 5.26891   2
  -8   3   0 22.7992 5.56317   1
  -8   3   0 21.3839 5.53222   4
  -9  -3   0 24.1356 5.51628   5
  -9  -3   0 17.8468 5.60061   1
  -9   3   0 20.8272 5.70663   5
  -9   3   0 11.0790 5.08386   1
  -9   3   0 28.9961 5.60578   2
  -9   3   0 35.1975 6.91538   4
 -10  -3   0 15.1825 5.71576   1
 -10  -3   0 13.5453 5.32573   5
 -10   3   0 27.0479 6.56392   5
 -10   3   0 16.5688 5.83710   1
 -10   3   0 17.9207 6.43262   4
 -10   3   0 23.2727 5.00510   2
 -11  -3   0 -0.3031 5.36363   1
 -11  -3   0 6.25088 5.65988   5
 -11   3   0 -6.1672 4.89449   1
 -11   3   0 7.23394 5.91879   4
 -11   3   0 1.52311 4.17892   2
 -11   3   0 -1.7110 4.55788   5
 -12  -3   0 12.7002 6.97564   5
 -12  -3   0 24.4830 7.85803   1
 -12   3   0 6.23674 7.01897   1
 -12   3   0 18.4692 7.26531   5
 -12   3   0 26.6497 8.01020   4
 -13  -3   0 39.7289 9.76294   5
 -13  -3   0 45.1749 10.0165   1
 -13   3   0 16.7372 9.25853   1
   0  -4   0 69.5477 4.24410   7
   0   4   0 65.0320 4.27030   2
   0   4   0 60.2468 4.12563   4
   0   4   0 56.8655 3.89881   7
   0   4   0 58.8459 4.38093   6
   0   4   0 64.1942 4.47964   6
   0   4   0 59.9146 4.09891   7
  -1  -4   0 132.451 6.34378   7
  -1  -4   0 135.626 6.60934   6
   1   4   0 128.902 6.48181   6
   1   4   0 130.235 6.33440   7
  -1   4   0 132.280 6.46505   4
  -1   4   0 123.583 5.94032   6
  -1   4   0 120.827 6.27428   2
   1   4   0 116.293 5.66622   2
   1   4   0 129.060 6.45769   6
  -1   4   0 128.506 6.00456   6
  -2  -4   0 0.21256 2.13773   7
  -2  -4   0 -2.2160 1.87601   6
  -2  -4   0 -1.2087 1.98711   6
   2   4   0 -0.4908 1.85997   6
   2   4   0 -1.2122 2.08405   7
  -2   4   0 2.23863 2.01803   1
  -2   4   0 1.31984 2.20873   2
  -2   4   0 -1.5288 1.53538   6
  -2   4   0 -0.6245 2.20021   4
  -3  -4   0 0.84077 2.11493   7
  -3  -4   0 3.26951 2.34430   7
  -3  -4   0 -0.7820 2.01636   6
  -3  -4   0 -0.9888 2.23456   6
   3   4   0 3.33077 2.26192   6
  -3   4   0 -2.7350 2.07559   2
  -3   4   0 0.97053 2.22061   1
   3   4   0 -2.0303 1.98248   7
  -3   4   0 -0.0832 2.42406   4
  -4  -4   0 26.4850 3.66693   7
  -4  -4   0 31.6262 4.02151   6
  -4  -4   0 27.6821 4.06201   6
   4   4   0 27.6864 3.88851   7
  -4   4   0 28.9245 4.29141   1
  -4   4   0 31.2945 3.61759   3
  -4   4   0 29.4780 4.24210   2
  -4   4   0 28.9058 4.59003   4
  -4   4   0 28.0371 4.18469   5
  -5  -4   0 4.96183 2.56124   6
  -5  -4   0 3.62794 2.67204   6
  -5   4   0 7.02527 2.89773   2
  -5   4   0 7.48198 2.89449   3
  -5   4   0 7.41789 3.33839   1
  -5   4   0 7.16928 3.48882   4
  -5   4   0 12.4219 3.71292   5
   5   4   0 8.02961 2.92055   7
  -6  -4   0 121.319 7.99734   6
  -6  -4   0 132.846 7.73275   6
  -6  -4   0 141.885 7.75630   1
  -6   4   0 138.236 8.70129   1
   6   4   0 126.191 7.51465   7
  -6   4   0 135.431 8.97210   4
  -6   4   0 132.126 7.81545   3
  -6   4   0 139.376 8.14784   2
  -6   4   0 129.955 8.54254   5
  -7  -4   0 53.0741 6.25736   1
  -7  -4   0 51.1396 5.87834   6
  -7  -4   0 45.4910 5.90855   6
  -7   4   0 51.8787 6.93197   4
  -7   4   0 59.8622 6.50027   2
  -7   4   0 52.1969 6.29065   3
  -7   4   0 46.2679 6.35812   1
  -7   4   0 37.6572 5.91736   5
  -8  -4   0 37.9229 5.56916   6
  -8  -4   0 25.2907 4.72963   6
  -8  -4   0 40.0702 6.07311   1
  -8   4   0 33.3711 6.27613   4
  -8   4   0 26.7170 5.57620   5
  -8   4   0 38.7447 6.82243   1
  -8   4   0 34.4683 5.86304   2
  -8   4   0 37.6751 5.86773   3
  -9  -4   0 0.62913 3.92253   1
  -9  -4   0 2.99270 4.51704   5
  -9  -4   0 -3.4839 2.95099   6
  -9  -4   0 0.85666 3.52228   6
  -9   4   0 0.67016 3.77849   5
  -9   4   0 2.06841 4.19418   2
  -9   4   0 -1.3654 3.99421   1
  -9   4   0 -4.8097 4.05875   4
 -10  -4   0 -3.2760 3.65716   6
 -10  -4   0 -1.5446 4.82438   1
 -10  -4   0 -2.7665 3.43678   6
 -10  -4   0 -1.7677 4.29042   5
 -10   4   0 -7.4565 4.62119   4
 -10   4   0 -5.4435 4.30434   1
 -10   4   0 1.28243 4.67417   2
 -10   4   0 1.66715 4.65733   5
 -11  -4   0 53.2772 8.40175   5
 -11  -4   0 55.1473 8.71297   1
 -11   4   0 38.6442 8.36468   1
 -11   4   0 61.9689 10.0138   4
 -11   4   0 60.4746 7.84975   2
 -12  -4   0 2.32169 5.98188   5
 -12  -4   0 -4.6541 5.95983   1
 -12   4   0 2.59799 6.59869   1
 -12   4   0 1.19283 7.04880   4
 -13  -4   0 0.22878 7.28939   5
 -13   4   0 9.16428 9.04584   4
   0  -5   0 -0.3785 1.85126   7
   0   5   0 0.32479 2.03857   6
   0   5   0 0.06665 1.88279   4
   0   5   0 -0.1933 1.68369   7
   0   5   0 1.89181 2.02161   6
   0   5   0 2.16304 2.09485   2
   0   5   0 0.16099 2.08008   7
  -1  -5   0 9.87005 2.77933   7
  -1  -5   0 10.0981 3.01267   6
   1  -5   0 9.75636 2.63531   7
   1   5   0 6.95503 2.23965   2
   1   5   0 9.23236 2.67660   6
   1   5   0 13.7531 3.00362   6
  -1   5   0 7.43065 2.62891   6
  -1   5   0 10.2932 2.69637   6
  -1   5   0 14.1252 3.04148   4
  -1   5   0 12.0423 2.97469   2
  -2  -5   0 836.565 26.3892   7
  -2  -5   0 860.722 26.9135   6
  -2  -5   0 837.744 26.8589   6
   2   5   0 852.660 29.5866   6
   2   5   0 845.573 25.3240   2
   2   5   0 853.467 26.8948   6
  -2   5   0 849.576 27.0066   4
  -2   5   0 848.085 26.8703   2
   2   5   0 877.781 26.5385   7
  -2   5   0 890.608 25.7381   6
  -2   5   0 878.163 25.6453   6
  -3  -5   0 401.601 15.1950   6
  -3  -5   0 424.007 15.4578   6
  -3  -5   0 412.411 14.8487   7
  -3   5   0 416.536 15.7625   4
  -3   5   0 419.365 14.3105   1
  -3   5   0 419.802 15.4115   2
   3   5   0 399.919 15.2880   6
   3   5   0 409.811 14.9130   7
  -4  -5   0 2.87166 2.40158   6
  -4  -5   0 -0.2742 2.42505   7
  -4  -5   0 1.71641 2.62881   6
  -4  -5   0 -0.1068 2.36019   7
  -4   5   0 1.61931 2.69893   4
  -4   5   0 5.50534 2.60920   1
  -4   5   0 0.67197 2.44833   2
   4   5   0 0.00146 2.47935   7
  -5  -5   0 43.0137 5.57882   6
  -5  -5   0 42.1485 5.43717   6
  -5   5   0 45.0969 6.00098   4
   5   5   0 41.5507 5.14641   7
  -5   5   0 47.3161 5.68036   2
  -5   5   0 47.3611 5.63483   1
  -6  -5   0 6.84585 2.96856   6
  -6  -5   0 1.04817 3.24599   6
  -6   5   0 11.2310 4.46391   4
   6   5   0 5.25756 3.21277   7
  -6   5   0 5.31855 3.40217   1
  -6   5   0 2.86921 3.22602   2
  -6   5   0 5.31342 3.00278   3
  -7  -5   0 68.4386 7.32044   6
  -7  -5   0 59.8511 6.52126   6
  -7   5   0 65.9308 7.49608   2
  -7   5   0 57.5645 7.10091   1
  -7   5   0 83.8006 7.75423   3
  -7   5   0 51.1919 7.44459   4
  -8  -5   0 1.73669 3.63778   6
  -8  -5   0 -2.3958 3.29744   1
  -8  -5   0 3.11956 3.68597   6
  -8   5   0 8.12365 4.39134   2
  -8   5   0 6.96698 4.63468   4
  -8   5   0 0.54578 3.62179   3
  -8   5   0 1.59212 4.48234   1
  -9  -5   0 107.658 9.65443   6
  -9  -5   0 114.909 10.0430   1
  -9  -5   0 88.1828 8.54504   6
  -9   5   0 102.072 10.7971   1
  -9   5   0 96.9555 10.5212   4
  -9   5   0 95.4673 9.74143   2
 -10  -5   0 53.0879 7.08068   6
 -10  -5   0 48.0814 7.52604   1
 -10  -5   0 42.2582 6.58974   6
 -10   5   0 57.6234 8.41087   2
 -10   5   0 38.2996 7.69111   1
 -10   5   0 46.4869 8.83625   4
 -11  -5   0 26.8276 6.99824   1
 -11  -5   0 29.6198 6.86481   6
 -11  -5   0 28.5493 5.71677   6
 -11   5   0 19.6772 7.55551   1
 -11   5   0 30.7012 8.56403   4
 -11   5   0 35.3778 7.30349   2
 -12  -5   0 14.1226 7.36534   1
 -12   5   0 7.54500 7.46213   1
 -12   5   0 -0.1002 8.77399   4
 -12   5   0 19.2167 7.50165   2
   0  -6   0 514.696 17.4732   7
   0   6   0 510.665 17.8796   6
   0   6   0 506.935 17.7692   6
   0   6   0 515.068 16.9996   7
   0   6   0 517.874 17.0904   7
   0   6   0 528.350 17.4342   4
   0   6   0 504.558 17.5819   2
   1  -6   0 3.93779 2.23025   7
  -1  -6   0 -0.6497 2.31429   7
  -1  -6   0 -3.7527 2.22291   6
  -1   6   0 0.73034 2.46290   4
  -1   6   0 5.40029 2.51215   6
   1   6   0 2.45554 2.48016   7
   1   6   0 3.83842 2.40853   6
   1   6   0 2.26857 2.37121   6
   1   6   0 4.82884 2.41304   2
  -1   6   0 4.03409 2.41005   2
  -1   6   0 0.98521 2.07309   6
  -2  -6   0 310.836 12.3237   7
  -2  -6   0 311.832 12.8331   6
   2   6   0 291.426 12.6939   7
  -2   6   0 317.804 11.7007   6
  -2   6   0 309.170 12.7128   2
   2   6   0 273.843 12.4276   6
  -2   6   0 305.823 12.6984   4
  -2   6   0 321.403 11.7840   6
   2   6   0 302.713 11.2969   2
   2   6   0 304.375 12.6810   6
  -3  -6   0 7.74992 3.20306   6
  -3  -6   0 -0.6296 2.43326   7
  -3  -6   0 -0.4089 2.30365   6
   3   6   0 -0.0467 2.45802   6
   3   6   0 2.02616 2.98083   7
  -3   6   0 -0.9582 2.49540   2
  -3   6   0 3.42417 2.20248   6
  -3   6   0 0.28415 2.23732   1
  -3   6   0 0.09241 2.59552   4
  -3   6   0 -0.4904 1.85693   6
  -4  -6   0 8.56637 3.48522   7
  -4  -6   0 3.80443 3.07222   6
  -4  -6   0 7.64621 3.26915   6
  -4  -6   0 7.44713 3.31265   7
   4   6   0 13.6311 3.87108   7
  -4   6   0 10.8702 3.49031   2
  -4   6   0 12.5293 4.06258   4
   4   6   0 16.3328 3.77652   6
  -4   6   0 12.2749 3.24014   1
  -5  -6   0 3.22480 3.01486   6
  -5  -6   0 9.77260 4.03842   7
  -5  -6   0 3.69085 3.52689   6
  -5   6   0 1.86914 2.87816   2
   5   6   0 2.01047 3.18912   7
  -5   6   0 4.95617 3.59047   4
  -5   6   0 -0.0464 2.87612   1
  -6  -6   0 123.433 9.16135   6
  -6  -6   0 140.992 9.00191   6
  -6   6   0 139.128 9.87959   4
   6   6   0 127.490 8.81801   7
  -6   6   0 127.937 8.98873   2
  -6   6   0 127.208 8.98366   1
  -7  -6   0 6.83138 3.82058   6
  -7  -6   0 12.5568 4.49630   6
  -7   6   0 4.47013 4.08607   2
  -7   6   0 5.26387 4.42907   4
  -7   6   0 -0.9319 3.34807   3
  -7   6   0 2.98122 3.91231   1
  -8  -6   0 18.7692 5.25460   6
  -8  -6   0 21.5761 5.32274   6
  -8   6   0 20.2031 5.55004   2
  -8   6   0 14.3254 5.34024   4
  -8   6   0 33.2225 6.88755   1
  -8   6   0 26.3228 5.34195   3
  -9  -6   0 22.2575 5.50641   6
  -9  -6   0 27.8676 5.90493   1
  -9  -6   0 24.9473 6.27753   6
  -9   6   0 30.9131 6.85576   2
  -9   6   0 31.9854 7.58258   4
  -9   6   0 15.9646 5.77141   1
 -10  -6   0 31.0251 6.70714   6
 -10  -6   0 25.8328 6.08699   6
 -10   6   0 33.5400 7.55379   1
 -10   6   0 32.9042 8.19534   4
 -10   6   0 33.1577 7.88578   2
 -11  -6   0 14.7436 6.30951   1
 -11  -6   0 6.11787 5.20446   6
 -11  -6   0 7.61889 6.34428   6
 -11   6   0 7.34057 6.14805   2
 -11   6   0 13.7232 7.21728   1
 -11   6   0 3.96540 7.03209   4
 -12  -6   0 22.9162 7.68230   6
 -12  -6   0 31.8385 6.74771   6
 -12  -6   0 50.1690 9.16385   1
 -12   6   0 20.9651 9.60073   1
 -12   6   0 15.4444 9.63057   4
 -12   6   0 43.1279 8.69783   2
   0  -7   0 0.52801 2.52468   7
   0   7   0 -1.7687 2.21153   4
   0   7   0 0.15193 2.57561   6
   0   7   0 0.38091 2.42768   7
   0   7   0 -2.7737 2.07540   6
   0   7   0 2.90887 2.64549   2
   0   7   0 -0.6967 2.27807   7
  -1  -7   0 -2.9524 2.33359   6
   1  -7   0 0.88357 2.14541   7
  -1  -7   0 5.56862 2.96950   7
   1   7   0 -2.4433 2.46778   7
   1   7   0 -1.2727 2.31091   7
   1   7   0 -1.1171 2.19322   6
   1   7   0 -0.8132 2.57320   6
   1   7   0 0.49894 2.32220   2
  -1   7   0 -0.5623 2.42541   6
  -1   7   0 -0.8847 2.37288   2
  -1   7   0 -2.1343 2.10093   6
  -1   7   0 0.13880 2.63127   4
  -2  -7   0 2.29979 2.88969   6
  -2  -7   0 -1.1785 2.50713   7
  -2   7   0 -0.2808 2.10440   6
   2   7   0 0.43573 2.39991   6
   2   7   0 1.38243 2.53541   6
   2   7   0 -3.0405 2.11333   2
  -2   7   0 2.75678 3.06711   4
   2   7   0 -3.7719 2.71838   7
  -2   7   0 3.69819 2.73279   6
  -2   7   0 -1.2614 2.60433   2
  -3  -7   0 96.3233 7.41036   6
  -3  -7   0 108.052 7.42190   7
  -3  -7   0 103.007 7.89738   6
  -3   7   0 96.2434 8.38434   4
   3   7   0 109.034 7.74702   6
  -3   7   0 105.114 7.65376   2
  -3   7   0 97.3697 6.21397   6
  -3   7   0 92.5372 6.20932   6
  -4  -7   0 90.2403 7.98590   7
  -4  -7   0 87.4020 8.13540   6
  -4  -7   0 83.6282 8.26400   6
  -4   7   0 81.3875 8.08773   4
  -4   7   0 79.6005 7.82944   2
  -4   7   0 73.5078 6.54355   1
   4   7   0 100.698 8.86322   7
   4   7   0 57.7409 6.74181   6
  -5  -7   0 21.5510 4.60943   7
  -5  -7   0 19.2954 5.12509   6
  -5  -7   0 33.4753 5.80219   6
  -5   7   0 23.2089 4.96007   1
   5   7   0 25.1214 5.65898   7
  -5   7   0 27.5331 5.22634   2
  -5   7   0 20.1195 5.28865   4
  -6  -7   0 53.4628 7.33622   6
  -6  -7   0 58.7531 7.38442   6
  -6   7   0 58.2400 7.14936   1
  -6   7   0 45.0071 7.10042   4
   6   7   0 53.0380 7.28063   7
  -6   7   0 53.1592 7.50918   2
  -7  -7   0 102.647 10.0943   6
  -7   7   0 114.019 11.2047   4
  -7   7   0 113.217 10.4990   2
  -7   7   0 123.305 10.7209   1
  -8  -7   0 4.56538 4.73843   6
  -8   7   0 13.0313 5.22536   1
  -8   7   0 7.93330 5.46371   4
  -8   7   0 7.92072 5.06529   2
  -9  -7   0 32.0884 7.44853   6
  -9   7   0 18.1571 6.83920   4
  -9   7   0 24.8918 6.92136   2
  -9   7   0 10.6080 5.88336   1
 -10  -7   0 17.6688 6.69570   6
 -10   7   0 21.5439 7.07847   2
 -10   7   0 20.6414 7.70033   4
 -10   7   0 1.55254 6.22862   1
 -11  -7   0 18.4669 8.09340   6
 -11   7   0 17.4265 8.19317   2
 -11   7   0 6.94805 8.45755   4
 -11   7   0 32.2982 8.52294   1
   0  -8   0 24.6477 4.60599   7
   0   8   0 30.0136 5.08104   2
   0   8   0 13.9809 3.88879   6
   0   8   0 15.3114 3.72391   6
   0   8   0 18.9047 3.69407   7
   0   8   0 26.2432 4.33299   4
  -1  -8   0 102.760 7.52294   7
   1  -8   0 104.493 7.07360   7
  -1  -8   0 107.845 9.29511   6
  -1   8   0 105.839 7.73685   4
   1   8   0 113.475 7.67032   7
   1   8   0 117.846 7.17080   7
   1   8   0 96.4772 7.17462   2
   1   8   0 88.3577 7.82794   6
  -1   8   0 106.633 7.54359   6
   1   8   0 104.016 8.62004   6
  -1   8   0 114.048 7.96995   2
  -1   8   0 108.242 7.36933   6
  -2  -8   0 43.2230 6.18496   6
  -2  -8   0 38.5966 5.67036   7
   2  -8   0 47.5327 5.64588   7
  -2   8   0 38.1629 4.98816   6
   2   8   0 51.4934 5.74771   2
  -2   8   0 31.7766 5.33684   4
  -2   8   0 39.4050 5.19768   6
   2   8   0 31.0703 4.98109   6
   2   8   0 42.0590 5.97507   6
  -2   8   0 40.8929 5.89946   2
   2   8   0 32.4283 5.49578   7
  -3  -8   0 30.4856 5.58674   6
  -3  -8   0 35.8162 5.78599   7
   3   8   0 32.3811 5.37774   7
  -3   8   0 28.6448 4.37847   6
   3   8   0 39.4125 5.81647   6
   3   8   0 35.9714 4.68286   2
  -3   8   0 36.2006 4.81094   6
  -3   8   0 31.6523 5.65188   2
  -3   8   0 31.7852 5.54312   4
  -4  -8   0 194.832 11.5308   6
  -4  -8   0 181.973 10.6661   7
  -4   8   0 184.003 8.74225   6
  -4   8   0 162.217 9.07616   1
  -4   8   0 153.733 10.4216   2
   4   8   0 184.138 11.1603   7
  -4   8   0 171.001 11.0692   4
  -5  -8   0 94.6414 8.68709   7
  -5  -8   0 100.458 10.0338   6
   5   8   0 104.327 10.1388   7
  -5   8   0 107.327 7.97891   1
  -5   8   0 89.8366 9.66916   4
  -5   8   0 78.5021 8.48865   2
  -6  -8   0 144.222 9.86321   7
  -6  -8   0 168.817 11.5975   6
  -6   8   0 155.246 11.6327   4
   6   8   0 165.803 11.9343   7
  -6   8   0 165.366 11.2753   2
  -6   8   0 173.297 10.7192   1
  -7  -8   0 34.0393 6.74240   6
  -7   8   0 45.8426 8.35518   4
  -7   8   0 38.4981 6.74549   1
  -7   8   0 33.4532 7.09425   2
  -8  -8   0 12.7749 6.11622   6
  -8   8   0 15.8846 5.72160   1
  -8   8   0 10.0118 6.04377   4
  -8   8   0 27.2665 6.57162   2
  -9  -8   0 12.8375 6.80783   6
  -9   8   0 18.5643 6.48249   1
  -9   8   0 15.2085 7.12949   4
  -9   8   0 21.7102 6.90089   2
 -10  -8   0 14.8184 7.08822   6
 -10   8   0 10.3853 7.80791   4
 -10   8   0 3.12833 6.08003   1
 -10   8   0 10.7045 7.41268   2
 -11  -8   0 -2.1511 7.35948   6
 -11   8   0 10.3688 8.68412   2
 -11   8   0 16.7668 9.66312   4
 -11   8   0 1.40325 7.94268   1
   0  -9   0 -0.4046 3.14747   7
   0   9   0 -4.1352 2.63474   6
   0   9   0 -0.3505 2.66371   7
   0   9   0 -3.6077 2.86960   2
   0   9   0 -1.8052 2.86536   6
   1  -9   0 7.05895 3.97243   7
  -1  -9   0 11.5048 4.18749   7
   1   9   0 3.89416 3.66163   6
   1   9   0 1.44528 3.30173   6
  -1   9   0 9.94612 4.06719   2
  -1   9   0 8.21297 3.96160   4
  -1   9   0 7.78698 3.52162   6
   1   9   0 11.7270 3.85147   2
  -1   9   0 5.11234 3.80128   6
   1   9   0 8.57270 3.77325   7
  -2  -9   0 48.7024 6.92254   7
   2   9   0 47.7951 5.95065   2
  -2   9   0 45.9299 6.68042   4
   2   9   0 43.3058 6.51433   6
  -2   9   0 49.4503 6.77491   2
   2   9   0 45.5660 6.78552   7
  -3  -9   0 35.0249 6.20546   7
  -3   9   0 15.9162 5.06117   4
  -3   9   0 28.6591 4.74243   6
  -3   9   0 35.4751 6.16709   2
   3   9   0 26.7240 4.75412   2
   3   9   0 23.5892 5.72678   7
  -3   9   0 18.3732 4.16911   6
  -4  -9   0 513.694 20.2488   7
  -4   9   0 458.143 20.6662   4
  -4   9   0 482.251 20.5297   2
  -4   9   0 515.158 17.9573   6
  -4   9   0 479.444 17.6994   6
   4   9   0 499.286 20.3038   7
  -5  -9   0 17.2443 5.41616   7
  -5   9   0 4.35963 4.29865   2
  -5   9   0 23.3099 6.12241   4
   5   9   0 14.0986 5.41556   7
  -6  -9   0 71.0200 8.28902   7
  -6   9   0 47.5460 7.81177   2
  -6   9   0 62.6726 9.19593   4
   6   9   0 59.3932 8.93615   7
  -6   9   0 41.2509 6.53536   1
  -7   9   0 78.7272 10.4392   4
  -7   9   0 69.1561 8.59230   1
  -7   9   0 68.4438 9.62203   2
  -8  -9   0 -2.2335 7.12146   6
  -8   9   0 5.03533 5.04917   1
  -8   9   0 -2.5664 5.12220   2
  -8   9   0 -0.4410 5.38005   4
  -9  -9   0 1.79999 6.54288   6
  -9   9   0 -1.5450 6.27878   2
  -9   9   0 12.6629 6.09634   1
  -9   9   0 -4.1969 6.33005   4
 -10  -9   0 -6.2984 6.87799   6
 -10   9   0 5.86922 8.19290   4
 -10   9   0 5.24756 6.88528   1
 -10   9   0 5.96350 8.04331   2
   0  10   0 49.2592 7.06544   6
   0  10   0 57.3922 7.29607   2
   0  10   0 65.2082 7.95362   6
  -1 -10   0 6.11551 4.15893   7
  -1  10   0 2.47757 3.53350   6
  -1  10   0 7.30242 4.05673   6
  -1  10   0 3.84732 3.68782   2
   1  10   0 6.87696 3.71773   7
   1  10   0 2.20074 3.84827   6
   1  10   0 7.85586 4.18438   2
  -1  10   0 3.04452 3.98552   4
  -2 -10   0 59.0110 7.70616   7
   2  10   0 60.6715 7.73006   7
   2  10   0 49.3809 6.65132   2
  -2  10   0 42.8219 6.19427   6
  -2  10   0 62.4334 7.71879   4
  -2  10   0 39.5315 6.68711   2
   2  10   0 57.2132 7.70126   6
  -3 -10   0 55.7908 8.19059   7
  -3  10   0 27.8639 6.19554   2
   3  10   0 51.5857 6.06372   2
   3  10   0 33.4548 6.85982   7
  -3  10   0 41.5407 5.88495   6
  -3  10   0 34.5141 6.57638   4
  -3  10   0 41.9524 5.99489   6
  -4 -10   0 73.8061 8.99650   7
  -4  10   0 46.8038 5.72734   6
  -4  10   0 49.9957 7.99929   4
   4  10   0 57.1910 6.48834   2
   4  10   0 63.8095 8.83605   7
  -4  10   0 52.7460 6.32510   6
  -4  10   0 53.9818 7.56917   2
  -5 -10   0 108.375 10.5850   7
  -5  10   0 96.7666 10.8984   4
   5  10   0 105.101 11.0772   7
  -5  10   0 70.3434 9.07221   2
  -6 -10   0 82.0556 9.52910   7
  -6  10   0 80.7839 10.0619   2
  -6  10   0 53.7151 9.05473   4
   6  10   0 79.1306 14.5297   7
  -6  10   0 69.9494 7.88678   1
  -7 -10   0 16.2743 5.65140   7
  -7  10   0 25.8673 7.26348   2
  -7  10   0 20.2946 6.12442   1
  -7  10   0 23.7470 7.73778   4
  -8  10   0 21.6739 8.04259   4
  -8  10   0 21.0897 6.70076   1
  -9  10   0 19.8964 8.83383   4
  -9  10   0 13.6793 8.08824   2
  -9  10   0 23.5698 7.71075   1
 -10  10   0 -0.5476 8.70965   4
 -10  10   0 -5.8927 7.32615   1
 -10  10   0 1.59715 9.24392   2
   0  11   0 -0.1404 4.01095   2
   0  11   0 0.33160 4.37291   6
   1  11   0 41.9711 6.54870   7
   1  11   0 39.2605 7.08338   6
  -1  11   0 53.6075 7.89609   2
   1  11   0 50.0141 7.07438   2
  -1  11   0 51.2857 7.38673   6
  -2 -11   0 1.81762 5.18160   7
  -2  11   0 3.13355 4.62802   4
   2  11   0 3.25317 4.27986   7
   2  11   0 3.45657 4.35170   2
  -2  11   0 -0.5120 3.83041   6
  -2  11   0 1.11971 4.14396   2
  -3 -11   0 84.6936 10.0539   7
  -3  11   0 49.7596 7.83057   2
  -3  11   0 59.0094 8.47380   4
   3  11   0 74.1022 9.14517   7
  -3  11   0 63.8498 7.33048   6
   3  11   0 72.1215 7.95163   2
  -3  11   0 67.9541 7.38632   6
  -4 -11   0 99.3785 11.1501   7
  -4  11   0 49.8810 8.23377   2
  -4  11   0 64.3152 7.06788   6
  -4  11   0 44.2894 7.96213   4
  -4  11   0 65.4988 7.39047   6
   4  11   0 57.2357 9.21197   7
  -5 -11   0 68.3379 9.77882   7
   5  11   0 74.1683 10.5302   7
  -5  11   0 53.7228 8.67496   2
  -5  11   0 65.1018 9.82725   4
  -6 -11   0 49.1359 8.56259   7
  -6  11   0 41.5847 7.99516   2
  -6  11   0 47.5448 9.00529   4
  -7 -11   0 4.25981 6.07988   7
  -7  11   0 10.6924 5.37458   1
  -7  11   0 8.22003 6.23824   2
  -7  11   0 2.78225 6.30610   4
  -8  11   0 1.64591 7.09622   2
  -8  11   0 -2.2816 5.64354   1
  -8  11   0 13.4566 8.03187   4
  -9  11   0 8.67166 8.69045   2
  -9  11   0 6.23869 7.45314   1
  -9  11   0 -5.0279 8.20020   4
   0  12   0 2.37429 4.50966   2
   0  12   0 9.39304 5.58029   6
  -1  12   0 -0.4399 4.44547   2
   1  12   0 1.66469 4.45658   2
   2  12   0 -1.9919 4.66304   7
   2  12   0 11.6248 5.33334   2
  -2  12   0 0.29216 4.26503   2
  -3 -12   0 -4.1325 5.74107   7
  -3  12   0 3.53187 4.06240   6
  -3  12   0 -3.6011 4.39461   6
   3  12   0 4.85858 5.38854   7
  -3  12   0 2.95352 4.99527   2
   3  12   0 5.10685 4.70220   2
  -4 -12   0 5.42105 6.33122   7
  -4  12   0 16.8975 6.34860   2
   4  12   0 10.5705 5.01923   2
  -4  12   0 2.35369 4.18556   6
   4  12   0 15.0079 6.64104   7
  -4  12   0 -0.2236 5.01139   4
  -4  12   0 6.18603 4.47822   6
  -5 -12   0 17.2865 7.52060   7
  -5  12   0 12.8056 6.83927   4
  -5  12   0 11.9906 6.10656   2
   5  12   0 15.1479 7.43996   7
  -6 -12   0 2.85965 5.98841   7
  -6  12   0 -3.4456 5.84740   2
  -6  12   0 1.81245 6.27097   4
  -7 -12   0 -3.7071 6.65673   7
  -7  12   0 16.7980 8.22437   4
  -7  12   0 3.09960 7.54921   2
  -8  12   0 -4.2503 8.60863   4
  -8  12   0 0.78657 8.64515   2
   0  13   0 -8.7454 8.65158   6
   0  13   0 1.01682 5.63302   2
   1  13   0 19.3889 6.40953   2
  -1  13   0 12.1738 6.28843   2
  -2  13   0 19.3223 5.80781   6
   2  13   0 19.6383 6.45862   2
   2  13   0 4.02313 5.26518   7
  -2  13   0 9.09775 5.68743   2
  -3  13   0 9.95577 5.48989   6
  -3  13   0 20.1055 7.32325   2
   3  13   0 13.6555 5.80132   2
   3  13   0 10.1598 6.64577   7
  -4 -13   0 6.35604 7.32866   7
  -4  13   0 -9.8619 5.15155   2
  -4  13   0 4.51978 4.71393   6
  -4  13   0 2.14727 4.61676   6
   4  13   0 6.79706 7.07179   7
  -5 -13   0 38.3276 9.13196   7
   5  13   0 21.1661 8.18170   7
  -5  13   0 22.3867 7.91032   2
  -6 -13   0 1.31815 7.80124   7
  -6  13   0 -3.6166 8.05411   4
  -6  13   0 7.08145 8.08422   2
   0  14   0 8.55878 6.93868   2
   1  14   0 -0.4388 5.82692   2
  -1  14   0 6.43425 6.91825   2
   2  14   0 -1.8628 5.45289   2
  -2  14   0 1.65071 5.87338   6
  -2  14   0 6.87787 7.15793   2
   3  14   0 5.83184 7.32321   7
  -3  14   0 -4.3809 6.46204   2
  -3  14   0 8.16229 6.83756   6
   3  14   0 -7.4256 5.66402   2
  -4  14   0 -4.4725 5.55158   6
  -4  14   0 2.95869 8.49878   2
   4  14   0 -0.2454 8.15599   7
 -13   0   1 13.2833 7.57180   5
 -13   0   1 -0.2709 6.71139   1
 -12   0   1 5.40925 5.96198   1
 -12   0   1 -2.4459 5.09742   5
 -11   0   1 2.44638 4.99045   1
 -11   0   1 -7.2279 4.36289   5
 -11   0   1 -4.9537 4.09140   4
 -10   0   1 -0.5864 3.87644   5
 -10   0   1 -0.3726 4.38545   1
 -10   0   1 7.30401 4.90225   3
 -10   0   1 -0.6764 4.12777   4
  -9   0   1 -2.9899 4.02087   3
  -9   0   1 -1.8802 3.36708   4
  -9   0   1 -0.6021 3.14442   5
  -9   0   1 4.21851 3.95092   1
  -8   0   1 -1.2747 2.91673   4
  -8   0   1 -0.5131 3.21003   1
  -8   0   1 -2.3288 3.27638   5
  -8   0   1 1.29998 3.62254   3
  -7   0   1 1.33181 2.96086   1
  -7   0   1 0.61576 2.67378   4
  -7   0   1 -0.4641 2.99139   3
  -7   0   1 -0.3835 2.94668   5
  -6   0   1 -3.8322 2.25633   1
  -6   0   1 -1.0844 2.55017   3
  -6   0   1 0.37832 2.28825   4
  -6   0   1 -0.2315 2.62402   5
  -5   0   1 1.31883 2.31360   5
  -5   0   1 0.29731 1.96169   4
  -5   0   1 -1.9147 2.44731   3
  -5   0   1 -3.4972 2.16374   1
  -4   0   1 1.08567 2.36358   1
  -4   0   1 -0.3196 1.82374   4
  -4   0   1 3.38745 2.17599   5
  -4   0   1 0.73230 1.57382   2
  -4   0   1 0.67807 2.09414   3
  -3   0   1 -0.8300 1.52973   4
  -3   0   1 1.09226 1.98588   5
  -3   0   1 -0.1508 1.41136   2
  -3   0   1 -0.5826 1.87817   3
  -3   0   1 -1.2564 1.86990   1
  -2   0   1 0.38170 1.40557   3
  -2   0   1 0.40241 1.31162   1
  -1   0   1 -1.0768 0.65025   6
  -1   0   1 -1.4405 0.71935   6
  -1   0   1 -1.8392 0.82806   3
   1   0  -1 -0.5240 0.74633   6
   0   0   1 -1.1934 0.63122   7
   0   0  -1 -0.6746 0.69196   6
   0   0  -1 -1.0831 0.64575   6
   0   0  -1 -1.7805 0.70881   7
   0   0   1 -2.2641 0.62442   6
   0   0   1 -1.3474 0.62088   6
   0   0  -1 -1.2471 0.64782   7
   0   0   1 -1.1068 0.70657   7
  -1   0  -1 -2.4996 1.10531   6
  -1   0  -1 -3.3105 1.33962   1
  -1   0  -1 -5.4826 0.91318   6
  -2   0  -1 -0.7403 1.33896   6
  -2   0  -1 0.58814 1.67777   5
  -2   0  -1 0.06420 1.24231   6
  -2   0  -1 -3.4701 1.91623   1
  -3   0  -1 -1.2441 1.77973   5
  -3   0  -1 -2.0380 2.08145   1
  -4   0  -1 -0.2792 2.22178   4
  -4   0  -1 2.37312 2.37926   5
  -4   0  -1 0.34664 2.26071   1
  -5   0  -1 2.21534 2.48654   5
  -5   0  -1 -4.0514 2.13338   4
  -5   0  -1 -0.0190 2.46097   1
  -6   0  -1 2.68256 2.68459   4
  -6   0  -1 -2.1567 2.68253   1
  -6   0  -1 -1.3081 2.54770   5
  -7   0  -1 -1.0861 3.12852   1
  -7   0  -1 2.29799 3.06548   5
  -7   0  -1 1.84091 2.87261   4
  -8   0  -1 -2.0787 3.35000   1
  -8   0  -1 2.46674 3.77359   5
  -8   0  -1 1.58976 3.23093   4
  -9   0  -1 -1.1696 4.17820   5
  -9   0  -1 -4.5685 3.80185   1
  -9   0  -1 -2.9947 3.14029   4
 -10   0  -1 -4.0057 4.48937   1
 -10   0  -1 0.05478 4.59810   5
 -10   0  -1 9.04306 4.22267   4
 -11   0  -1 5.44302 5.09745   5
 -11   0  -1 0.82827 5.06384   4
 -11   0  -1 -5.6967 4.92335   1
 -12   0  -1 9.34107 6.14521   5
 -12   0  -1 -5.3508 6.11902   1
 -13   0  -1 -1.6055 8.27338   1
 -13  -1   1 14.8406 8.20923   1
 -13  -1   1 4.93572 6.96064   5
 -13   1   1 -2.6342 6.42472   1
 -13   1   1 13.5864 7.29993   5
 -12  -1   1 49.5472 8.51843   1
 -12  -1   1 33.0015 7.70265   5
 -12   1   1 48.2893 8.10242   4
 -12   1   1 44.1305 8.66621   1
 -12   1   1 38.3659 8.12798   5
 -11  -1   1 -7.1007 4.37394   1
 -11  -1   1 0.66457 4.81905   5
 -11   1   1 3.98152 5.43022   1
 -11   1   1 0.79348 4.59109   5
 -11   1   1 -2.4685 4.82294   4
 -10  -1   1 31.2568 6.35958   5
 -10  -1   1 29.6278 6.85069   1
 -10   1   1 26.3297 6.58028   5
 -10   1   1 23.4381 5.97047   4
 -10   1   1 19.1566 6.08683   1
 -10   1   1 29.1749 6.91704   3
  -9  -1   1 26.3435 6.00215   3
  -9  -1   1 30.8346 6.09023   1
  -9  -1   1 29.8011 6.01482   5
  -9   1   1 14.6629 5.43597   3
  -9   1   1 20.6033 5.51521   1
  -9   1   1 36.1754 6.11974   4
  -9   1   1 7.03287 4.26000   5
  -8  -1   1 -7.3550 3.54324   3
  -8  -1   1 4.22581 3.54872   5
  -8  -1   1 0.74987 3.28532   1
  -8   1   1 1.46779 3.34892   4
  -8   1   1 7.02975 4.14584   3
  -8   1   1 0.01164 2.83245   2
  -8   1   1 1.84700 3.29336   5
  -8   1   1 4.27719 3.67255   1
  -7  -1   1 76.3780 7.08961   5
  -7  -1   1 75.2985 7.33201   3
  -7  -1   1 67.4017 6.60489   1
  -7   1   1 74.0735 5.46366   2
  -7   1   1 74.3514 7.32776   1
  -7   1   1 68.4368 6.84362   3
  -7   1   1 64.7550 6.79677   5
  -7   1   1 80.5678 6.27239   4
  -6  -1   1 192.871 9.47145   1
  -6  -1   1 202.468 9.41913   5
  -6  -1   1 204.723 9.74437   3
  -6   1   1 218.707 9.76397   3
  -6   1   1 193.285 9.14855   4
  -6   1   1 192.812 9.61075   5
  -6   1   1 194.002 9.77941   1
  -6   1   1 200.789 8.40476   2
  -5  -1   1 11.6332 3.25315   3
  -5  -1   1 13.1894 3.26264   1
  -5  -1   1 13.9268 3.17310   5
  -5   1   1 13.2669 2.64069   2
  -5   1   1 17.4128 3.40192   5
  -5   1   1 16.9088 3.48930   3
  -5   1   1 12.9954 3.50839   1
  -5   1   1 18.3499 3.22401   4
  -4  -1   1 79.7171 5.01219   1
  -4  -1   1 71.3696 5.01953   3
  -4  -1   1 69.1384 4.03673   6
  -4   1   1 76.4952 5.27147   1
  -4   1   1 76.2115 5.04641   5
  -4   1   1 82.9884 5.04186   4
  -4   1   1 77.4697 4.54134   2
  -4   1   1 83.3104 5.09578   3
  -3  -1   1 57.6705 4.12427   3
  -3  -1   1 66.5020 4.09259   1
  -3  -1   1 62.8384 3.58663   6
  -3  -1   1 65.0510 3.53067   6
  -3   1   1 60.9280 4.17807   4
  -3   1   1 67.0206 4.13096   3
  -3   1   1 61.3834 3.89573   2
  -3   1   1 65.2496 4.22470   5
  -3   1   1 62.1604 4.35377   1
  -2  -1   1 504.532 14.9744   1
  -2  -1   1 496.079 14.9214   6
  -2  -1   1 518.669 15.1273   3
  -2  -1   1 515.659 14.9705   6
  -2   1   1 524.256 15.3077   5
  -2   1   1 504.066 15.4218   4
  -2   1   1 531.936 15.2582   2
  -2   1   1 512.253 15.3251   1
  -2   1   1 510.660 15.1504   3
  -1  -1   1 526.172 14.9932   6
  -1  -1   1 529.090 15.0118   6
  -1  -1   1 512.192 14.8483   7
  -1  -1   1 511.606 14.6046   3
  -1  -1   1 530.432 14.8618   7
  -1   1   1 522.461 14.5756   6
   1   1  -1 505.882 14.9565   6
  -1   1   1 528.841 14.9857   2
  -1   1   1 518.043 14.7414   5
   1   1  -1 535.592 14.8944   7
  -1   1   1 523.913 14.5786   6
   0  -1   1 22.6179 1.80182   6
   0  -1   1 20.2111 1.69844   7
   0  -1  -1 20.6835 1.83131   6
   0  -1  -1 21.2365 1.78338   7
   0  -1  -1 17.9978 1.76317   6
   0  -1   1 22.8709 1.88084   6
   0   1   1 23.8865 1.62954   2
   0   1  -1 24.3248 2.03278   2
   0   1   1 22.5500 1.88770   6
   0   1  -1 22.4469 1.84935   6
   0   1  -1 24.8483 1.84555   7
   0   1   1 23.4234 1.92629   6
   0   1  -1 21.0046 1.73978   7
   0   1   1 23.2600 1.79712   7
   0   1  -1 24.6127 1.92547   6
  -1  -1  -1 1180.26 32.5516   6
  -1  -1  -1 1187.47 32.5757   6
  -1  -1  -1 1173.89 32.2865   7
  -1   1  -1 1203.85 32.1105   6
   1   1   1 1164.45 32.5603   6
  -1   1  -1 1195.46 32.3999   2
  -1   1  -1 1162.29 32.5861   1
  -1   1  -1 1192.24 32.1015   6
   1   1   1 1119.92 32.2588   7
  -2  -1  -1 4.58998 1.79466   6
  -2  -1  -1 1.81047 1.96849   1
  -2  -1  -1 1.48398 1.49963   6
  -2   1  -1 0.46615 1.63387   5
  -2   1  -1 -1.4322 1.96751   1
  -2   1  -1 -0.2452 1.54661   2
  -3  -1  -1 232.989 8.33225   5
  -3  -1  -1 221.393 8.28136   6
  -3  -1  -1 227.317 8.79557   1
  -3  -1  -1 226.042 8.19897   6
  -3   1  -1 225.367 8.09650   2
  -3   1  -1 238.048 8.99780   5
  -3   1  -1 228.776 9.17348   4
  -3   1  -1 231.824 9.17280   1
  -4  -1  -1 3.17812 1.99422   6
  -4  -1  -1 3.68600 2.54884   1
  -4  -1  -1 0.25083 1.58414   6
  -4  -1  -1 0.00878 1.93746   5
  -4   1  -1 0.48880 2.51104   1
  -4   1  -1 2.62221 2.53524   4
  -4   1  -1 8.08655 2.69422   5
  -4   1  -1 1.06357 1.78483   2
  -5  -1  -1 6.68309 2.66812   5
  -5  -1  -1 5.76061 2.13502   6
  -5  -1  -1 -1.1950 2.45042   1
  -5  -1  -1 4.52608 2.26599   6
  -5  -1  -1 4.91672 2.39366   4
  -5   1  -1 6.87698 3.24785   5
  -5   1  -1 5.17677 2.96409   1
  -5   1  -1 3.20607 2.14119   2
  -5   1  -1 9.14334 2.99898   4
  -6  -1  -1 20.3074 4.06097   5
  -6  -1  -1 29.4658 3.93272   4
  -6  -1  -1 22.2174 4.38062   1
  -6   1  -1 27.6030 4.85379   1
  -6   1  -1 29.2331 4.87587   5
  -6   1  -1 20.3917 4.03252   4
  -7  -1  -1 9.92650 3.77547   5
  -7  -1  -1 13.6437 3.43827   4
  -7  -1  -1 12.8423 3.99810   1
  -7   1  -1 9.31339 3.86426   4
  -7   1  -1 12.5706 4.27269   1
  -7   1  -1 11.9578 4.04974   5
  -8  -1  -1 82.2261 8.45870   1
  -8  -1  -1 74.9606 7.87064   5
  -8  -1  -1 71.0600 6.83937   4
  -8   1  -1 57.4910 7.08710   4
  -8   1  -1 92.8673 9.05508   5
  -8   1  -1 53.2676 7.41917   1
  -9  -1  -1 1.45115 4.38053   5
  -9  -1  -1 3.68130 3.44878   4
  -9  -1  -1 -0.3632 3.73325   1
  -9   1  -1 3.12275 4.07655   5
  -9   1  -1 -0.5097 4.23271   1
  -9   1  -1 -4.0095 3.69512   4
 -10  -1  -1 19.0013 6.36738   1
 -10  -1  -1 26.6193 6.80223   5
 -10   1  -1 26.9899 7.01125   1
 -10   1  -1 26.0156 6.60437   5
 -10   1  -1 28.0636 6.28359   4
 -11  -1  -1 26.9347 8.67102   4
 -11  -1  -1 40.3175 8.20662   1
 -11  -1  -1 32.9273 7.61183   5
 -11   1  -1 16.8506 5.79043   5
 -11   1  -1 16.8751 6.90587   1
 -11   1  -1 17.1058 6.73322   4
 -12  -1  -1 12.1878 7.09143   5
 -12  -1  -1 -0.2182 6.41068   1
 -12   1  -1 -9.3658 6.11705   4
 -12   1  -1 -5.0293 6.54040   1
 -12   1  -1 -4.3601 5.10400   5
 -13  -1  -1 4.56399 6.99841   5
 -13  -1  -1 -4.3572 8.36990   1
 -13   1  -1 -7.3662 8.40372   1
 -13  -2   1 13.3938 7.57335   1
 -13  -2   1 19.0488 7.49740   5
 -13   2   1 17.2535 8.89556   1
 -13   2   1 29.1382 8.70868   5
 -12  -2   1 32.7890 7.62100   1
 -12  -2   1 34.3999 8.04475   5
 -12   2   1 27.8073 7.97456   1
 -12   2   1 36.9607 7.77106   5
 -12   2   1 34.0569 8.33740   4
 -11  -2   1 5.79464 5.12074   5
 -11  -2   1 5.53878 5.49504   1
 -11   2   1 -0.9888 4.95496   4
 -11   2   1 11.9109 5.90684   5
 -11   2   1 8.84717 5.63564   1
 -11   2   1 9.02005 5.24147   3
 -10  -2   1 0.77192 4.45256   1
 -10  -2   1 5.79102 4.60997   5
 -10   2   1 -1.0796 3.88488   2
 -10   2   1 1.03453 5.07942   4
 -10   2   1 2.70554 5.00910   3
 -10   2   1 2.86980 4.15154   5
 -10   2   1 2.65799 4.29598   1
  -9  -2   1 36.5756 6.30997   1
  -9  -2   1 39.0871 6.36236   5
  -9   2   1 20.4243 5.92743   1
  -9   2   1 47.4727 6.97779   4
  -9   2   1 30.8633 6.31229   3
  -9   2   1 35.6102 5.28366   2
  -9   2   1 30.1356 6.07993   5
  -8  -2   1 40.8777 5.95586   5
  -8  -2   1 41.1391 6.01548   1
  -8  -2   1 31.1877 5.88403   3
  -8   2   1 37.2921 5.89047   3
  -8   2   1 34.3604 4.85400   2
  -8   2   1 34.6260 5.87820   4
  -8   2   1 33.1107 5.78842   1
  -8   2   1 31.2919 5.63044   5
  -7  -2   1 5.50745 3.87421   3
  -7  -2   1 3.40074 2.95992   1
  -7  -2   1 0.55873 2.84273   5
  -7   2   1 -0.2643 3.03357   5
  -7   2   1 -1.8187 2.73240   1
  -7   2   1 -3.2374 2.67637   3
  -7   2   1 0.90057 2.45428   2
  -7   2   1 2.73194 3.03765   4
  -6  -2   1 17.8202 4.14352   3
  -6  -2   1 21.2252 4.28646   5
  -6  -2   1 23.3778 4.02242   1
  -6  -2   1 15.9418 2.69785   6
  -6  -2   1 15.3329 3.01370   6
  -6   2   1 13.3037 3.42831   2
  -6   2   1 21.4907 4.37337   1
  -6   2   1 23.5874 4.26197   5
  -6   2   1 17.5533 3.75019   4
  -6   2   1 21.4033 4.07183   3
  -5  -2   1 4.07102 3.04124   3
  -5  -2   1 7.07660 2.20095   6
  -5  -2   1 13.7477 3.12370   1
  -5  -2   1 9.33374 2.37175   6
  -5   2   1 5.28821 2.63034   2
  -5   2   1 4.78660 2.72913   3
  -5   2   1 7.93795 2.85756   4
  -5   2   1 9.58529 3.23126   1
  -5   2   1 11.2774 3.20621   5
  -4  -2   1 14.0269 2.68771   1
  -4  -2   1 9.68624 2.34178   6
  -4  -2   1 7.68606 2.36256   6
  -4  -2   1 10.0253 2.78025   3
  -4   2   1 8.70404 2.71057   5
  -4   2   1 8.05746 2.76710   4
  -4   2   1 7.95810 2.53508   3
  -4   2   1 5.52606 2.46065   2
  -4   2   1 17.1464 3.12254   1
  -3  -2   1 1.80979 1.72611   6
  -3  -2   1 2.18038 1.74821   1
  -3  -2   1 -0.5977 1.90724   3
  -3  -2   1 1.79005 1.71677   6
  -3   2   1 0.43471 1.94902   1
  -3   2   1 -0.4195 1.84421   4
  -3   2   1 -1.3825 1.90314   2
   3   2  -1 0.48724 1.85913   7
  -3   2   1 1.64456 1.86403   3
  -3   2   1 2.67030 2.07308   5
  -2  -2   1 527.856 15.5712   3
  -2  -2   1 520.228 15.7584   7
  -2  -2   1 530.231 16.1070   6
  -2  -2   1 527.238 15.7347   7
  -2  -2   1 527.784 16.0934   6
  -2   2   1 513.513 15.8686   1
  -2   2   1 528.075 15.9215   5
  -2   2   1 535.325 15.5737   3
   2   2  -1 520.656 16.1454   6
  -2   2   1 520.245 16.4373   4
   2   2  -1 537.414 15.8695   7
  -2   2   1 548.020 16.1967   2
  -1  -2   1 -0.1375 1.37057   7
  -1  -2   1 1.37384 1.41117   6
  -1  -2   1 1.63665 1.48570   6
   1   2  -1 0.08651 1.55675   7
  -1   2   1 0.31219 1.30735   6
   1   2  -1 0.45400 1.53519   2
   1   2  -1 0.06543 1.37944   6
  -1   2   1 -2.0186 1.18411   6
  -1   2   1 -0.8381 1.22143   5
  -1   2   1 -0.0281 1.52258   2
   1   2  -1 2.07545 1.45700   6
   0  -2  -1 118.637 4.73606   7
   0  -2  -1 125.358 5.01763   6
   0  -2   1 118.305 4.85535   6
   0  -2   1 116.632 4.69909   7
   0   2   1 114.478 4.87215   6
   0   2   1 114.714 4.88933   6
   0   2   1 111.873 4.66517   7
   0   2  -1 116.213 4.60715   7
   0   2  -1 116.908 4.80839   6
   0   2   1 113.471 4.66018   7
   0   2  -1 118.910 4.82339   6
   0   2  -1 106.870 4.81804   2
   0   2  -1 116.634 4.62770   7
   0   2   1 110.982 4.50658   2
  -1  -2  -1 87.4212 4.56233   7
  -1  -2  -1 83.7004 4.44506   6
  -1  -2  -1 84.7841 4.64919   6
  -1  -2  -1 86.0005 4.32865   7
   1   2   1 84.4985 5.04080   6
  -1   2  -1 89.0235 3.97464   6
  -1   2  -1 91.8792 4.06179   6
  -1   2  -1 92.8708 4.35847   1
  -1   2  -1 81.1049 4.46023   2
   1   2   1 89.8545 4.47982   7
   1   2   1 85.0995 4.50447   6
  -2  -2  -1 117.694 5.57290   6
  -2  -2  -1 122.463 5.34208   7
  -2  -2  -1 118.471 5.17158   1
  -2  -2  -1 122.655 5.84189   6
  -2  -2  -1 117.876 5.28786   7
  -2   2  -1 127.855 6.20969   4
  -2   2  -1 115.789 5.57934   2
  -2   2  -1 116.674 5.88264   1
  -3  -2  -1 444.937 14.3790   6
  -3  -2  -1 423.054 13.9801   1
  -3  -2  -1 439.942 14.3095   6
  -3   2  -1 424.370 14.1219   2
  -3   2  -1 445.387 15.0910   4
   3   2   1 435.960 13.9625   7
  -3   2  -1 431.626 14.7587   1
  -4  -2  -1 22.4145 3.32365   1
  -4  -2  -1 22.4814 3.11859   6
  -4  -2  -1 20.2803 3.22603   6
  -4   2  -1 18.2124 3.61868   5
  -4   2  -1 15.2817 3.51140   1
  -4   2  -1 15.3584 2.80185   2
  -4   2  -1 15.3437 3.66353   4
  -5  -2  -1 72.5431 6.10560   1
  -5  -2  -1 58.9892 5.22984   6
  -5  -2  -1 65.0143 4.87270   6
  -5   2  -1 70.9688 6.55301   4
  -5   2  -1 64.4739 6.21403   5
  -5   2  -1 61.6610 6.32030   1
  -5   2  -1 66.4051 4.97186   2
  -6  -2  -1 81.5514 7.23538   1
  -6  -2  -1 72.6300 6.18115   5
  -6  -2  -1 65.9057 5.65325   6
  -6  -2  -1 75.7830 5.22906   6
  -6   2  -1 69.7118 7.11290   1
  -6   2  -1 75.0407 5.51198   2
  -6   2  -1 61.6449 6.72304   4
  -6   2  -1 62.3360 6.76689   5
  -7  -2  -1 0.77500 3.02485   5
  -7  -2  -1 0.32539 3.29746   1
  -7  -2  -1 5.86358 2.95404   6
  -7  -2  -1 2.41952 2.46214   6
  -7   2  -1 3.19965 3.21833   4
  -7   2  -1 2.11896 3.40375   5
  -7   2  -1 6.51834 3.84858   1
  -7   2  -1 6.22639 3.08713   2
  -8  -2  -1 10.2475 4.50512   1
  -8  -2  -1 10.0140 4.17074   5
  -8   2  -1 7.65270 4.21081   4
  -8   2  -1 12.0249 4.53507   1
  -8   2  -1 14.0976 3.96227   2
  -8   2  -1 12.7230 4.41381   5
  -9  -2  -1 9.35316 4.70495   5
  -9  -2  -1 18.0085 5.62939   1
  -9   2  -1 6.65254 4.71100   4
  -9   2  -1 18.4221 5.53711   5
  -9   2  -1 13.3532 5.20522   1
 -10  -2  -1 -3.3172 4.66008   1
 -10  -2  -1 7.16451 5.56131   5
 -10   2  -1 3.89285 5.06912   1
 -10   2  -1 2.85872 4.64593   5
 -10   2  -1 7.74808 5.51665   4
 -11  -2  -1 6.97632 5.37914   1
 -11  -2  -1 -1.7700 5.03190   5
 -11   2  -1 8.24560 6.03733   1
 -11   2  -1 0.07881 5.84290   4
 -11   2  -1 8.05509 5.43026   5
 -12  -2  -1 -2.2797 5.85964   1
 -12  -2  -1 14.6651 6.77502   5
 -12   2  -1 -10.200 6.44447   1
 -12   2  -1 4.02295 7.19092   4
 -13  -3   1 24.8892 8.91663   1
 -13  -3   1 54.1375 9.71703   5
 -13   3   1 25.0358 8.31203   5
 -13   3   1 25.5274 9.27320   1
 -13   3   1 51.1351 10.1632   4
 -12  -3   1 70.3898 9.68935   5
 -12  -3   1 53.8269 9.06834   1
 -12   3   1 61.6277 10.3026   1
 -12   3   1 48.5376 8.78547   5
 -12   3   1 79.5346 10.7610   4
 -11  -3   1 1.07795 4.92184   1
 -11  -3   1 3.62740 5.38463   5
 -11   3   1 3.93871 6.02426   4
 -11   3   1 2.74290 4.46597   5
 -11   3   1 13.3678 5.05288   2
 -11   3   1 1.97652 5.68936   3
 -11   3   1 2.70364 5.07105   1
 -10  -3   1 9.29378 4.72304   1
 -10  -3   1 -3.3048 4.30186   5
 -10   3   1 8.21139 4.29176   2
 -10   3   1 3.98769 5.28802   4
 -10   3   1 2.03918 4.72151   5
 -10   3   1 1.26466 4.73358   3
 -10   3   1 3.10611 4.78252   1
  -9  -3   1 41.8567 6.53913   1
  -9  -3   1 42.0887 5.42031   6
  -9  -3   1 49.3555 7.05131   5
  -9   3   1 35.4686 6.63594   3
  -9   3   1 49.2326 7.32983   4
  -9   3   1 46.3139 7.09543   5
  -9   3   1 38.3009 6.88840   1
  -9   3   1 46.4110 6.01972   2
  -8  -3   1 5.62982 3.81987   5
  -8  -3   1 2.46056 2.85108   6
  -8  -3   1 5.33044 3.10289   6
  -8  -3   1 5.09853 3.67626   1
  -8   3   1 3.74718 3.76824   5
  -8   3   1 4.10794 3.99487   4
  -8   3   1 4.02952 3.72852   1
  -8   3   1 5.32914 3.50225   2
  -8   3   1 0.64884 3.65208   3
  -7  -3   1 163.172 8.89536   1
  -7  -3   1 159.275 8.25583   6
  -7  -3   1 157.075 9.38647   3
  -7  -3   1 161.070 8.80856   5
  -7  -3   1 155.313 8.00206   6
  -7   3   1 152.911 9.40498   4
  -7   3   1 167.809 9.88242   1
  -7   3   1 147.626 9.17715   5
  -7   3   1 163.020 9.05029   3
  -7   3   1 142.933 8.57965   2
  -6  -3   1 5.35891 3.23182   3
  -6  -3   1 4.70314 2.79565   1
  -6  -3   1 9.27114 2.68461   6
  -6  -3   1 6.88312 2.87879   6
  -6   3   1 7.55566 3.27023   4
  -6   3   1 7.34920 3.33065   5
  -6   3   1 8.64036 3.20990   2
  -6   3   1 10.8307 3.43958   3
  -6   3   1 10.8658 3.78393   1
  -5  -3   1 98.0301 6.09303   6
  -5  -3   1 103.386 6.06799   6
  -5  -3   1 111.121 6.13800   1
  -5  -3   1 101.910 6.68012   3
  -5   3   1 118.442 7.12237   4
  -5   3   1 102.449 6.83604   1
  -5   3   1 109.777 6.94242   5
  -5   3   1 118.579 6.41370   3
  -5   3   1 103.272 6.44661   2
  -4  -3   1 472.641 15.6779   6
  -4  -3   1 464.560 15.6892   3
  -4  -3   1 494.776 15.8644   6
  -4   3   1 470.920 16.5327   4
   4   3  -1 464.940 15.3519   7
  -4   3   1 463.025 16.0743   5
  -4   3   1 465.498 15.3524   3
  -4   3   1 454.610 15.9922   1
  -4   3   1 469.109 15.9609   2
  -3  -3   1 526.419 16.7551   7
  -3  -3   1 527.287 17.2135   6
  -3  -3   1 547.922 17.3374   6
  -3  -3   1 532.717 16.8007   7
  -3  -3   1 536.834 16.7962   3
  -3   3   1 536.807 17.1143   1
  -3   3   1 541.815 17.9311   4
   3   3  -1 550.163 17.0617   7
  -3   3   1 559.449 17.3754   5
  -3   3   1 540.863 16.5179   3
  -3   3   1 540.219 17.4385   2
  -2  -3   1 14.5478 2.75113   7
  -2  -3   1 12.1716 2.61795   6
  -2  -3   1 11.5754 2.65775   6
  -2   3   1 14.5342 2.37298   1
   2   3  -1 12.8856 2.63669   7
  -2   3   1 13.5550 1.94115   6
   2   3  -1 19.6878 2.51634   2
  -2   3   1 17.6883 3.01607   4
  -2   3   1 13.0737 2.45015   5
   2   3  -1 11.6150 2.60651   6
  -2   3   1 10.6820 1.90535   6
  -2   3   1 13.3675 2.76966   2
  -1  -3   1 4.31259 2.03532   6
  -1  -3   1 4.32502 2.05981   6
  -1  -3   1 7.61048 2.16400   7
   1   3  -1 1.76871 1.95719   6
  -1   3   1 5.26443 2.14711   4
   1   3  -1 7.41110 2.39417   7
   1   3  -1 5.27856 2.14771   2
  -1   3   1 3.58094 2.07888   2
   1   3  -1 5.78222 2.11200   6
  -1   3   1 4.41962 1.80419   6
  -1   3   1 7.29103 1.88047   6
   0  -3  -1 1.09393 1.80717   7
   0  -3   1 -1.0805 1.62730   7
   0  -3  -1 2.20312 1.98608   6
   0   3  -1 -1.5732 1.68500   7
   0   3   1 1.88548 1.91897   7
   0   3   1 -1.6659 1.66683   6
   0   3  -1 0.64685 1.76023   6
   0   3   1 -0.6657 1.58740   2
   0   3   1 -0.3604 1.61105   6
   0   3   1 -2.6753 1.57444   7
   0   3  -1 0.67512 1.73483   4
   0   3  -1 -1.0497 1.55897   7
   0   3  -1 3.50240 2.10872   2
  -1  -3  -1 2.89388 1.98653   6
  -1  -3  -1 7.99633 2.36278   6
  -1  -3  -1 4.65941 2.19636   7
  -1   3  -1 4.04162 1.93287   1
  -1   3  -1 5.84921 2.40358   2
  -1   3  -1 6.54387 1.94659   6
   1   3   1 5.08559 2.16883   6
  -1   3  -1 6.22765 1.81452   6
   1   3   1 5.10240 2.18592   7
  -1   3  -1 7.69284 2.47422   4
   1   3   1 3.35546 1.99872   6
  -2  -3  -1 0.08762 1.93912   7
  -2  -3  -1 -2.4758 1.93406   6
  -2  -3  -1 0.23341 1.79824   7
  -2  -3  -1 1.85846 1.87689   6
  -2   3  -1 -0.5660 1.94219   1
  -2   3  -1 -0.0764 1.54216   6
   2   3   1 0.14787 2.20359   7
   2   3   1 -0.1738 1.85780   6
  -2   3  -1 0.07444 2.20347   4
  -2   3  -1 -1.4780 2.03226   2
  -3  -3  -1 20.9030 3.39999   6
  -3  -3  -1 16.2792 2.92528   7
  -3  -3  -1 27.0796 3.66184   6
   3   3   1 20.2246 3.44130   7
  -3   3  -1 22.3059 3.42825   2
  -3   3  -1 23.3345 4.02742   4
  -3   3  -1 19.4330 3.51119   1
  -4  -3  -1 108.523 6.15078   6
  -4  -3  -1 106.494 5.73149   1
  -4  -3  -1 94.7692 6.05220   6
  -4   3  -1 100.619 6.12878   2
  -4   3  -1 101.091 6.84011   4
  -4   3  -1 96.7127 6.39961   1
  -4   3  -1 102.482 5.81658   3
   4   3   1 97.7885 5.89154   7
  -5  -3  -1 5.32067 2.66922   6
  -5  -3  -1 13.9067 3.30377   6
  -5  -3  -1 7.02698 2.84986   1
  -5   3  -1 4.23664 3.22790   4
  -5   3  -1 5.08564 2.63086   2
  -5   3  -1 10.5244 3.52549   1
  -5   3  -1 7.95966 2.99861   5
  -6  -3  -1 12.1614 3.52368   6
  -6  -3  -1 13.0843 3.29819   6
  -6  -3  -1 12.8237 3.76023   1
  -6   3  -1 13.0571 3.49881   2
  -6   3  -1 3.32286 3.31576   5
  -6   3  -1 10.7180 3.80264   4
  -6   3  -1 20.3058 4.68418   1
  -7  -3  -1 22.8068 4.83981   1
  -7  -3  -1 17.7853 4.02693   6
  -7  -3  -1 20.2253 3.89605   6
  -7  -3  -1 23.0441 4.62927   5
  -7   3  -1 20.4066 5.10833   1
  -7   3  -1 14.9312 4.60265   4
  -7   3  -1 19.2808 4.54517   5
  -7   3  -1 15.9619 4.05609   2
  -8  -3  -1 40.3077 5.25411   6
  -8  -3  -1 41.8657 5.57913   6
  -8  -3  -1 50.7686 6.56859   1
  -8   3  -1 52.8795 7.46135   4
  -8   3  -1 55.7476 6.60351   2
  -8   3  -1 51.5153 6.98021   5
  -8   3  -1 45.4581 7.15502   1
  -9  -3  -1 6.74367 4.33971   5
  -9  -3  -1 5.69591 4.90211   1
  -9   3  -1 1.42573 3.77773   5
  -9   3  -1 7.93733 4.60885   2
  -9   3  -1 10.8800 4.84118   4
  -9   3  -1 7.03723 5.23855   1
 -10  -3  -1 0.08522 4.60895   5
 -10  -3  -1 0.22242 4.70069   1
 -10   3  -1 4.75270 5.30051   4
 -10   3  -1 0.57977 4.94901   1
 -10   3  -1 -3.1489 3.87986   2
 -11  -3  -1 -5.7737 5.13600   5
 -11  -3  -1 9.38648 6.31975   1
 -11   3  -1 -5.2667 5.36001   4
 -11   3  -1 4.11271 5.99980   1
 -12  -3  -1 -6.7645 5.87230   5
 -12  -3  -1 4.16979 6.83629   1
 -12   3  -1 -9.1051 6.86184   4
 -12   3  -1 -3.7615 6.59913   1
 -13  -4   1 -0.8907 7.58146   1
 -13  -4   1 9.60187 7.71338   5
 -13   4   1 6.10341 7.40330   5
 -13   4   1 -5.1064 7.43708   4
 -13   4   1 0.16543 7.91385   1
 -12  -4   1 10.4082 6.51048   5
 -12  -4   1 17.7881 6.83895   1
 -12   4   1 14.3389 6.34720   2
 -12   4   1 9.07324 6.57939   5
 -12   4   1 12.3083 7.36413   1
 -12   4   1 6.06246 7.23223   4
 -11  -4   1 84.8713 9.84426   1
 -11  -4   1 100.370 10.9016   5
 -11   4   1 125.943 11.8801   3
 -11   4   1 126.773 10.7829   2
 -11   4   1 80.3956 9.90185   5
 -11   4   1 74.5917 10.1716   1
 -11   4   1 102.302 12.1667   4
 -10  -4   1 8.94927 3.95118   6
 -10  -4   1 9.02158 5.17973   1
 -10  -4   1 14.7398 5.40969   5
 -10  -4   1 4.10207 4.02894   6
 -10   4   1 8.95980 5.04572   5
 -10   4   1 7.34193 4.48190   2
 -10   4   1 5.98540 4.88625   1
 -10   4   1 11.1005 5.68263   3
 -10   4   1 6.93816 5.45515   4
  -9  -4   1 2.70504 4.05342   1
  -9  -4   1 -0.8200 3.66094   6
  -9  -4   1 8.64984 3.58368   6
  -9  -4   1 4.32185 4.25204   5
  -9   4   1 3.72942 4.11550   2
  -9   4   1 -1.0112 3.95140   3
  -9   4   1 2.41878 4.04820   5
  -9   4   1 0.75779 4.25390   4
  -9   4   1 4.76792 4.61924   1
  -8  -4   1 20.7097 4.15523   6
  -8  -4   1 32.7508 5.55398   5
  -8  -4   1 27.6962 5.00878   6
  -8  -4   1 42.1744 5.83229   1
  -8   4   1 25.4454 5.27298   2
  -8   4   1 13.1643 5.11440   1
  -8   4   1 18.6266 5.32133   4
  -8   4   1 26.8783 5.12605   3
  -8   4   1 21.0552 5.60028   5
  -7  -4   1 8.82257 3.66061   1
  -7  -4   1 6.93364 3.72651   5
  -7  -4   1 3.98526 3.25112   6
  -7  -4   1 9.72011 3.31254   6
  -7   4   1 1.79812 3.39002   2
  -7   4   1 5.80656 3.44298   3
  -7   4   1 4.22055 3.61859   4
  -7   4   1 2.34146 3.64342   1
  -7   4   1 9.94411 3.83561   5
  -6  -4   1 11.2737 3.15537   1
  -6  -4   1 12.1595 3.50534   6
  -6  -4   1 12.2350 3.01016   6
  -6   4   1 9.06952 3.42171   3
  -6   4   1 10.0571 3.43991   2
   6   4  -1 5.76217 2.93072   7
  -6   4   1 8.43911 3.73705   4
  -6   4   1 4.18481 3.35561   1
  -6   4   1 12.6470 4.28309   5
  -5  -4   1 548.477 18.4935   6
  -5  -4   1 538.110 18.5066   6
   5   4  -1 536.890 18.2165   7
  -5   4   1 548.090 18.8228   1
  -5   4   1 548.586 19.5612   4
  -5   4   1 501.229 18.4920   2
  -5   4   1 522.956 17.6798   3
  -5   4   1 542.578 18.9594   5
  -4  -4   1 5.82495 2.85008   6
  -4  -4   1 8.02393 3.02106   7
  -4  -4   1 6.33100 2.63583   6
  -4  -4   1 6.03606 2.54461   7
   4   4  -1 6.39542 2.88306   7
  -4   4   1 5.45842 2.62145   2
  -4   4   1 4.87735 2.68864   1
  -4   4   1 5.59241 2.98864   4
  -4   4   1 5.79127 2.86670   5
  -4   4   1 6.93955 2.27931   3
  -3  -4   1 148.676 7.60586   7
  -3  -4   1 175.264 7.98936   6
  -3  -4   1 175.148 7.97836   6
  -3  -4   1 160.204 7.46364   7
  -3   4   1 153.385 8.21051   4
   3   4  -1 164.965 6.59000   2
  -3   4   1 167.714 7.41583   1
   3   4  -1 172.190 8.13599   6
  -3   4   1 163.522 7.60947   5
   3   4  -1 171.485 7.83043   7
  -3   4   1 175.685 8.12348   2
  -2  -4   1 1.22724 2.08255   6
  -2  -4   1 4.47843 2.19212   7
  -2  -4   1 -0.6692 2.00439   6
   2   4  -1 0.53422 2.14093   7
  -2   4   1 -0.4067 1.54262   6
  -2   4   1 2.17950 2.16419   2
  -2   4   1 -0.9512 2.19519   4
  -2   4   1 1.62667 1.57598   6
   2   4  -1 -0.6539 1.86014   2
   2   4  -1 -0.3894 2.01143   6
  -1  -4   1 1177.22 33.9739   6
  -1  -4   1 1153.11 33.5932   7
  -1   4   1 1141.05 33.2944   6
  -1   4   1 1172.99 33.7560   2
  -1   4   1 1168.14 33.3906   6
   1   4  -1 1165.02 33.9671   6
  -1   4   1 1160.40 33.8480   4
   1   4  -1 1156.71 33.9136   6
   1   4  -1 1173.76 33.5345   7
   1   4  -1 1150.20 33.4164   2
   0  -4  -1 125.268 5.99521   7
   0  -4  -1 123.592 6.41897   6
   0  -4   1 132.075 6.08311   7
   0   4   1 130.923 5.94582   7
   0   4  -1 144.156 5.96076   7
   0   4  -1 132.529 6.07474   4
   0   4  -1 135.004 6.33531   6
   0   4   1 117.664 5.84810   2
   0   4   1 129.719 6.31505   6
   0   4  -1 131.821 5.86546   7
   0   4  -1 118.546 6.27409   2
   0   4   1 124.728 5.96332   7
   0   4   1 118.238 6.17641   6
   0   4  -1 131.172 6.35914   6
  -1  -4  -1 95.1626 5.39228   7
  -1  -4  -1 91.0125 5.70573   6
  -1   4  -1 96.3490 5.73977   4
  -1   4  -1 107.236 5.35363   6
   1   4   1 98.7306 5.70281   6
   1   4   1 93.0080 5.61825   6
   1   4   1 91.8618 5.42844   7
  -1   4  -1 99.3922 5.21901   6
  -1   4  -1 90.1431 5.51232   2
   1   4   1 88.0230 4.71067   2
  -2  -4  -1 166.707 7.97977   6
  -2  -4  -1 176.830 8.18078   6
  -2  -4  -1 159.153 7.61508   7
  -2   4  -1 176.634 6.99758   6
  -2   4  -1 164.423 7.34493   1
   2   4   1 162.357 7.93733   6
  -2   4  -1 178.827 8.11694   2
  -2   4  -1 172.790 6.98900   6
  -2   4  -1 176.004 8.33777   4
  -3  -4  -1 406.005 14.6108   6
  -3  -4  -1 391.959 13.7844   7
  -3  -4  -1 385.936 13.7812   7
  -3  -4  -1 407.735 14.3759   6
   3   4   1 391.683 15.6586   6
  -3   4  -1 380.384 13.9074   1
  -3   4  -1 400.336 14.4566   2
  -3   4  -1 395.499 14.9638   4
  -4  -4  -1 31.7741 4.61484   6
  -4  -4  -1 33.9165 4.45629   6
  -4   4  -1 35.2891 4.66974   2
   4   4   1 34.0288 4.79668   7
  -4   4  -1 35.8804 4.94881   1
  -4   4  -1 27.9007 4.85331   4
  -5  -4  -1 111.138 7.50009   6
  -5  -4  -1 122.102 7.51676   6
  -5   4  -1 126.475 7.59992   2
   5   4   1 129.009 7.55262   7
  -5   4  -1 114.246 7.96457   4
  -5   4  -1 141.187 8.48975   1
  -6  -4  -1 298.793 12.8580   6
  -6  -4  -1 294.621 12.5516   1
  -6  -4  -1 301.307 12.9931   6
  -6   4  -1 295.421 14.1333   4
   6   4   1 328.378 13.1674   7
  -6   4  -1 311.658 13.1963   2
  -6   4  -1 309.978 14.1378   1
  -7  -4  -1 -1.1940 2.82775   6
  -7  -4  -1 2.69458 3.38494   6
  -7  -4  -1 0.65030 3.22793   1
  -7   4  -1 1.19447 3.60120   1
  -7   4  -1 2.55076 3.21393   2
  -7   4  -1 2.56815 3.74511   4
  -8  -4  -1 13.6424 4.47443   6
  -8  -4  -1 12.8711 4.13716   6
  -8  -4  -1 11.3544 4.73713   1
  -8   4  -1 9.59361 5.07068   1
  -8   4  -1 9.59054 4.46821   2
  -8   4  -1 13.0670 5.24381   4
  -9  -4  -1 2.64435 3.68502   6
  -9  -4  -1 10.7146 5.17994   1
  -9  -4  -1 9.28995 4.40557   6
  -9   4  -1 21.7186 6.49522   1
  -9   4  -1 12.7901 4.85656   2
  -9   4  -1 14.1431 5.82784   4
 -10  -4  -1 6.52430 4.08412   6
 -10  -4  -1 7.73468 4.62621   6
 -10  -4  -1 13.2743 6.35189   1
 -10   4  -1 10.5825 5.47299   2
 -10   4  -1 0.72875 5.52525   4
 -10   4  -1 6.25111 5.68885   1
 -11  -4  -1 31.6340 7.67271   5
 -11  -4  -1 29.2130 7.32296   1
 -11   4  -1 25.3383 7.78364   1
 -11   4  -1 41.5236 7.66067   2
 -11   4  -1 17.2113 7.41249   4
 -12  -4  -1 14.1096 7.22297   1
 -12   4  -1 17.3373 8.65491   1
 -12   4  -1 7.16105 8.56528   4
 -13  -5   1 10.9411 7.84043   5
 -13  -5   1 21.6289 8.64455   1
 -13   5   1 16.3636 9.41249   1
 -13   5   1 7.01965 9.25956   4
 -12  -5   1 -1.3841 5.84432   5
 -12  -5   1 0.30216 6.11210   1
 -12   5   1 11.8458 7.66473   1
 -12   5   1 -4.8386 5.40896   2
 -12   5   1 1.28975 6.91524   4
 -11  -5   1 4.96198 5.27941   1
 -11  -5   1 -5.7254 5.10369   5
 -11  -5   1 4.18002 5.09904   6
 -11  -5   1 -2.2845 3.94164   6
 -11   5   1 0.11453 5.37800   2
 -11   5   1 1.17542 5.14707   3
 -11   5   1 1.10839 6.11582   4
 -11   5   1 -0.0687 5.03428   5
 -11   5   1 -0.0078 4.96832   1
 -10  -5   1 -1.4589 4.75365   5
 -10  -5   1 7.87673 5.35377   1
 -10  -5   1 12.7590 5.09621   6
 -10  -5   1 3.29860 4.32396   6
 -10   5   1 7.08448 5.04452   3
 -10   5   1 -0.3624 4.59684   2
 -10   5   1 -1.3154 4.14294   5
 -10   5   1 -1.8788 4.87012   1
 -10   5   1 -6.9105 5.21361   4
  -9  -5   1 130.754 10.5375   6
  -9  -5   1 140.548 9.58439   6
  -9  -5   1 131.010 9.72501   5
  -9  -5   1 132.336 9.49717   1
  -9   5   1 163.537 12.0458   4
  -9   5   1 118.350 11.1185   5
  -9   5   1 114.148 10.4218   2
  -9   5   1 159.671 10.3487   3
  -9   5   1 112.027 10.6778   1
  -8  -5   1 0.08278 3.00702   6
  -8  -5   1 -1.3344 3.50783   5
  -8  -5   1 4.19789 3.78409   6
  -8  -5   1 5.35756 3.63818   1
  -8   5   1 -0.9383 3.77591   5
  -8   5   1 3.02056 4.63070   4
  -8   5   1 7.75440 4.14669   2
  -8   5   1 4.44896 3.65864   3
  -8   5   1 2.03280 3.74805   1
  -7  -5   1 123.887 8.59185   6
  -7  -5   1 157.281 9.38050   6
  -7   5   1 152.302 9.72468   1
  -7   5   1 147.144 9.39863   2
  -7   5   1 141.982 8.54209   3
  -7   5   1 150.803 10.3159   4
  -7   5   1 142.511 9.59909   5
  -6  -5   1 -3.8452 2.23671   6
  -6  -5   1 -3.9883 2.51409   6
   6   5  -1 3.33479 3.07887   7
  -6   5   1 0.69811 3.28003   4
  -6   5   1 4.17382 2.97849   3
  -6   5   1 2.51154 3.16624   2
  -6   5   1 3.81824 3.30852   5
  -6   5   1 4.00358 3.26228   1
  -5  -5   1 1.47921 2.46079   6
  -5  -5   1 3.62202 3.03421   6
  -5  -5   1 0.95556 2.69886   7
  -5   5   1 0.53996 2.76075   1
  -5   5   1 6.55659 3.52659   4
  -5   5   1 6.27467 3.14930   5
   5   5  -1 3.83658 2.84488   7
  -5   5   1 3.14153 2.95153   2
  -4  -5   1 98.2447 6.30303   7
  -4  -5   1 106.549 6.78872   6
  -4  -5   1 102.129 6.85299   6
  -4  -5   1 95.4966 6.76649   7
  -4   5   1 101.657 6.87522   2
   4   5  -1 108.850 6.65927   7
  -4   5   1 114.861 6.67790   5
  -4   5   1 103.922 6.45590   1
  -4   5   1 113.862 7.60629   4
  -3  -5   1 234.025 10.4872   6
  -3  -5   1 260.004 10.6999   6
  -3  -5   1 235.902 10.0777   7
  -3   5   1 246.147 10.9901   4
  -3   5   1 240.942 9.48167   1
   3   5  -1 237.144 10.2332   7
  -3   5   1 248.629 10.5919   2
   3   5  -1 253.217 9.33354   2
   3   5  -1 225.294 10.5714   6
  -2  -5   1 -1.7747 2.08204   6
  -2  -5   1 2.19843 2.35381   7
  -2  -5   1 -0.1262 2.44491   6
  -2   5   1 6.87786 2.78034   2
   2   5  -1 5.73436 2.77841   6
   2   5  -1 6.91668 2.91566   7
  -2   5   1 0.97354 2.53761   4
  -2   5   1 1.22825 2.06171   6
   2   5  -1 6.50336 2.49561   2
  -2   5   1 5.06098 1.92789   6
   2   5  -1 7.62783 2.62529   6
  -1  -5   1 1385.57 41.5867   6
   1  -5  -1 1436.69 40.8052   7
  -1  -5   1 1435.08 41.3294   7
  -1   5   1 1463.65 41.2013   6
   1   5  -1 1462.11 41.7933   6
   1   5  -1 1436.40 40.4312   4
  -1   5   1 1397.43 41.4519   4
   1   5  -1 1418.24 41.0907   7
   1   5  -1 1388.20 41.6732   6
  -1   5   1 1431.37 41.4552   2
  -1   5   1 1458.09 41.1468   6
   1   5  -1 1419.02 41.1089   2
   0  -5   1 38.7719 4.24613   7
   0  -5  -1 44.1430 4.47930   7
   0   5   1 35.2496 4.08479   6
   0   5  -1 48.9289 4.58967   4
   0   5   1 46.4802 4.38959   2
   0   5  -1 41.8469 4.54330   2
   0   5  -1 30.2240 4.08252   6
   0   5   1 43.9660 4.36783   7
   0   5  -1 39.3188 3.94495   7
   0   5   1 47.7116 4.53376   6
   0   5  -1 51.9602 4.47426   7
   0   5   1 40.4777 4.16711   7
   0   5  -1 39.8465 4.29604   6
  -1  -5  -1 44.4693 4.67116   7
   1  -5   1 46.4734 4.35255   7
  -1  -5  -1 38.9255 4.67472   6
  -1   5  -1 43.1685 4.83417   2
  -1   5  -1 37.9747 4.00370   6
   1   5   1 36.1571 4.38200   6
   1   5   1 38.3805 4.36741   7
   1   5   1 31.4748 4.05772   6
   1   5   1 37.3957 3.80172   2
  -1   5  -1 41.3791 4.54505   4
  -2  -5  -1 137.992 7.60024   6
  -2  -5  -1 113.484 6.80924   7
  -2  -5  -1 118.464 7.01965   6
   2   5   1 130.954 7.28353   6
  -2   5  -1 122.858 7.26382   4
  -2   5  -1 129.916 6.36752   6
  -2   5  -1 120.252 6.19857   6
  -2   5  -1 132.309 6.30841   1
  -2   5  -1 119.922 7.15159   2
   2   5   1 127.004 7.02557   7
  -3  -5  -1 9.06211 3.18646   6
  -3  -5  -1 10.2563 3.24038   6
  -3  -5  -1 4.70043 2.97725   7
   3   5   1 9.23808 2.90618   6
  -3   5  -1 9.05298 2.82828   1
  -3   5  -1 5.79269 2.95317   2
  -3   5  -1 9.94182 3.45057   4
   3   5   1 12.8494 3.46164   7
  -4  -5  -1 14.7059 3.48142   6
  -4  -5  -1 21.6660 4.11096   6
  -4  -5  -1 18.1244 3.79056   7
  -4  -5  -1 13.5800 3.51202   7
  -4   5  -1 19.4859 4.05034   2
  -4   5  -1 19.6326 4.00264   1
  -4   5  -1 18.3063 4.20173   4
  -5  -5  -1 1.11203 2.42624   6
  -5  -5  -1 3.73862 2.93678   6
  -5   5  -1 -1.4969 2.74872   1
  -5   5  -1 -3.3596 3.05601   4
  -5   5  -1 0.68555 3.01166   2
  -6  -5  -1 20.2472 4.52555   6
  -6  -5  -1 12.2972 3.96990   6
  -6   5  -1 10.7123 4.21585   1
   6   5   1 13.6369 4.74613   7
  -6   5  -1 9.82228 4.29800   4
  -6   5  -1 12.7456 4.09703   2
  -7  -5  -1 58.8427 6.45230   1
  -7  -5  -1 59.7436 7.13128   6
  -7  -5  -1 67.3523 6.97787   6
  -7   5  -1 52.7540 7.36311   1
  -7   5  -1 51.5303 7.70643   4
  -7   5  -1 53.3934 7.05263   2
  -8  -5  -1 0.49427 3.60550   6
  -8  -5  -1 4.61021 4.15024   1
  -8  -5  -1 1.94525 4.21598   6
  -8   5  -1 1.03836 4.73604   4
  -8   5  -1 1.45751 4.39020   2
  -8   5  -1 8.46864 4.96138   1
  -9  -5  -1 -4.2436 3.40888   6
  -9  -5  -1 1.58248 4.68917   1
  -9  -5  -1 1.66295 4.37654   6
  -9   5  -1 -5.3498 4.20209   1
  -9   5  -1 3.13367 4.53653   2
  -9   5  -1 11.9708 5.94099   4
 -10  -5  -1 63.9980 7.93109   6
 -10  -5  -1 61.3471 7.44300   6
 -10  -5  -1 67.2856 9.04136   1
 -10   5  -1 75.1081 10.6043   4
 -10   5  -1 58.3018 9.28358   1
 -10   5  -1 74.2368 9.37255   2
 -11  -5  -1 70.3843 8.82691   6
 -11  -5  -1 40.0920 6.66810   6
 -11  -5  -1 40.6780 7.98163   1
 -11   5  -1 45.3260 10.4467   4
 -11   5  -1 42.0979 9.45727   1
 -11   5  -1 47.4916 8.54425   2
 -12  -5  -1 -9.6207 6.24408   1
 -12   5  -1 -2.8874 8.02309   1
 -12   5  -1 -3.6410 8.95824   4
 -12  -6   1 60.2864 10.4486   1
 -12  -6   1 2.07622 5.14574   6
 -12  -6   1 -0.5640 5.78015   5
 -12  -6   1 -13.262 5.49348   6
 -12   6   1 1.45119 6.33414   2
 -12   6   1 -1.3110 6.93305   1
 -12   6   1 15.9601 8.91830   4
 -11  -6   1 8.61854 5.63685   6
 -11  -6   1 -5.7118 4.35034   6
 -11  -6   1 4.47394 5.51458   1
 -11   6   1 16.6479 6.24596   2
 -11   6   1 0.72647 5.92880   1
 -11   6   1 -2.1555 5.97230   4
 -10  -6   1 55.5492 8.18423   6
 -10  -6   1 59.4204 7.93178   1
 -10   6   1 56.5605 7.77525   3
 -10   6   1 43.7585 8.81960   4
 -10   6   1 43.3293 7.77261   1
 -10   6   1 59.1103 8.58178   2
  -9  -6   1 103.421 10.1116   6
  -9  -6   1 95.7465 8.93211   6
  -9   6   1 92.3240 10.2709   1
  -9   6   1 98.9725 11.7009   4
  -9   6   1 108.726 10.8183   2
  -9   6   1 97.3161 9.43059   3
  -8  -6   1 74.7478 8.29637   6
  -8  -6   1 77.7405 8.05170   6
  -8   6   1 74.8857 7.54356   3
  -8   6   1 71.3899 8.39230   2
  -8   6   1 82.8811 9.97126   4
  -8   6   1 67.9990 8.25205   5
  -8   6   1 76.2065 8.66711   1
  -7  -6   1 15.2602 4.72916   6
  -7  -6   1 14.6281 4.41353   6
  -7   6   1 8.86557 3.83258   3
  -7   6   1 13.6537 4.69340   2
  -7   6   1 8.49501 4.31709   1
  -7   6   1 8.71787 4.61256   4
  -6  -6   1 47.0098 6.33640   6
  -6  -6   1 50.5078 6.43649   6
  -6   6   1 50.6199 6.52415   2
  -6   6   1 47.3053 6.93181   4
  -6   6   1 67.0432 6.00674   3
  -6   6   1 65.7638 7.08938   1
   6   6  -1 57.5159 6.68080   7
  -5  -6   1 17.8396 4.16651   7
  -5  -6   1 10.5530 4.21317   7
  -5  -6   1 36.4053 5.32273   6
  -5  -6   1 21.4336 4.40241   6
   5   6  -1 14.2096 4.04499   7
  -5   6   1 28.4208 4.95690   2
  -5   6   1 27.1246 5.57834   4
  -5   6   1 20.5983 4.08029   1
  -4  -6   1 15.2363 3.72112   6
  -4  -6   1 6.04297 2.95972   6
  -4  -6   1 0.90414 2.80908   7
   4   6  -1 2.97289 2.88346   6
  -4   6   1 14.9828 4.27539   4
  -4   6   1 7.04287 3.37273   2
  -4   6   1 8.35688 2.95693   1
   4   6  -1 10.6892 3.61597   7
  -3  -6   1 0.94374 2.42928   6
  -3  -6   1 1.03593 2.36532   7
  -3  -6   1 -0.6955 2.33606   6
   3   6  -1 0.54579 2.47536   6
   3   6  -1 2.67425 2.32133   2
  -3   6   1 0.60351 2.73940   4
  -3   6   1 -0.4180 2.07960   6
  -3   6   1 -2.0636 2.16758   2
   3   6  -1 0.06196 2.59592   7
  -3   6   1 0.21822 1.83743   6
  -2  -6   1 3.05732 2.72678   7
  -2  -6   1 0.64343 2.47647   6
  -2   6   1 7.32046 2.96031   4
   2   6  -1 -1.3649 2.35380   6
   2   6  -1 -3.2914 1.96976   6
   2   6  -1 1.96334 2.32384   2
   2   6  -1 0.33871 2.59534   7
  -2   6   1 -1.2795 2.07653   6
  -2   6   1 3.17671 2.76550   2
  -2   6   1 3.92612 2.13790   6
  -1  -6   1 68.1831 5.97207   7
   1  -6  -1 70.3297 5.01342   7
  -1  -6   1 68.1451 6.16224   6
  -1   6   1 69.9348 5.65500   6
   1   6  -1 72.2194 5.93239   2
  -1   6   1 64.3947 5.55848   6
   1   6  -1 65.5311 5.80620   7
   1   6  -1 61.0172 4.98741   4
  -1   6   1 63.5914 5.85790   2
   1   6  -1 59.8401 5.62420   6
   1   6  -1 58.0564 5.50712   7
   1   6  -1 56.3779 5.48229   6
   0  -6   1 37.1581 4.45011   7
   0  -6  -1 29.0047 4.05086   7
   0   6  -1 17.4650 3.36001   6
   0   6   1 27.1577 3.93420   2
   0   6   1 24.7914 3.78263   6
   0   6  -1 32.7149 4.44568   6
   0   6   1 31.6157 4.05880   7
   0   6   1 24.8729 3.84020   7
   0   6  -1 27.5687 4.22155   2
   0   6  -1 21.8329 3.71864   4
   0   6   1 24.0377 3.85446   6
  -1  -6  -1 1.46753 2.59678   6
  -1  -6  -1 -3.0880 2.10606   7
   1  -6   1 2.12475 2.26329   7
   1   6   1 -2.1271 1.84379   6
   1   6   1 -0.0574 2.10626   2
  -1   6  -1 0.17395 2.50924   2
  -1   6  -1 0.53617 2.35779   4
   1   6   1 1.41381 2.29023   6
   1   6   1 0.52926 2.48895   7
  -1   6  -1 -0.0185 2.10306   6
  -2  -6  -1 215.621 10.4660   6
  -2  -6  -1 207.067 9.90189   7
  -2   6  -1 215.562 10.2611   2
  -2   6  -1 212.205 9.24659   6
  -2   6  -1 223.992 9.34100   6
   2   6   1 213.639 8.67979   2
  -2   6  -1 211.560 10.3567   4
   2   6   1 196.726 10.2771   6
   2   6   1 211.825 10.3081   6
   2   6   1 223.853 10.0257   7
  -3  -6  -1 154.245 8.83003   6
  -3  -6  -1 145.443 8.65847   6
  -3  -6  -1 158.747 8.48530   7
  -3   6  -1 144.490 8.88986   4
  -3   6  -1 163.628 7.45028   6
   3   6   1 131.826 8.44956   6
  -3   6  -1 153.448 7.35641   6
   3   6   1 157.427 8.62589   7
  -3   6  -1 152.390 7.86315   1
  -3   6  -1 147.860 8.72612   2
  -4  -6  -1 1.32613 2.80378   7
  -4  -6  -1 -2.1033 2.54605   6
  -4  -6  -1 1.85443 2.54911   7
  -4  -6  -1 0.85765 2.56850   6
   4   6   1 -1.5494 2.79737   7
  -4   6  -1 0.72486 2.97566   2
  -4   6  -1 -3.0448 2.96640   4
   4   6   1 -1.5290 2.59889   6
  -4   6  -1 1.04424 2.72139   1
  -5  -6  -1 68.3199 7.21876   6
  -5  -6  -1 59.4737 6.21915   7
  -5  -6  -1 58.6605 6.11216   7
  -5  -6  -1 41.5358 6.01037   6
  -5   6  -1 69.4080 7.24210   1
  -5   6  -1 57.1423 7.33312   4
  -5   6  -1 77.6096 7.78518   2
  -6  -6  -1 -1.3353 3.25946   6
  -6  -6  -1 10.1800 3.81224   6
   6   6   1 -0.2525 3.78598   7
  -6   6  -1 3.98505 3.96601   1
  -6   6  -1 -1.9900 3.73701   4
  -6   6  -1 3.55675 3.49010   2
  -7  -6  -1 9.09474 4.51664   6
  -7  -6  -1 1.13853 3.92240   6
  -7   6  -1 1.12189 4.32663   1
  -7   6  -1 6.93446 4.85687   4
  -7   6  -1 -0.8539 3.95097   2
  -8  -6  -1 88.7208 9.67692   6
  -8  -6  -1 99.0633 9.48729   6
  -8   6  -1 97.8034 11.1365   4
  -8   6  -1 102.346 10.5363   1
  -8   6  -1 110.987 10.6645   2
  -9  -6  -1 4.00397 5.02216   6
  -9  -6  -1 4.87241 4.54395   1
  -9  -6  -1 -2.0132 4.44107   6
  -9   6  -1 4.17594 5.00627   2
  -9   6  -1 1.50101 5.23721   1
  -9   6  -1 11.1524 6.20963   4
 -10  -6  -1 4.91897 5.09242   6
 -10  -6  -1 3.95389 5.81715   6
 -10  -6  -1 6.89087 5.57178   1
 -10   6  -1 -5.4269 5.56520   1
 -10   6  -1 -2.0410 5.32159   4
 -10   6  -1 4.81880 5.64175   2
 -11  -6  -1 13.2614 5.22166   6
 -11  -6  -1 14.7383 6.92521   6
 -11  -6  -1 15.0813 6.67371   1
 -11   6  -1 15.5382 9.33164   4
 -11   6  -1 10.2101 7.54316   2
 -11   6  -1 4.30403 7.14184   1
 -12  -7   1 4.48438 7.52149   6
 -12   7   1 -1.9381 7.00689   2
 -12   7   1 0.97009 7.92561   1
 -12   7   1 7.53155 9.02570   4
 -11  -7   1 29.5350 7.79506   6
 -11   7   1 37.5790 8.96419   2
 -11   7   1 33.6817 9.38851   4
 -11   7   1 23.5013 8.15914   1
 -10  -7   1 20.7964 7.38334   6
 -10   7   1 16.1855 6.68431   1
 -10   7   1 20.9764 7.16391   4
 -10   7   1 24.9939 6.50155   3
 -10   7   1 12.9187 6.58380   2
  -9  -7   1 9.33427 5.49280   6
  -9   7   1 -6.2412 4.52120   4
  -9   7   1 16.6802 5.37129   3
  -9   7   1 -0.1912 4.34145   2
  -9   7   1 5.44670 5.03088   1
  -8  -7   1 12.5003 5.54948   6
  -8   7   1 2.94493 4.47548   1
  -8   7   1 16.8289 5.35570   2
  -8   7   1 20.0630 4.83671   3
  -8   7   1 9.41604 5.71140   4
  -7  -7   1 13.5933 5.23654   6
  -7  -7   1 12.5652 4.61989   6
  -7   7   1 21.4530 5.12547   1
  -7   7   1 31.1124 7.18367   4
  -7   7   1 16.1121 4.94290   2
  -6  -7   1 22.2293 4.89541   6
  -6  -7   1 18.6358 4.88251   6
  -6   7   1 27.3347 5.62181   2
   6   7  -1 26.8154 5.41718   7
  -6   7   1 22.6552 5.79878   4
  -6   7   1 27.5603 5.18568   1
  -5  -7   1 23.6558 4.78599   6
  -5  -7   1 16.2417 4.34583   7
  -5  -7   1 22.8882 5.23340   6
  -5   7   1 13.4414 4.41191   2
  -5   7   1 22.1684 4.36142   1
   5   7  -1 27.0178 5.08704   7
  -5   7   1 15.0539 4.75478   4
  -4  -7   1 73.2832 7.53496   6
  -4  -7   1 65.7662 7.05767   6
  -4  -7   1 71.4707 7.20326   7
  -4   7   1 63.3133 7.14638   2
   4   7  -1 81.4021 7.51509   7
   4   7  -1 64.0302 6.90038   6
  -4   7   1 73.7693 6.13395   1
  -4   7   1 67.4496 7.76044   4
  -3  -7   1 5.85891 3.01662   7
  -3  -7   1 10.4959 4.34164   6
  -3  -7   1 7.12017 3.17096   6
   3   7  -1 4.62947 3.17300   6
   3   7  -1 8.76696 2.88124   2
  -3   7   1 3.26421 2.97057   2
  -3   7   1 1.55045 3.12489   4
   3   7  -1 10.4966 3.75288   7
  -3   7   1 6.91207 2.59275   6
  -3   7   1 3.36616 2.55071   6
  -2  -7   1 22.7059 4.55866   7
  -2  -7   1 15.7420 3.77447   6
  -2   7   1 17.7490 4.11073   4
   2   7  -1 14.3494 3.50439   6
  -2   7   1 21.4256 3.60888   6
  -2   7   1 25.3108 3.99220   6
   2   7  -1 21.5726 3.97702   2
   2   7  -1 26.7874 4.45413   7
  -2   7   1 24.0737 4.28461   2
   2   7  -1 10.5182 3.45364   6
   1  -7  -1 93.5812 6.29850   7
  -1  -7   1 95.9381 6.86897   6
  -1  -7   1 98.8406 6.64483   7
   1   7  -1 93.6566 5.97782   4
  -1   7   1 78.2079 6.06057   6
  -1   7   1 96.5348 6.66070   6
   1   7  -1 105.580 7.02187   6
   1   7  -1 96.8207 6.36305   7
   1   7  -1 91.7616 6.97201   6
  -1   7   1 90.3942 7.42196   2
   1   7  -1 87.7607 6.45917   2
   1   7  -1 106.598 8.23226   7
   0  -7  -1 108.046 7.06376   7
   0  -7   1 116.776 7.11871   7
   0   7  -1 113.386 7.29615   6
   0   7   1 108.076 6.82652   7
   0   7  -1 128.863 7.00559   7
   0   7   1 132.352 7.49107   2
   0   7   1 118.223 6.75954   7
   0   7   1 113.855 7.50184   6
   0   7  -1 119.836 7.06431   4
   0   7  -1 126.577 7.66550   2
   0   7   1 117.646 7.39980   6
   0   7  -1 131.687 7.85498   6
  -1  -7  -1 254.485 11.9476   6
   1  -7   1 257.688 11.0998   7
  -1  -7  -1 266.761 11.6231   7
  -1   7  -1 274.810 11.9383   4
   1   7   1 248.341 11.7620   6
   1   7   1 271.069 12.0559   6
  -1   7  -1 262.981 11.3927   6
   1   7   1 283.809 11.2299   2
  -1   7  -1 268.799 12.0561   2
   1   7   1 264.003 11.3944   7
  -2  -7  -1 -3.4804 2.31969   6
  -2  -7  -1 4.10075 3.14121   7
   2   7   1 1.94371 2.50818   6
  -2   7  -1 -0.7615 2.04578   6
   2   7   1 -1.2309 2.10226   2
  -2   7  -1 -0.1812 2.40421   6
  -2   7  -1 3.48515 3.35647   4
   2   7   1 -1.2271 3.12127   7
  -2   7  -1 3.62642 3.24803   2
   2   7   1 0.47868 2.54300   6
  -3  -7  -1 33.6884 5.40354   6
  -3  -7  -1 27.7376 4.97906   6
  -3  -7  -1 21.7324 4.73818   7
   3   7   1 30.4471 4.81900   6
  -3   7  -1 31.4771 4.30775   6
   3   7   1 38.8002 5.69322   7
  -3   7  -1 25.7709 5.00442   2
  -3   7  -1 36.9414 4.50990   6
  -3   7  -1 33.9447 5.60959   4
  -4  -7  -1 0.44470 3.18848   6
  -4  -7  -1 -0.6825 3.02842   7
  -4  -7  -1 -1.0572 2.72450   6
  -4   7  -1 4.48028 3.58760   4
  -4   7  -1 -2.5191 2.87893   1
  -4   7  -1 0.31125 3.16090   2
   4   7   1 0.35632 3.47527   7
   4   7   1 7.33229 3.68295   6
  -5  -7  -1 17.3030 4.30361   6
  -5  -7  -1 17.4958 5.07107   6
  -5  -7  -1 12.2715 4.10412   7
  -5   7  -1 16.1475 5.13130   4
  -5   7  -1 15.7847 4.75429   2
  -5   7  -1 16.2498 4.61758   1
   5   7   1 14.7298 4.60956   7
  -6  -7  -1 -0.6297 3.45762   7
  -6  -7  -1 1.92649 4.38564   6
  -6   7  -1 13.2083 4.69529   2
  -6   7  -1 5.99236 3.92031   1
   6   7   1 9.13181 7.30035   7
  -6   7  -1 8.81316 4.75456   4
  -7  -7  -1 5.61450 5.48365   6
  -7   7  -1 -2.1455 4.45611   4
  -7   7  -1 5.40718 4.60579   2
  -7   7  -1 14.1258 5.25048   1
  -8  -7  -1 9.63075 5.56128   6
  -8   7  -1 12.0348 5.68561   1
  -8   7  -1 0.45950 5.01575   2
  -8   7  -1 13.4056 6.23568   4
  -9  -7  -1 25.8400 6.77187   6
  -9   7  -1 15.8276 6.57759   2
  -9   7  -1 23.5378 7.45784   4
  -9   7  -1 13.7724 6.05537   1
 -10  -7  -1 9.05451 6.88315   6
 -10   7  -1 18.9228 7.40843   1
 -10   7  -1 11.8181 7.47162   4
 -10   7  -1 33.0886 8.13648   2
 -11  -7  -1 -0.9541 7.09967   6
 -11   7  -1 7.31303 7.98216   2
 -11   7  -1 -2.4753 7.88142   4
 -11   7  -1 18.5295 8.70017   1
 -11  -8   1 -6.7557 6.17208   6
 -11   8   1 -10.345 6.50116   2
 -11   8   1 4.28193 7.69288   4
 -11   8   1 0.31094 6.81565   1
 -10  -8   1 47.6590 9.12862   6
 -10   8   1 42.7593 9.18188   4
 -10   8   1 39.4920 8.88406   2
 -10   8   1 37.1207 7.36773   3
 -10   8   1 31.3924 7.97690   1
  -9  -8   1 4.36498 6.39440   6
  -9   8   1 7.46853 4.94278   1
  -9   8   1 10.5974 5.99478   2
  -9   8   1 8.35397 6.16065   4
  -8  -8   1 3.56381 5.25677   6
  -8   8   1 25.6850 5.95296   1
  -8   8   1 6.07074 5.39776   4
  -8   8   1 13.9223 5.65265   2
  -7  -8   1 32.6028 7.01402   6
  -7   8   1 36.9033 7.00075   2
  -7   8   1 32.1811 6.11835   1
  -7   8   1 36.7052 7.59074   4
  -6  -8   1 13.8093 5.08365   6
  -6  -8   1 14.8320 4.44599   7
  -6   8   1 8.08488 5.25239   4
   6   8  -1 25.0122 6.14669   7
  -6   8   1 31.0178 5.57108   1
  -6   8   1 11.1902 4.68574   2
  -5  -8   1 38.0281 6.48848   6
  -5  -8   1 49.5888 6.78960   7
  -5   8   1 38.1820 6.53370   2
  -5   8   1 51.8276 6.06230   1
  -5   8   1 32.0241 6.66057   4
   5   8  -1 38.1045 6.65610   7
  -4  -8   1 62.2110 6.95796   7
  -4  -8   1 47.5765 6.70874   6
  -4   8   1 57.9960 7.39898   4
  -4   8   1 50.0440 6.82198   2
   4   8  -1 63.5448 7.52078   7
  -4   8   1 52.7704 5.17327   6
   4   8  -1 52.7555 5.46749   2
  -3  -8   1 18.6341 4.27734   6
  -3  -8   1 29.7069 5.29533   7
   3   8  -1 20.6858 4.00164   2
  -3   8   1 19.2294 3.83785   6
  -3   8   1 20.5416 4.73555   2
  -3   8   1 24.0407 5.10219   4
  -3   8   1 20.9607 4.14881   6
   3   8  -1 25.8850 5.08834   6
   3   8  -1 24.2359 5.11933   7
  -2  -8   1 260.678 12.5407   7
   2  -8  -1 269.146 11.6271   7
  -2  -8   1 285.209 13.0878   6
   2   8  -1 268.015 11.9204   2
   2   8  -1 257.842 12.6985   6
  -2   8   1 250.176 11.4638   6
   2   8  -1 251.279 12.6662   6
  -2   8   1 280.373 12.9053   4
  -2   8   1 274.298 11.9692   6
   2   8  -1 230.218 12.5603   7
  -2   8   1 280.274 12.7893   2
  -1  -8   1 26.3460 4.76605   7
   1  -8  -1 24.8431 4.45831   7
   1   8  -1 27.3629 4.69663   2
   1   8  -1 17.9607 4.09641   6
   1   8  -1 20.4619 4.06916   4
  -1   8   1 22.0347 4.57820   2
  -1   8   1 24.5844 4.68844   6
   1   8  -1 25.3108 4.82959   6
  -1   8   1 16.3732 3.74319   6
   1   8  -1 21.7896 3.93288   7
   0  -8   1 61.9854 6.47998   7
   0  -8  -1 88.4497 7.82778   7
   0   8  -1 64.3431 6.61292   6
   0   8   1 68.8711 6.89532   2
   0   8   1 62.1445 6.15258   7
   0   8   1 60.3261 6.41301   6
   0   8   1 74.9266 6.80869   6
   0   8  -1 62.2210 6.51088   6
   0   8  -1 61.7530 6.36691   4
   0   8  -1 58.6360 6.42631   2
   0   8   1 69.1451 6.01897   7
  -1  -8  -1 29.6555 5.40525   6
   1  -8   1 41.1702 5.32901   7
  -1  -8  -1 35.1069 5.51661   7
  -1   8  -1 37.6340 5.79738   2
   1   8   1 39.0079 5.20577   2
   1   8   1 26.4134 4.69617   6
   1   8   1 39.1035 5.24485   7
  -1   8  -1 28.2704 4.55372   6
  -1   8  -1 44.3485 5.69133   4
   1   8   1 36.1916 5.31955   7
   1   8   1 31.3889 5.15342   6
  -2  -8  -1 -0.9645 3.54645   7
  -2  -8  -1 3.55555 3.17664   6
   2   8   1 8.02834 3.85440   7
   2   8   1 2.87761 3.30644   6
  -2   8  -1 3.12756 3.11350   6
   2   8   1 -0.2139 2.81759   6
   2   8   1 3.97242 2.73472   2
  -2   8  -1 1.07313 2.84120   6
  -2   8  -1 6.90427 3.65827   2
  -2   8  -1 2.59309 3.43020   4
  -3  -8  -1 31.7774 5.98212   6
  -3  -8  -1 22.7244 5.11171   7
  -3   8  -1 24.3942 4.27989   6
  -3   8  -1 25.1567 5.33921   4
  -3   8  -1 29.8304 4.44031   6
   3   8   1 17.1802 4.61924   6
  -3   8  -1 23.1194 5.09870   2
   3   8   1 28.0920 5.54921   7
  -4  -8  -1 0.27012 3.67625   7
  -4  -8  -1 0.57102 4.04329   6
   4   8   1 -0.8856 3.79136   7
  -4   8  -1 -2.3128 3.87823   4
  -4   8  -1 -0.7457 2.96123   1
  -4   8  -1 -1.2148 3.41896   2
  -5  -8  -1 3.63370 4.45183   6
  -5  -8  -1 3.14368 3.92703   7
  -5   8  -1 6.61675 4.26579   4
   5   8   1 -0.9714 3.96019   7
  -5   8  -1 -7.0837 3.18552   2
  -5   8  -1 -1.8487 3.56655   1
  -6  -8  -1 9.48578 5.24560   6
  -6   8  -1 4.82461 4.13994   1
  -6   8  -1 -3.1755 3.74500   2
  -6   8  -1 -0.2002 3.84831   4
  -7  -8  -1 35.9004 7.44605   6
  -7   8  -1 50.9008 8.00261   2
  -7   8  -1 39.9434 6.99586   1
  -7   8  -1 41.0183 7.73208   4
  -8  -8  -1 1.47490 5.25859   6
  -8   8  -1 -3.5323 4.61399   1
  -8   8  -1 -0.7472 4.84416   2
  -8   8  -1 -1.5156 4.75034   4
  -9  -8  -1 -1.9680 5.72485   6
  -9   8  -1 1.99595 6.00860   1
  -9   8  -1 4.45610 6.34183   4
  -9   8  -1 9.59026 6.27785   2
 -10  -8  -1 8.11357 7.20913   6
 -10   8  -1 -1.2908 6.88408   2
 -10   8  -1 -1.7509 7.41447   4
 -10   8  -1 -0.7894 6.74990   1
 -11  -8  -1 6.30546 7.97291   6
 -11   8  -1 8.93770 9.23813   2
 -11   8  -1 7.90623 10.5837   4
 -11  -9   1 2.55300 7.42239   6
 -11   9   1 -1.4263 8.71133   4
 -11   9   1 5.35973 8.96482   2
 -11   9   1 6.85799 8.37194   1
 -10  -9   1 -2.3998 6.73543   6
 -10   9   1 -8.2982 6.59447   2
 -10   9   1 -2.8603 5.73861   1
 -10   9   1 5.99629 8.01026   4
  -9  -9   1 1.99150 6.46775   6
  -9   9   1 -1.3491 5.10614   1
  -9   9   1 -11.035 5.00481   2
  -9   9   1 9.05662 6.68917   4
  -8  -9   1 0.48115 5.82901   6
  -8   9   1 0.58677 5.12829   4
  -8   9   1 14.3697 5.46530   1
  -8   9   1 3.66715 5.32268   2
  -7  -9   1 -1.2155 4.13607   7
  -7  -9   1 14.6307 7.30035   6
  -7   9   1 -2.1809 4.32326   2
  -7   9   1 1.10383 4.70653   4
  -7   9   1 -4.7794 3.92021   1
  -6  -9   1 45.5674 7.23509   7
  -6   9   1 49.4380 8.31831   4
   6   9  -1 48.4241 8.44391   7
  -6   9   1 40.3845 5.94405   1
  -6   9   1 37.4424 6.98577   2
  -5  -9   1 -1.4313 4.27557   7
  -5   9   1 4.50590 4.31913   2
  -5   9   1 2.19743 4.15401   4
   5   9  -1 0.28023 4.92054   7
  -4  -9   1 18.3600 5.20064   7
  -4   9   1 11.5217 3.52142   6
  -4   9   1 14.0381 5.45282   4
   4   9  -1 21.9652 4.45023   2
  -4   9   1 13.7115 4.70574   2
   4   9  -1 17.4678 6.14082   7
  -3  -9   1 76.4001 8.30428   7
   3   9  -1 63.2706 6.69460   2
  -3   9   1 64.2392 6.55472   6
  -3   9   1 64.2162 6.54517   6
  -3   9   1 73.9338 8.53262   4
  -3   9   1 74.0596 8.31704   2
   3   9  -1 62.5321 7.82726   6
  -2  -9   1 95.2361 8.92593   7
   2   9  -1 86.3721 8.05101   2
  -2   9   1 110.199 9.44936   2
   2   9  -1 87.4145 8.46020   6
  -2   9   1 101.831 8.37094   6
  -2   9   1 103.523 7.52084   6
  -1  -9   1 38.4110 5.79749   7
   1  -9  -1 34.4825 5.58352   7
   1   9  -1 34.4348 5.74120   6
   1   9  -1 29.8286 5.34114   2
   1   9  -1 30.5720 5.29432   6
  -1   9   1 30.9133 4.90861   6
  -1   9   1 24.3256 4.94027   6
   1   9  -1 22.6892 4.59770   7
  -1   9   1 30.8213 5.31031   2
   1   9  -1 28.0659 4.50341   4
   0  -9   1 16.2051 4.33498   7
   0  -9  -1 21.3888 4.57124   7
   0   9   1 30.5949 5.05280   6
   0   9   1 24.0730 4.92260   2
   0   9  -1 23.5907 4.64553   4
   0   9  -1 27.7762 4.83399   6
   0   9   1 21.0875 5.08602   6
   0   9  -1 28.2113 5.09898   6
   0   9  -1 33.5893 5.83569   2
   0   9  -1 15.6046 3.65663   7
   0   9   1 21.2116 4.29691   7
  -1  -9  -1 7.82052 4.15573   7
   1   9   1 4.52419 3.81906   6
  -1   9  -1 3.47832 3.64462   2
  -1   9  -1 -0.6627 3.49410   4
   1   9   1 8.84174 3.33594   2
   1   9   1 3.49788 3.90122   6
  -1   9  -1 4.76967 3.03992   6
   1   9   1 11.6495 4.14673   7
  -2  -9  -1 134.494 10.7527   7
   2   9   1 84.3975 8.54350   6
  -2   9  -1 94.3900 9.05670   4
   2   9   1 92.3818 8.85549   7
  -2   9  -1 115.405 8.23588   6
  -2   9  -1 86.7881 8.96506   2
   2   9   1 101.325 7.46255   2
  -2   9  -1 103.502 7.72557   6
  -3  -9  -1 133.176 10.8910   7
  -3   9  -1 93.4741 8.01442   6
   3   9   1 98.6315 9.49058   7
  -3   9  -1 101.847 7.49441   6
  -3   9  -1 88.4281 9.25238   2
  -3   9  -1 79.3276 8.84446   4
  -4  -9  -1 71.3366 8.56391   7
   4   9   1 80.3692 9.12644   7
  -4   9  -1 70.1250 6.70325   6
  -4   9  -1 67.6509 6.64181   6
  -4   9  -1 59.3346 8.00467   2
  -4   9  -1 64.0369 8.44880   4
  -5  -9  -1 12.1886 5.04742   7
   5   9   1 17.0792 6.25411   7
  -5   9  -1 13.6027 4.89174   1
  -5   9  -1 9.48129 4.91684   2
  -5   9  -1 8.66624 4.96837   4
  -6  -9  -1 -3.0887 4.01648   7
  -6   9  -1 3.49893 4.42098   2
  -6   9  -1 -11.231 3.56707   1
  -6   9  -1 1.50957 4.56523   4
  -7   9  -1 8.06251 5.43345   2
  -7   9  -1 10.9966 5.58999   1
  -7   9  -1 1.31374 4.53953   4
  -8   9  -1 4.33262 5.60665   2
  -8   9  -1 1.80320 5.87476   4
  -8   9  -1 -6.8464 4.96715   1
  -9  -9  -1 4.37244 9.38986   6
  -9   9  -1 8.13700 6.86676   2
  -9   9  -1 7.55048 6.77590   1
  -9   9  -1 4.04487 7.37967   4
 -10  -9  -1 7.48073 8.05595   6
 -10   9  -1 -0.4200 7.33005   1
 -10   9  -1 -1.5532 8.55349   4
 -10   9  -1 0.73218 8.10067   2
 -10  10   1 35.9214 10.7587   2
 -10  10   1 24.7667 10.0559   4
 -10  10   1 42.5392 9.43058   1
  -9  10   1 -2.1542 6.47449   2
  -9  10   1 8.70925 7.89218   4
  -9  10   1 -0.9008 5.50987   1
  -8  10   1 9.04275 5.50825   1
  -8  10   1 1.03519 6.06423   4
  -8  10   1 4.70595 5.94840   2
  -7 -10   1 53.7928 8.11146   7
  -7  10   1 58.3473 9.65725   4
  -7  10   1 55.8077 7.65301   1
  -7  10   1 37.7712 8.25000   2
  -6 -10   1 25.1184 6.72839   7
  -6  10   1 12.0386 5.84255   4
   6  10  -1 28.1469 7.42918   7
  -6  10   1 14.7632 5.05468   1
  -6  10   1 20.9126 5.93922   2
  -5 -10   1 123.377 11.3079   7
  -5  10   1 110.785 11.2811   4
  -5  10   1 103.521 10.6430   2
   5  10  -1 142.285 12.3806   7
  -4 -10   1 100.871 10.0557   7
   4  10  -1 81.2840 7.58723   2
  -4  10   1 77.3044 7.30771   6
   4  10  -1 71.8665 8.85584   7
  -4  10   1 72.7294 7.26756   6
  -4  10   1 65.0931 8.61428   2
  -4  10   1 69.3867 9.07832   4
  -3 -10   1 -1.8084 4.34436   7
   3  10  -1 1.52395 3.67098   2
  -3  10   1 -1.2461 3.63320   2
  -3  10   1 -2.7257 2.99003   6
   3  10  -1 0.60216 4.70410   7
  -3  10   1 -0.6822 3.71947   6
  -2 -10   1 19.7100 5.64925   7
  -2  10   1 22.0097 5.34156   2
   2  10  -1 24.7580 5.26183   2
  -2  10   1 13.0334 4.42203   6
   2  10  -1 19.5337 5.56230   6
  -2  10   1 9.53222 4.62537   6
   2  10  -1 19.2874 5.21893   7
  -1 -10   1 6.92907 4.33823   7
   1  10  -1 4.43190 4.33552   6
   1  10  -1 6.17120 3.91522   7
  -1  10   1 13.3246 4.69653   2
  -1  10   1 2.14746 3.65601   6
   1  10  -1 13.6753 4.40485   2
  -1  10   1 7.75658 3.84415   6
   0  10  -1 6.20201 3.95148   4
   0  10  -1 4.88430 3.60739   6
   0  10   1 0.19841 3.91613   6
   0  10  -1 0.61380 3.68531   2
   0  10  -1 6.70800 4.43792   6
   0  10   1 2.88657 3.53894   2
  -1 -10  -1 5.91609 4.53422   7
   1  10   1 3.16229 4.01386   7
  -1  10  -1 2.75718 4.11037   2
  -1  10  -1 0.93372 3.50355   6
   1  10   1 0.71635 3.38787   2
  -1  10  -1 -4.0809 3.59057   4
   1  10   1 1.93638 4.00297   6
  -2 -10  -1 75.3928 9.01505   7
  -2  10  -1 47.2229 6.48883   6
  -2  10  -1 46.8914 7.24107   4
   2  10   1 69.1804 7.34066   2
  -2  10  -1 48.0019 7.40772   2
  -2  10  -1 45.5211 6.44715   6
   2  10   1 75.0004 8.29509   7
  -3 -10  -1 25.9910 6.51246   7
  -3  10  -1 30.5769 5.51354   6
   3  10   1 27.0188 6.30199   7
  -3  10  -1 20.2888 5.86650   4
  -3  10  -1 29.7542 5.14071   6
  -3  10  -1 30.0325 6.33731   2
   3  10   1 35.3478 5.51492   2
  -4 -10  -1 26.2420 6.72460   7
  -4  10  -1 12.0304 5.30314   2
   4  10   1 19.3666 6.26083   7
  -4  10  -1 8.42053 4.10376   6
  -4  10  -1 12.7765 5.69755   4
  -4  10  -1 16.7372 4.76628   6
  -5 -10  -1 9.07992 5.39267   7
   5  10   1 5.60293 5.72492   7
  -5  10  -1 2.86121 4.89072   4
  -5  10  -1 -0.5665 4.34314   2
  -6 -10  -1 50.6899 7.93058   7
  -6  10  -1 37.5055 7.47002   2
  -6  10  -1 42.8771 8.74730   4
  -6  10  -1 32.6678 6.87491   1
  -7  10  -1 9.02526 5.66438   2
  -7  10  -1 20.9709 6.56671   1
  -7  10  -1 34.1980 8.72666   4
  -8  10  -1 19.9456 8.07122   4
  -8  10  -1 11.6122 6.25995   1
  -8  10  -1 18.9949 7.94494   2
  -9  10  -1 -6.7771 6.59098   1
  -9  10  -1 0.18874 8.10361   4
  -9  10  -1 -3.0102 7.80201   2
  -9  11   1 25.6500 10.6030   4
  -9  11   1 17.9876 7.49622   1
  -9  11   1 22.2686 9.65398   2
  -8  11   1 -0.2606 5.30069   1
  -8  11   1 0.99496 6.86377   2
  -8  11   1 3.35312 7.51071   4
  -7 -11   1 6.78423 5.75276   7
  -7  11   1 0.85808 5.98993   4
  -7  11   1 0.72326 5.57822   2
  -6 -11   1 6.97543 6.12305   7
  -6  11   1 6.04734 5.77813   4
   6  11  -1 9.27839 6.79092   7
  -6  11   1 4.72409 5.44190   2
  -5 -11   1 -0.1305 5.81219   7
   5  11  -1 7.89974 5.92244   7
  -5  11   1 1.64360 4.78342   2
  -4 -11   1 37.1339 7.62771   7
  -4  11   1 22.1176 5.06171   6
   4  11  -1 26.0685 5.82975   2
  -4  11   1 25.2802 5.37213   6
  -4  11   1 22.9246 6.19727   2
   4  11  -1 27.9210 7.13168   7
  -3 -11   1 -1.2346 4.51868   7
  -3  11   1 -0.0001 3.86010   6
  -3  11   1 -6.8759 3.67221   2
   3  11  -1 -4.1181 4.34241   7
   3  11  -1 -0.3056 4.39569   2
  -2 -11   1 3.54069 4.60627   7
   2  11  -1 1.74406 4.13774   2
  -2  11   1 -2.1591 3.98359   2
  -2  11   1 -0.9034 3.82375   6
   2  11  -1 -0.4235 4.14119   7
  -2  11   1 3.52264 4.47038   6
  -1  11   1 87.1355 8.89867   6
   1  11  -1 51.5368 7.70127   6
  -1  11   1 69.7594 8.58114   2
   1  11  -1 68.2136 8.21909   2
   0  11  -1 11.6572 4.85417   4
   0  11   1 6.97235 4.83960   6
   0  11   1 19.6875 5.38394   2
   0  11  -1 8.75262 5.00023   2
   1  11   1 9.74787 4.65719   7
   1  11   1 4.19021 4.57857   6
  -1  11  -1 5.35669 4.38473   4
  -1  11  -1 3.83568 4.72996   2
   1  11   1 6.56148 4.33780   2
  -1  11  -1 3.23510 4.34961   6
  -2 -11  -1 57.3992 8.81716   7
   2  11   1 60.1236 7.57639   2
   2  11   1 54.5117 7.83618   7
  -2  11  -1 55.7155 8.27127   2
  -2  11  -1 66.4393 8.80299   4
  -2  11  -1 72.3392 8.01360   6
  -2  11  -1 54.0184 7.35575   6
  -3 -11  -1 12.0263 6.47514   7
  -3  11  -1 -1.9148 4.00989   2
  -3  11  -1 7.38831 4.40849   6
  -3  11  -1 2.64260 4.27158   6
   3  11   1 10.6439 5.50143   7
   3  11   1 4.22019 4.20359   2
  -3  11  -1 4.15597 5.29419   4
  -4 -11  -1 2.42067 5.80507   7
  -4  11  -1 4.54954 5.21529   4
   4  11   1 6.93457 5.20165   7
  -4  11  -1 8.88661 5.24088   2
  -4  11  -1 2.78621 4.20103   6
  -4  11  -1 0.59482 3.82107   6
  -5 -11  -1 34.6998 7.55261   7
   5  11   1 38.9825 8.24561   7
  -5  11  -1 21.8288 6.31108   2
  -5  11  -1 24.8332 7.49694   4
  -6 -11  -1 53.0330 9.20452   7
  -6  11  -1 25.1202 6.90467   2
  -6  11  -1 31.5392 8.32460   4
  -7 -11  -1 49.7211 8.41935   7
  -7  11  -1 32.1520 9.38522   4
  -7  11  -1 38.1198 7.65967   1
  -7  11  -1 42.3728 9.15286   2
  -8  11  -1 18.2939 7.46766   1
  -8  11  -1 8.76638 8.16350   2
  -8  11  -1 -4.0902 7.93620   4
  -8 -12   1 2.24470 7.29347   7
  -8  12   1 9.13843 8.88411   2
  -7 -12   1 -8.9598 5.73459   7
  -7  12   1 -4.3837 6.61153   2
  -6 -12   1 78.9865 10.5077   7
  -6  12   1 64.1379 9.94493   2
   6  12  -1 84.8151 11.5268   7
  -5 -12   1 11.4119 7.29554   7
  -5  12   1 -7.8961 4.63537   2
   5  12  -1 1.81125 6.89814   7
  -4 -12   1 17.7170 6.82378   7
   4  12  -1 22.5094 7.49721   7
  -4  12   1 17.5176 6.19224   2
  -4  12   1 23.1045 5.40346   6
   4  12  -1 11.1090 5.44158   2
  -4  12   1 9.71103 4.68511   6
  -3 -12   1 -1.1101 5.90640   7
   3  12  -1 -3.9068 4.26193   2
   3  12  -1 -1.2349 4.74019   7
  -3  12   1 3.59647 4.26319   6
  -3  12   1 -7.2831 3.70971   2
   2  12  -1 3.42938 4.61762   7
  -2  12   1 6.28767 5.23550   6
  -2  12   1 13.0707 5.44485   2
   2  12  -1 12.5920 5.37644   2
  -1  12   1 6.76521 4.86125   2
   1  12  -1 3.13383 4.98737   2
  -1  12   1 8.95564 5.33986   6
   0  12   1 36.4234 7.43555   6
   0  12  -1 29.8482 6.91364   2
   0  12   1 31.7218 7.04314   2
  -1  12  -1 18.6473 5.99758   4
  -1  12  -1 19.2407 6.20072   2
   1  12   1 18.0922 5.56781   7
   1  12   1 13.7174 5.69063   2
  -1  12  -1 10.8144 5.18263   6
  -2  12  -1 1.90541 4.61644   4
   2  12   1 1.06903 4.60854   2
  -2  12  -1 0.99441 4.58659   2
   2  12   1 -2.9834 4.51920   7
  -2  12  -1 4.19506 4.54567   6
  -3 -12  -1 6.38607 6.47854   7
  -3  12  -1 -0.0664 4.18205   6
  -3  12  -1 7.89207 5.29611   2
   3  12   1 -1.2167 4.49963   2
  -3  12  -1 10.7868 4.90466   6
   3  12   1 6.33959 6.01336   7
  -3  12  -1 5.29984 5.36337   4
  -4 -12  -1 6.24139 6.33457   7
   4  12   1 2.27069 6.29887   7
  -4  12  -1 0.69347 4.01127   6
  -4  12  -1 3.26738 5.03461   2
  -4  12  -1 4.86474 6.00854   4
  -4  12  -1 -5.3345 4.03616   6
  -5 -12  -1 1.80687 6.85371   7
   5  12   1 35.6935 8.86893   7
  -5  12  -1 6.28521 5.70746   2
  -5  12  -1 15.8243 7.44375   4
  -6 -12  -1 6.96400 6.74798   7
  -6  12  -1 -7.3512 6.70348   4
  -6  12  -1 0.37222 6.48739   2
  -7 -12  -1 24.9124 8.65463   7
  -7  12  -1 19.1799 9.81928   4
  -7  12  -1 26.1189 9.10407   2
  -7 -13   1 19.3254 8.94335   7
  -7  13   1 5.63417 9.24814   2
  -6 -13   1 0.40328 7.60585   7
  -6  13   1 3.40758 7.27660   2
   6  13  -1 -6.0489 7.77059   7
  -5 -13   1 6.98909 7.44203   7
  -5  13   1 10.1293 5.09018   6
  -5  13   1 3.35209 5.20653   6
   5  13  -1 7.90130 7.43511   7
  -5  13   1 0.43434 5.99163   2
  -4 -13   1 -5.3661 6.66276   7
   4  13  -1 -6.5201 4.96929   2
  -4  13   1 2.93860 4.92290   6
  -4  13   1 2.97133 6.53588   2
   4  13  -1 -6.1940 5.83367   7
  -4  13   1 5.12970 5.03372   6
   3  13  -1 8.52275 6.15441   7
  -3  13   1 19.8884 7.16469   2
   3  13  -1 22.5180 6.72622   2
   2  13  -1 9.00944 5.72310   2
   2  13  -1 10.7416 5.47108   7
  -2  13   1 1.97059 5.40738   2
  -1  13   1 -2.3008 5.32607   6
   1  13  -1 3.99772 5.28051   2
  -1  13   1 8.10991 5.69817   2
   0  13  -1 8.50351 5.84133   2
   0  13   1 6.49489 5.74581   2
  -1  13  -1 20.2392 6.06066   6
  -1  13  -1 13.4271 6.36076   2
   1  13   1 24.0548 6.83316   2
   1  13   1 29.9407 6.58894   7
   2  13   1 12.9112 6.54132   7
  -2  13  -1 11.3150 6.20738   2
  -2  13  -1 15.3977 5.81806   6
   2  13   1 9.93529 6.03240   2
  -3  13  -1 4.13154 5.55946   2
   3  13   1 12.8824 5.79896   2
   3  13   1 -0.5206 6.24954   7
  -3  13  -1 18.1389 6.03312   6
  -3  13  -1 11.8927 6.35418   4
  -4 -13  -1 4.73174 7.27545   7
  -4  13  -1 -4.5058 5.91407   2
   4  13   1 1.17690 6.67245   7
  -4  13  -1 -3.8296 4.96127   6
  -4  13  -1 7.25553 6.73754   4
  -4  13  -1 0.56073 4.46366   6
  -5 -13  -1 4.99119 7.07126   7
   5  13   1 13.1628 8.73176   7
  -5  13  -1 -2.1676 7.13619   4
  -5  13  -1 5.52136 6.99149   2
  -6 -13  -1 8.04444 8.78222   7
  -6  13  -1 19.4828 9.78582   4
  -6  13  -1 -7.0221 8.02035   2
  -5 -14   1 39.0033 11.0760   7
   5  14  -1 62.5425 11.3426   7
  -5  14   1 42.2992 10.5988   2
  -4  14   1 0.15773 7.32700   2
   4  14  -1 -1.7481 7.33078   7
  -4  14   1 11.5196 6.58689   6
  -3  14   1 9.04959 7.61498   2
   3  14  -1 4.23475 6.37931   2
   3  14  -1 -3.0502 6.94723   7
  -3  14   1 -2.3181 5.32120   6
  -2  14   1 1.69594 6.66591   2
   2  14  -1 17.4174 7.73891   2
  -1  14   1 8.52220 7.58053   6
  -1  14   1 3.96277 6.59946   2
   1  14  -1 -2.3728 6.33431   2
   0  14   1 4.04457 6.77027   2
   0  14  -1 3.68088 6.50560   2
  -1  14  -1 15.9565 7.94139   2
  -1  14  -1 8.08618 6.34929   6
   1  14   1 1.37939 6.14641   2
   2  14   1 3.60474 6.00046   2
  -2  14  -1 -4.5695 5.73803   2
  -2  14  -1 8.56154 6.16728   6
   2  14   1 15.3038 7.20811   7
  -3  14  -1 -2.1190 6.17455   6
  -3  14  -1 -3.4669 6.28569   2
   3  14   1 -2.1081 6.97597   7
  -4  14  -1 11.1034 8.15555   2
  -4  14  -1 -2.2985 6.89957   6
   4  14   1 5.90364 9.07916   7
 -14   0   2 -14.608 7.39054   1
 -14   0   2 15.5519 8.79181   5
 -13   0   2 1.90048 6.38780   5
 -13   0   2 6.40641 6.77723   1
 -12   0   2 2.47089 4.92535   5
 -12   0   2 -6.6643 4.55233   1
 -12   0   2 2.14190 5.69879   3
 -11   0   2 7.25473 4.96260   5
 -11   0   2 3.74837 4.89426   3
 -11   0   2 8.08545 5.77326   1
 -10   0   2 234.589 13.2536   1
 -10   0   2 218.574 13.2060   3
 -10   0   2 197.553 12.3597   5
  -9   0   2 136.894 11.2227   3
  -9   0   2 110.895 9.87546   1
  -9   0   2 126.639 9.31536   5
  -8   0   2 112.812 8.01455   3
  -8   0   2 85.2656 8.04605   5
  -8   0   2 81.7224 7.84604   1
  -7   0   2 50.1602 5.94881   1
  -7   0   2 49.3872 5.85227   3
  -7   0   2 41.9683 5.51152   5
  -6   0   2 22.3314 4.03875   3
  -6   0   2 17.3221 3.76608   5
  -6   0   2 20.0975 3.95401   1
  -5   0   2 91.0764 5.87758   1
  -5   0   2 82.3161 6.52192   5
  -5   0   2 82.7523 5.68067   3
  -4   0   2 37.1654 3.88703   3
  -4   0   2 40.6008 4.18005   1
  -3   0   2 0.98846 1.36064   6
  -3   0   2 2.77650 2.16165   3
  -2   0   2 1418.17 37.7574   6
  -2   0   2 1383.53 37.7134   6
  -2   0   2 1327.03 38.0425   3
  -1   0   2 3.92609 1.44431   6
  -1   0   2 6.90435 1.50548   7
  -1   0   2 5.23546 1.52396   7
  -1   0   2 7.75589 1.57368   6
   1   0  -2 7.23617 1.54043   6
   1   0  -2 6.43473 1.47401   7
   0   0   2 769.282 22.6765   7
   0   0  -2 811.732 22.9622   6
   0   0  -2 808.892 22.9461   6
   0   0  -2 829.690 22.7684   7
   0   0   2 812.146 22.9813   6
   0   0   2 810.252 22.9094   6
  -1   0  -2 9670.67 258.608   7
  -1   0  -2 9864.38 259.146   7
  -1   0  -2 9752.84 259.049   6
  -1   0  -2 9999.99 259.686   6
   1   0   2 9418.88 258.699   7
  -2   0  -2 3596.20 97.0184   1
  -2   0  -2 3636.92 96.3113   6
  -2   0  -2 3475.63 96.2187   6
  -3   0  -2 0.24117 1.73109   6
  -3   0  -2 0.69751 1.55425   6
  -3   0  -2 -4.0132 2.05227   1
  -4   0  -2 313.298 12.3782   1
  -4   0  -2 306.220 11.4193   5
  -4   0  -2 307.151 10.5402   6
  -4   0  -2 294.488 10.5409   6
  -5   0  -2 721.714 23.4386   5
  -5   0  -2 733.871 24.2789   1
  -6   0  -2 3.63866 2.96673   5
  -6   0  -2 -0.6915 2.84921   1
  -6   0  -2 5.01811 3.06819   4
  -7   0  -2 36.3365 6.02581   1
  -7   0  -2 41.8567 5.82237   5
  -7   0  -2 29.0843 5.10860   4
  -8   0  -2 48.6488 7.38591   1
  -8   0  -2 56.1063 7.36320   5
  -8   0  -2 52.4085 6.74563   4
  -9   0  -2 130.219 9.89693   5
  -9   0  -2 140.021 9.58781   4
  -9   0  -2 114.432 11.4682   1
 -10   0  -2 96.0566 11.0462   1
 -10   0  -2 98.4281 9.93145   4
 -11   0  -2 13.1786 5.90894   4
 -11   0  -2 14.6548 6.94262   1
 -12   0  -2 14.2958 8.28920   1
 -14  -1   2 4.01408 8.98621   1
 -14  -1   2 -4.5504 7.51679   5
 -14   1   2 -15.252 7.53341   1
 -14   1   2 -4.6306 7.33778   5
 -13  -1   2 26.1592 8.21028   1
 -13  -1   2 30.4980 7.77951   5
 -13   1   2 15.8322 6.99304   5
 -13   1   2 12.0912 7.09082   1
 -12  -1   2 14.3727 6.19646   1
 -12  -1   2 5.29905 5.63413   5
 -12   1   2 -0.9256 5.45213   1
 -12   1   2 11.5362 6.05812   3
 -12   1   2 3.65999 5.00498   5
 -11  -1   2 -0.3599 4.78380   1
 -11  -1   2 4.78418 4.87215   5
 -11  -1   2 3.40637 5.22492   3
 -11   1   2 0.63163 4.79117   1
 -11   1   2 6.64067 4.74554   5
 -11   1   2 -0.3601 5.16214   3
 -10  -1   2 -3.3346 4.01423   5
 -10  -1   2 2.16113 4.26563   1
 -10  -1   2 0.42637 4.86922   3
 -10   1   2 -1.2229 4.52058   3
 -10   1   2 0.72906 4.52476   1
 -10   1   2 3.05862 4.30550   5
  -9  -1   2 83.1744 8.79670   3
  -9  -1   2 83.5701 8.69067   1
  -9  -1   2 81.2146 8.38633   5
  -9   1   2 78.5190 7.94405   4
  -9   1   2 68.0190 8.30488   1
  -9   1   2 84.8990 8.73591   3
  -9   1   2 71.4382 8.16970   5
  -8  -1   2 39.5067 5.72572   5
  -8  -1   2 35.1710 5.44152   1
  -8  -1   2 45.9392 6.14639   3
  -8   1   2 36.9277 5.87435   5
  -8   1   2 52.1247 6.32922   4
  -8   1   2 30.1686 4.60447   2
  -8   1   2 28.1623 5.15833   3
  -8   1   2 35.7295 5.77292   1
  -7  -1   2 135.498 8.45765   3
  -7  -1   2 135.764 8.23204   1
  -7  -1   2 116.570 7.88884   5
  -7   1   2 140.843 8.43658   5
  -7   1   2 142.738 8.05103   4
  -7   1   2 151.616 8.82882   1
  -7   1   2 136.671 8.34445   3
  -7   1   2 137.612 7.38895   2
  -6  -1   2 545.727 19.2833   5
  -6  -1   2 556.164 19.3449   3
  -6  -1   2 587.569 19.3849   1
  -6   1   2 572.612 18.5390   2
  -6   1   2 562.150 19.2580   3
  -6   1   2 564.713 19.6230   1
  -6   1   2 569.443 19.4741   5
  -6   1   2 559.267 19.0264   4
  -5  -1   2 98.8389 6.02473   1
  -5  -1   2 90.1730 5.87404   3
  -5   1   2 87.8032 5.67935   4
  -5   1   2 89.2247 5.36809   2
  -5   1   2 78.8568 5.72544   5
  -5   1   2 78.1304 5.86431   1
  -5   1   2 88.8193 5.87875   3
  -4  -1   2 199.339 7.36809   6
  -4  -1   2 196.477 8.17398   1
  -4  -1   2 195.836 7.42584   6
  -4  -1   2 195.153 8.30083   3
  -4   1   2 198.993 8.00163   2
  -4   1   2 200.737 8.48483   1
  -4   1   2 205.126 8.23244   3
  -4   1   2 202.401 8.43176   5
  -3  -1   2 31.2908 3.28403   3
  -3  -1   2 28.3435 2.74797   6
  -3  -1   2 30.2495 2.88079   6
  -3   1   2 34.2098 3.51743   3
  -3   1   2 30.1663 3.38377   1
  -3   1   2 27.8292 3.19692   2
  -3   1   2 28.0948 3.29836   5
  -2  -1   2 1574.51 42.4577   6
  -2  -1   2 1563.20 42.0555   7
  -2  -1   2 1494.56 42.1022   7
  -2  -1   2 1472.83 42.2083   3
  -2  -1   2 1552.79 42.4520   6
  -2   1   2 1573.11 41.9108   6
  -2   1   2 1541.40 41.8614   6
  -2   1   2 1507.98 42.5618   2
   2   1  -2 1563.14 42.1937   7
  -2   1   2 1538.37 42.5471   3
   1  -1  -2 1117.11 31.3675   7
  -1  -1   2 1138.64 31.7143   7
  -1  -1   2 1119.49 31.6102   7
   1  -1  -2 1120.49 31.6136   6
  -1  -1   2 1150.21 31.8310   6
  -1  -1   2 1135.74 31.7673   6
  -1   1   2 1157.90 31.6495   6
  -1   1   2 1138.95 31.3257   7
  -1   1   2 1152.30 31.5788   6
  -1   1   2 1113.50 31.3042   7
   1   1  -2 1150.74 31.8131   6
   1   1  -2 1158.37 31.6319   7
   1   1  -2 1158.58 31.8208   6
   0  -1  -2 1.88904 1.67097   7
   0  -1   2 6.50260 1.74009   7
   0  -1   2 5.12840 1.65400   6
   0  -1  -2 3.96858 1.63629   6
   0  -1  -2 4.11471 1.67674   6
   0   1  -2 5.74838 1.75163   2
   0   1  -2 6.33267 1.74680   7
   0   1   2 5.00976 1.65734   7
   0   1  -2 5.17840 1.71580   7
   0   1   2 7.46014 1.79560   6
   0   1  -2 4.36394 1.62422   6
   0   1  -2 4.62526 1.73793   6
   0   1   2 6.78982 1.76428   6
  -1  -1  -2 2298.61 62.1088   6
   1  -1   2 2199.53 61.4334   7
  -1  -1  -2 2280.54 62.1110   6
  -1  -1  -2 2268.09 61.8159   7
  -1  -1  -2 2221.76 61.6484   7
  -1   1  -2 2299.20 61.8247   6
  -1   1  -2 2323.15 61.8187   2
  -1   1  -2 2314.32 61.7612   6
   1   1   2 2240.77 62.1127   6
   1   1   2 2268.41 61.8285   7
  -2  -1  -2 5374.65 143.068   6
  -2  -1  -2 5235.93 143.016   6
  -2  -1  -2 5245.35 143.181   1
  -2   1  -2 5233.33 142.520   6
  -2   1  -2 5261.00 143.552   1
   2   1   2 5382.20 142.732   7
  -2   1  -2 5442.38 142.554   6
  -2   1  -2 5432.16 142.687   2
  -3  -1  -2 1.15843 1.76567   6
  -3  -1  -2 1.41188 1.89351   6
  -3  -1  -2 1.90724 2.37111   1
  -3   1  -2 0.54856 1.78248   2
  -3   1  -2 -5.0279 2.25395   1
  -3   1  -2 0.55940 1.57655   6
  -3   1  -2 2.86723 1.70229   6
  -4  -1  -2 57.3843 4.60141   6
  -4  -1  -2 44.4405 4.41971   5
  -4  -1  -2 49.6282 4.57617   6
  -4  -1  -2 58.2561 5.64000   1
  -4   1  -2 54.0506 4.41499   2
  -4   1  -2 59.9451 6.02401   1
  -5  -1  -2 81.6508 6.48142   5
  -5  -1  -2 66.5216 5.09539   6
  -5  -1  -2 69.6627 5.03151   6
  -5  -1  -2 67.1921 6.44487   1
  -5   1  -2 63.6647 6.74956   1
  -5   1  -2 76.8903 6.56220   5
  -5   1  -2 64.3458 6.56112   4
  -6  -1  -2 18.5235 4.06525   5
  -6  -1  -2 23.0733 4.55710   1
  -6  -1  -2 16.9403 3.33791   6
  -6  -1  -2 19.7979 4.25883   4
  -6  -1  -2 22.4753 3.52283   6
  -6   1  -2 16.0607 4.31905   1
  -6   1  -2 23.3230 4.45801   4
  -6   1  -2 23.1508 4.36231   5
  -7  -1  -2 10.4433 3.57667   4
  -7  -1  -2 11.5234 3.84988   5
  -7  -1  -2 1.40573 3.59732   1
  -7   1  -2 6.45574 3.94197   5
  -7   1  -2 8.54720 4.13178   4
  -7   1  -2 7.08738 3.73018   1
  -8  -1  -2 -4.4696 2.86671   4
  -8  -1  -2 1.59469 3.66550   5
  -8  -1  -2 5.95920 4.33276   1
  -8   1  -2 -0.7103 3.44916   5
  -8   1  -2 -3.7610 4.16341   1
  -8   1  -2 8.57292 4.02935   4
  -9  -1  -2 3.31154 4.66655   5
  -9  -1  -2 1.66958 4.40147   1
  -9  -1  -2 2.17575 3.52168   4
  -9   1  -2 2.30788 4.02423   4
  -9   1  -2 -1.3085 4.45507   1
 -10  -1  -2 7.04975 5.05796   1
 -10  -1  -2 -5.5625 3.62859   4
 -10  -1  -2 3.10808 4.67145   5
 -10   1  -2 11.3396 5.86235   1
 -10   1  -2 6.91924 5.23664   4
 -11  -1  -2 11.4935 7.23502   1
 -11   1  -2 12.2341 5.92341   4
 -11   1  -2 -0.9968 6.10324   1
 -12  -1  -2 13.7732 8.80743   1
 -12   1  -2 20.0477 9.14227   1
 -12   1  -2 28.8620 8.63183   4
 -13  -2   2 11.4413 6.72741   5
 -13  -2   2 5.16096 6.64942   1
 -13   2   2 11.3063 7.54363   1
 -13   2   2 4.84723 6.85647   5
 -12  -2   2 9.16208 6.02424   5
 -12  -2   2 10.4409 5.91206   1
 -12   2   2 8.64305 6.36782   3
 -12   2   2 -0.2211 4.99419   5
 -12   2   2 -6.1494 4.57841   1
 -11  -2   2 26.7578 7.06339   3
 -11  -2   2 24.5421 6.66828   1
 -11  -2   2 29.5002 6.99235   5
 -11   2   2 24.9520 6.56309   1
 -11   2   2 10.6926 5.34347   5
 -11   2   2 15.4070 6.59994   3
 -10  -2   2 35.5263 6.66206   5
 -10  -2   2 23.5881 5.95356   1
 -10  -2   2 29.2347 6.25091   3
 -10   2   2 34.9638 6.69850   4
 -10   2   2 33.7009 6.56159   3
 -10   2   2 34.5319 5.72864   2
 -10   2   2 45.4998 7.04348   5
 -10   2   2 38.1589 6.77382   1
  -9  -2   2 0.73519 3.73749   1
  -9  -2   2 4.85562 4.20827   5
  -9  -2   2 0.46881 4.38797   3
  -9   2   2 12.3558 4.40353   2
  -9   2   2 2.49145 4.02704   1
  -9   2   2 2.51202 3.85409   5
  -9   2   2 0.48069 4.06683   3
  -9   2   2 6.17149 4.25946   4
  -8  -2   2 0.16304 3.43717   3
  -8  -2   2 -1.6420 3.23036   1
  -8  -2   2 3.54640 3.48069   5
  -8   2   2 3.64350 3.77690   5
  -8   2   2 -3.4375 2.71222   1
  -8   2   2 5.37611 3.73098   3
  -8   2   2 -2.8281 2.60617   2
  -8   2   2 -1.9690 2.98265   4
  -7  -2   2 62.2991 5.06128   6
  -7  -2   2 73.3569 6.80154   1
  -7  -2   2 82.6777 7.45429   5
  -7  -2   2 55.5108 6.50121   3
  -7  -2   2 58.6238 5.02961   6
  -7   2   2 75.2746 7.06889   3
  -7   2   2 56.0081 6.40778   1
  -7   2   2 54.8676 6.33739   5
  -7   2   2 67.6162 6.29698   2
  -7   2   2 75.0351 7.03854   4
  -6  -2   2 61.5917 4.50159   6
  -6  -2   2 53.9707 4.72035   6
  -6  -2   2 65.0147 6.10262   3
  -6  -2   2 71.3112 6.13671   1
  -6   2   2 62.9908 6.36723   1
  -6   2   2 72.0745 6.50373   4
  -6   2   2 72.4913 6.54520   5
  -6   2   2 62.5274 5.67304   2
  -6   2   2 69.0294 6.26500   3
  -5  -2   2 116.903 6.05882   6
  -5  -2   2 118.850 6.48345   1
  -5  -2   2 112.444 5.76310   6
  -5  -2   2 107.332 6.57471   3
  -5   2   2 123.898 6.66703   3
  -5   2   2 123.094 6.95863   4
  -5   2   2 120.057 6.91862   1
  -5   2   2 111.823 6.32092   2
  -5   2   2 109.700 6.62886   5
  -4  -2   2 291.165 10.6333   3
  -4  -2   2 277.319 10.2702   6
  -4  -2   2 284.155 10.4023   6
  -4   2   2 299.144 10.7935   2
  -4   2   2 282.175 10.8185   5
  -4   2   2 281.297 10.9090   1
  -4   2   2 305.029 10.7903   3
  -3  -2   2 346.275 11.5698   7
  -3  -2   2 368.001 12.1885   6
  -3  -2   2 366.059 12.1947   6
  -3  -2   2 356.333 11.8748   3
   3   2  -2 375.371 11.9396   7
  -3   2   2 360.439 12.0457   3
  -3   2   2 366.775 12.2206   5
  -3   2   2 360.877 12.3289   1
  -3   2   2 360.051 12.2722   2
  -2  -2   2 171.858 6.89447   6
  -2  -2   2 172.712 7.03219   7
  -2  -2   2 165.858 6.80237   6
  -2  -2   2 168.323 6.57965   7
  -2  -2   2 160.085 6.14814   3
   2   2  -2 161.939 6.81119   6
  -2   2   2 165.271 6.73529   2
  -2   2   2 160.567 5.95561   6
  -2   2   2 167.114 6.36458   5
  -2   2   2 160.787 5.98995   6
   2   2  -2 174.134 7.08763   7
  -1  -2   2 157.813 6.63780   6
  -1  -2   2 168.797 6.80197   6
  -1  -2   2 167.336 6.56933   7
   1  -2  -2 162.484 6.14286   7
   1   2  -2 173.027 6.77532   6
  -1   2   2 164.716 6.38987   6
   1   2  -2 172.220 6.65255   7
  -1   2   2 169.993 6.15682   7
   1   2  -2 165.165 6.65936   6
  -1   2   2 167.017 6.47128   2
  -1   2   2 170.487 6.44355   6
   1   2  -2 165.879 6.63558   2
   0  -2   2 22.0785 2.71747   7
   0  -2   2 26.9759 2.93201   6
   0  -2  -2 27.5143 3.05137   7
   0  -2  -2 21.7256 3.26608   6
   0  -2  -2 27.5793 3.03383   6
   0   2   2 22.9175 2.87833   6
   0   2  -2 22.8324 2.74893   6
   0   2  -2 23.1090 3.13728   2
   0   2  -2 24.3295 2.71545   7
   0   2  -2 27.9074 2.95402   6
   0   2   2 21.4127 2.91926   7
   0   2   2 25.4977 2.93420   6
   0   2   2 21.5566 2.45915   2
  -1  -2  -2 45.5348 5.80091   7
  -1  -2  -2 46.9176 4.07944   6
  -1  -2  -2 56.2776 4.21295   7
  -1  -2  -2 55.0388 3.99790   6
   1   2   2 53.2824 3.95558   6
  -1   2  -2 56.4463 4.20257   2
   1   2   2 49.7419 3.86770   7
  -1   2  -2 51.3286 4.11752   1
  -1   2  -2 48.3219 3.62009   6
  -1   2  -2 46.7332 3.56265   6
  -2  -2  -2 426.948 14.1460   6
  -2  -2  -2 423.624 13.7679   1
  -2  -2  -2 436.803 13.7510   7
  -2  -2  -2 421.709 14.2185   6
  -2  -2  -2 433.841 13.8561   7
  -2   2  -2 419.516 14.0328   2
  -2   2  -2 436.859 13.4560   6
   2   2   2 431.634 13.9038   7
  -2   2  -2 424.514 13.4016   6
  -2   2  -2 432.872 14.4839   1
  -3  -2  -2 43.1505 4.29246   1
  -3  -2  -2 41.9842 4.29405   6
  -3  -2  -2 46.4823 4.61752   6
  -3   2  -2 39.4492 4.03004   2
  -3   2  -2 47.1944 5.03910   1
   3   2   2 40.3138 4.04598   7
  -4  -2  -2 576.450 18.3648   6
  -4  -2  -2 529.973 18.6319   1
  -4  -2  -2 570.667 18.5398   6
  -4   2  -2 584.215 19.8762   4
   4   2   2 561.170 19.1225   7
  -4   2  -2 555.957 18.1573   2
  -4   2  -2 571.143 19.5334   1
  -5  -2  -2 6.50013 2.61134   6
  -5  -2  -2 8.22040 3.26114   1
  -5  -2  -2 9.86563 2.69620   6
  -5   2  -2 11.3320 3.04456   2
  -5   2  -2 10.8004 3.67435   1
  -5   2  -2 6.53896 3.49471   4
  -6  -2  -2 64.6328 5.72120   6
  -6  -2  -2 76.0564 7.08095   1
  -6  -2  -2 68.8689 6.11478   6
  -6   2  -2 72.3355 6.20580   2
  -6   2  -2 74.7906 7.52631   4
  -6   2  -2 76.1078 7.66349   1
  -7  -2  -2 38.8529 6.08038   1
  -7  -2  -2 59.4885 6.40359   5
  -7  -2  -2 45.0814 5.07561   6
  -7  -2  -2 35.4538 4.92506   6
  -7   2  -2 43.0103 6.65267   1
  -7   2  -2 41.3036 6.45865   4
  -7   2  -2 39.5889 5.07801   2
  -8  -2  -2 16.7901 5.34561   1
  -8  -2  -2 6.62532 3.35713   6
  -8  -2  -2 10.6331 3.74473   6
  -8  -2  -2 9.31361 4.43024   5
  -8   2  -2 7.57694 4.29951   4
  -8   2  -2 4.80779 4.76908   1
  -9  -2  -2 47.4350 8.00366   1
  -9  -2  -2 70.1570 8.45358   5
  -9   2  -2 39.1492 7.10175   4
  -9   2  -2 36.9941 7.44377   1
 -10  -2  -2 27.9070 6.91174   1
 -10  -2  -2 38.5625 7.14567   5
 -10   2  -2 25.2547 6.93488   1
 -10   2  -2 28.2294 6.93578   4
 -11  -2  -2 -1.5534 5.50578   1
 -11  -2  -2 6.09839 5.65400   5
 -11   2  -2 -0.8674 5.90564   1
 -11   2  -2 -3.1008 5.18806   4
 -12  -2  -2 34.5917 9.76682   1
 -12   2  -2 30.4015 9.41184   4
 -12   2  -2 26.3111 10.3340   1
 -13  -3   2 13.0142 7.47169   1
 -13  -3   2 14.3642 6.99579   5
 -13   3   2 10.9759 7.23160   5
 -13   3   2 8.64967 7.36653   1
 -12  -3   2 29.1753 7.49065   5
 -12  -3   2 30.0163 7.46213   1
 -12   3   2 27.0447 7.56848   5
 -12   3   2 31.8524 7.56563   1
 -12   3   2 20.7257 7.12280   3
 -11  -3   2 86.9535 9.87253   1
 -11  -3   2 78.6422 9.78318   5
 -11   3   2 72.4177 10.0829   4
 -11   3   2 70.1263 9.28256   5
 -11   3   2 77.6879 8.78477   2
 -11   3   2 67.3867 9.44171   1
 -11   3   2 62.4252 9.21327   3
 -10  -3   2 13.0002 5.14141   1
 -10  -3   2 13.8186 5.61137   3
 -10  -3   2 8.99817 4.98319   5
 -10   3   2 1.71940 4.19526   1
 -10   3   2 5.44355 4.76262   5
 -10   3   2 12.8309 4.62646   2
 -10   3   2 11.5809 5.57859   4
 -10   3   2 0.92707 4.87248   3
  -9  -3   2 -1.3044 3.71531   5
  -9  -3   2 0.20268 2.90204   6
  -9  -3   2 0.02443 2.81571   6
  -9  -3   2 13.6272 4.43112   1
  -9  -3   2 -6.7662 3.62690   3
  -9   3   2 -2.7674 3.01152   2
  -9   3   2 -3.8348 3.26044   5
  -9   3   2 3.67953 3.99132   3
  -9   3   2 2.96030 4.34163   1
  -9   3   2 5.49584 4.34714   4
  -8  -3   2 62.3970 7.47461   3
  -8  -3   2 57.4120 5.81817   6
  -8  -3   2 59.3377 7.19854   5
  -8  -3   2 50.8466 6.55405   1
  -8  -3   2 48.8794 5.29312   6
  -8   3   2 55.1921 6.30499   2
  -8   3   2 63.6297 7.54594   4
  -8   3   2 65.0943 7.68610   5
  -8   3   2 49.5788 6.58136   3
  -8   3   2 63.5150 7.50258   1
  -7  -3   2 16.5741 3.21915   6
  -7  -3   2 11.2862 4.29354   3
  -7  -3   2 11.0714 3.31840   6
  -7  -3   2 10.4604 3.53056   1
  -7   3   2 9.29834 4.01059   4
  -7   3   2 11.5183 3.88999   3
  -7   3   2 7.55255 3.52991   5
  -7   3   2 10.3363 4.11831   1
  -7   3   2 8.32776 3.25023   2
  -6  -3   2 324.470 12.4154   1
  -6  -3   2 326.413 12.8991   3
  -6  -3   2 320.546 12.1201   6
  -6  -3   2 325.429 12.2725   6
  -6   3   2 329.630 13.4419   1
  -6   3   2 315.946 12.6935   2
  -6   3   2 295.373 12.8552   5
  -6   3   2 300.743 12.5335   3
  -6   3   2 308.918 13.4579   4
  -5  -3   2 350.385 12.5261   1
  -5  -3   2 355.380 12.8027   6
  -5  -3   2 347.686 12.8932   3
  -5  -3   2 340.417 12.6103   6
  -5   3   2 338.419 12.7817   3
  -5   3   2 337.394 13.2578   5
   5   3  -2 357.708 12.5936   7
  -5   3   2 357.286 13.3050   2
  -5   3   2 345.834 13.7616   4
  -5   3   2 345.800 13.3282   1
  -4  -3   2 -0.7312 2.01858   6
  -4  -3   2 1.33695 2.10867   6
  -4  -3   2 1.69443 2.20238   3
  -4   3   2 0.62173 2.45293   2
  -4   3   2 7.32813 2.72395   5
  -4   3   2 2.39156 2.33726   3
   4   3  -2 4.05871 2.51321   7
  -4   3   2 4.01813 2.56208   1
  -4   3   2 4.24393 2.87296   4
  -3  -3   2 2.26773 2.09463   6
  -3  -3   2 5.13793 2.51898   7
  -3  -3   2 4.90963 2.22112   6
  -3  -3   2 4.46316 2.26871   7
  -3  -3   2 6.69500 2.16252   3
  -3   3   2 5.61778 2.61275   2
   3   3  -2 4.49640 2.12240   2
  -3   3   2 8.36520 2.35999   3
   3   3  -2 4.43692 4.06734   6
  -3   3   2 5.23652 2.41624   1
  -3   3   2 6.61458 2.41755   5
   3   3  -2 9.98419 2.74539   7
  -2  -3   2 27.9004 3.34289   7
  -2  -3   2 28.0201 3.46179   6
  -2  -3   2 27.1108 3.43717   6
  -2   3   2 33.4874 2.95508   6
   2   3  -2 33.3599 3.47727   2
   2   3  -2 27.5744 3.45495   7
  -2   3   2 31.4692 2.95609   6
  -2   3   2 26.9633 3.52531   2
  -2   3   2 35.0659 3.23886   5
  -1  -3   2 5.36897 2.08419   6
   1  -3  -2 1.53665 1.71813   7
  -1  -3   2 0.85431 1.93655   7
  -1   3   2 -0.8565 1.66830   6
  -1   3   2 -0.1606 1.71310   6
   1   3  -2 1.05819 1.99546   6
   1   3  -2 3.35567 2.19204   2
   1   3  -2 0.31441 2.04472   7
   1   3  -2 -1.6783 1.69376   6
  -1   3   2 0.48314 1.93869   2
  -1   3   2 -1.1356 1.68397   7
   0  -3   2 68.8065 4.24382   7
   0  -3  -2 63.5002 4.34030   6
   0  -3  -2 63.4667 4.17203   7
   0   3  -2 67.9223 4.42047   6
   0   3   2 63.7954 4.40905   6
   0   3  -2 58.3669 3.90848   7
   0   3   2 64.6814 4.31609   7
   0   3  -2 70.8919 4.45688   6
   0   3   2 63.0144 3.92195   2
   0   3   2 70.1916 4.39102   7
   0   3  -2 61.7929 4.51732   2
   0   3   2 63.2842 4.43251   6
   0   3  -2 64.1744 4.15425   7
  -1  -3  -2 62.8368 4.99003   6
  -1  -3  -2 65.2581 4.75490   6
  -1  -3  -2 61.5051 4.49334   7
   1   3   2 63.4910 4.51311   7
  -1   3  -2 59.1390 4.21463   6
   1   3   2 67.1909 4.70624   6
   1   3   2 64.0019 4.64085   6
  -1   3  -2 75.3629 4.39820   6
  -1   3  -2 61.0294 4.46434   1
  -1   3  -2 74.0133 5.48903   2
  -2  -3  -2 31.0762 3.96494   6
  -2  -3  -2 37.2217 3.90213   7
  -2  -3  -2 27.5553 3.51670   7
  -2  -3  -2 30.3534 3.89825   6
   2   3   2 32.9268 3.95169   6
  -2   3  -2 22.7512 3.45915   1
  -2   3  -2 36.3407 3.42718   6
  -2   3  -2 31.3735 3.20981   6
  -2   3  -2 28.3461 3.83044   2
   2   3   2 33.5584 3.86822   7
  -3  -3  -2 92.2102 6.09423   6
  -3  -3  -2 93.2477 5.55150   7
  -3  -3  -2 87.1262 5.37865   1
  -3  -3  -2 92.4422 5.94653   6
   3   3   2 97.4924 5.86552   7
  -3   3  -2 95.6343 5.92009   2
  -3   3  -2 86.7909 6.37918   1
  -3   3  -2 98.5346 6.67555   4
  -4  -3  -2 1.73043 2.09871   6
  -4  -3  -2 0.76391 2.32913   1
  -4  -3  -2 -0.1013 2.45629   6
   4   3   2 -1.3473 2.28412   7
  -4   3  -2 5.09306 2.79221   2
  -4   3  -2 5.97155 3.12232   4
  -4   3  -2 9.89316 3.40815   1
  -5  -3  -2 10.3964 3.29530   6
  -5  -3  -2 14.3863 3.69626   1
  -5  -3  -2 9.53709 2.94386   6
  -5   3  -2 18.7477 4.24985   1
   5   3   2 19.8152 3.77830   7
  -5   3  -2 12.9472 3.44689   2
  -5   3  -2 11.1073 3.99364   4
  -6  -3  -2 49.2335 5.87741   6
  -6  -3  -2 56.3311 6.09596   1
  -6  -3  -2 51.7545 5.54831   6
  -6   3  -2 47.8490 5.77246   2
  -6   3  -2 54.0116 6.86822   1
  -6   3  -2 49.2055 6.81592   4
  -7  -3  -2 52.9640 6.24176   6
  -7  -3  -2 38.9512 5.27618   6
  -7  -3  -2 46.5134 6.55949   1
  -7   3  -2 50.4657 7.15057   4
  -7   3  -2 51.6142 5.99232   2
  -7   3  -2 45.2396 6.86593   1
  -8  -3  -2 22.3854 4.56316   6
  -8  -3  -2 17.8392 5.81883   1
  -8  -3  -2 30.4314 5.29955   6
  -8   3  -2 26.2588 5.25905   2
  -8   3  -2 16.7296 5.53500   1
  -8   3  -2 27.5370 6.09812   4
  -9  -3  -2 1.49783 3.52820   6
  -9  -3  -2 0.03462 3.84149   6
  -9  -3  -2 0.14101 4.37858   1
  -9   3  -2 0.24549 4.07791   2
  -9   3  -2 -0.7251 4.29746   1
  -9   3  -2 6.37807 5.06284   4
 -10  -3  -2 19.9773 6.73552   1
 -10   3  -2 10.9992 5.61154   4
 -10   3  -2 19.6751 5.84038   1
 -11  -3  -2 -3.7691 6.02609   1
 -11   3  -2 -0.6972 6.05061   1
 -11   3  -2 4.32184 6.61898   4
 -12  -3  -2 -4.3517 7.37507   1
 -12   3  -2 -1.7593 8.17367   4
 -12   3  -2 -0.5385 8.26387   1
 -13  -4   2 44.1459 9.34131   1
 -13  -4   2 32.3470 9.05835   5
 -13   4   2 50.8945 10.2148   5
 -13   4   2 24.3094 9.33932   1
 -12  -4   2 5.83394 5.98151   1
 -12  -4   2 15.9169 6.63572   5
 -12   4   2 11.8486 6.63696   3
 -12   4   2 10.6816 6.39572   5
 -12   4   2 12.3347 6.42639   2
 -12   4   2 8.70303 6.24735   1
 -11  -4   2 -3.4268 4.78031   1
 -11  -4   2 4.10687 5.09225   5
 -11   4   2 -2.6522 4.50758   1
 -11   4   2 0.42824 5.21425   4
 -11   4   2 -2.7786 4.15030   5
 -11   4   2 2.42913 4.68067   2
 -11   4   2 7.51792 5.59553   3
 -10  -4   2 3.75039 4.04039   6
 -10  -4   2 1.29452 4.25140   1
 -10  -4   2 2.60154 3.71807   6
 -10  -4   2 8.14764 5.12365   5
 -10   4   2 2.22486 4.70540   3
 -10   4   2 7.62119 4.86166   5
 -10   4   2 10.5117 5.13703   1
 -10   4   2 11.2418 5.68341   4
 -10   4   2 7.44041 4.70490   2
  -9  -4   2 43.0442 5.57715   6
  -9  -4   2 53.8124 7.00586   5
  -9  -4   2 40.8573 6.72067   1
  -9  -4   2 42.2677 5.98195   6
  -9  -4   2 64.7906 7.94228   3
  -9   4   2 30.4687 6.16316   5
  -9   4   2 64.8167 8.16442   1
  -9   4   2 52.6636 7.16962   3
  -9   4   2 41.9260 6.35861   2
  -9   4   2 67.6297 8.49760   4
  -8  -4   2 12.3771 4.75557   3
  -8  -4   2 13.4656 4.25939   1
  -8  -4   2 7.58686 3.48474   6
  -8  -4   2 13.7755 4.13422   6
  -8  -4   2 17.4277 4.53880   5
  -8   4   2 14.3755 4.45451   3
  -8   4   2 6.62736 4.16710   5
  -8   4   2 13.3875 4.45747   1
  -8   4   2 9.33037 3.96524   2
  -8   4   2 14.8181 4.65514   4
  -7  -4   2 9.50922 3.53526   1
  -7  -4   2 7.33109 3.20665   6
  -7  -4   2 9.65387 3.99337   3
  -7  -4   2 8.37904 3.24297   6
  -7   4   2 15.5287 4.29923   5
  -7   4   2 4.91344 3.71872   1
  -7   4   2 14.2197 4.49823   4
  -7   4   2 16.1414 4.20411   2
  -7   4   2 5.73841 3.46273   3
  -6  -4   2 12.9290 3.41682   6
  -6  -4   2 14.6585 3.20275   6
  -6  -4   2 13.1254 3.89270   3
  -6   4   2 17.0842 3.80114   3
   6   4  -2 8.78259 3.11668   7
  -6   4   2 19.9578 4.39117   5
  -6   4   2 9.27959 3.54379   1
  -6   4   2 14.8251 3.98794   2
  -6   4   2 10.3005 3.67564   4
  -5  -4   2 72.3249 6.12549   6
  -5  -4   2 63.4367 6.04929   6
  -5  -4   2 74.5696 6.14773   3
   5   4  -2 75.4570 6.25741   7
  -5   4   2 73.8439 6.43572   5
  -5   4   2 74.4796 7.06377   4
  -5   4   2 72.1253 6.53164   2
  -5   4   2 73.7519 5.29490   3
  -5   4   2 66.1294 6.07123   1
  -4  -4   2 5.22419 2.41170   3
  -4  -4   2 -0.2122 2.06693   6
  -4  -4   2 1.07839 3.01260   7
  -4  -4   2 -1.8301 2.11820   6
  -4  -4   2 -0.6033 2.02188   7
  -4   4   2 1.73521 2.23865   3
   4   4  -2 1.30764 2.32019   7
  -4   4   2 0.60396 2.45641   4
  -4   4   2 1.29050 2.33100   5
  -4   4   2 -0.6927 2.25472   1
   4   4  -2 1.73367 2.02116   2
  -4   4   2 0.85635 2.44403   2
  -3  -4   2 65.8634 5.57644   6
  -3  -4   2 70.3918 4.97772   7
  -3  -4   2 66.4679 7.39006   7
  -3  -4   2 67.6610 5.16868   6
  -3   4   2 75.6717 6.01513   2
  -3   4   2 59.9377 3.95466   6
  -3   4   2 67.0492 4.80486   1
   3   4  -2 77.3412 5.87773   7
   3   4  -2 62.1258 5.31098   6
  -3   4   2 67.3254 5.20750   5
  -3   4   2 59.0372 4.26249   3
   3   4  -2 61.0555 4.63575   2
  -2  -4   2 -1.3385 2.09332   6
  -2  -4   2 0.85349 2.03686   6
  -2  -4   2 -0.1910 2.11857   7
   2   4  -2 -1.6467 1.90496   6
  -2   4   2 -1.9914 2.09429   2
   2   4  -2 -0.5567 2.03967   6
   2   4  -2 0.08427 2.21846   2
  -2   4   2 3.46357 1.93033   6
   2   4  -2 0.68343 2.22179   7
  -2   4   2 0.46001 1.80238   6
  -1  -4   2 369.226 13.3418   6
   1  -4  -2 373.549 12.7178   7
  -1  -4   2 373.993 13.0758   7
   1   4  -2 401.049 13.4769   6
   1   4  -2 396.642 13.1543   7
   1   4  -2 377.571 13.0740   2
  -1   4   2 379.189 12.9677   6
  -1   4   2 381.294 12.3666   7
  -1   4   2 384.499 12.4165   7
  -1   4   2 365.830 12.9245   6
  -1   4   2 374.227 13.0581   2
   0  -4   2 126.293 6.10254   7
   0  -4  -2 114.812 6.43348   6
   0  -4  -2 117.087 6.08256   7
   0   4  -2 122.347 6.54152   2
   0   4   2 114.704 6.31466   6
   0   4   2 118.041 6.01117   7
   0   4  -2 116.982 6.22721   6
   0   4  -2 127.116 6.50813   4
   0   4   2 124.500 5.89621   2
   0   4  -2 120.340 5.99284   7
   0   4   2 121.936 6.16240   7
   0   4   2 118.549 6.24710   6
   0   4  -2 123.852 5.86605   7
   0   4  -2 129.020 6.34545   6
   1  -4   2 163.307 7.16654   7
  -1  -4  -2 178.837 9.23446   6
  -1  -4  -2 171.234 7.73189   7
  -1  -4  -2 181.051 8.36850   6
   1   4   2 160.936 7.86027   6
  -1   4  -2 178.677 8.36419   4
  -1   4  -2 172.170 7.52549   6
   1   4   2 177.329 8.17200   6
  -1   4  -2 164.309 8.01165   2
   1   4   2 181.107 7.85427   7
  -1   4  -2 176.552 7.64632   6
  -1   4  -2 172.723 7.40286   1
  -2  -4  -2 4.90316 2.62254   7
  -2  -4  -2 5.61513 2.54383   6
  -2  -4  -2 3.99565 2.35587   6
  -2   4  -2 0.68333 2.36925   1
  -2   4  -2 1.10653 1.99383   6
   2   4   2 5.27308 2.57847   7
  -2   4  -2 5.04674 2.84377   4
  -2   4  -2 3.89115 2.49279   2
  -2   4  -2 2.28771 2.15221   6
   2   4   2 2.52020 2.34289   6
  -3  -4  -2 16.9107 3.64103   6
  -3  -4  -2 27.1669 3.81513   7
  -3  -4  -2 19.7511 3.58031   7
  -3  -4  -2 23.4371 3.91514   6
  -3   4  -2 23.3988 4.03947   1
   3   4   2 21.2444 3.91391   7
  -3   4  -2 18.2267 2.72827   6
  -3   4  -2 25.0365 4.10767   2
  -3   4  -2 18.3763 4.01825   4
  -4  -4  -2 264.457 10.7418   7
  -4  -4  -2 280.655 11.8674   6
  -4  -4  -2 264.903 11.5224   6
  -4   4  -2 264.624 11.8337   1
   4   4   2 251.543 11.1321   7
  -4   4  -2 265.406 12.3753   4
  -4   4  -2 279.919 11.6662   2
  -5  -4  -2 44.3228 5.54562   6
  -5  -4  -2 42.5038 5.04927   1
  -5  -4  -2 37.5637 5.04154   6
   5   4   2 42.2974 5.14656   7
  -5   4  -2 31.3509 5.60731   4
  -5   4  -2 43.4362 5.95914   1
  -5   4  -2 50.9617 5.78203   2
  -6  -4  -2 4.36481 3.48079   1
  -6  -4  -2 -7.8060 2.55748   6
  -6  -4  -2 3.49804 3.35196   6
  -6   4  -2 -0.9121 3.50103   4
  -6   4  -2 4.85446 3.51619   2
   6   4   2 2.73347 4.42551   7
  -6   4  -2 4.74175 3.95296   1
  -7  -4  -2 18.8279 4.89981   1
  -7  -4  -2 15.0893 4.05404   6
  -7  -4  -2 8.14549 4.18550   6
  -7   4  -2 11.6135 4.85195   1
  -7   4  -2 11.9455 4.87728   4
  -7   4  -2 16.5562 4.61052   2
  -8  -4  -2 40.6954 6.18882   6
  -8  -4  -2 32.4818 5.40532   6
  -8  -4  -2 32.9860 6.14455   1
  -8   4  -2 35.7652 6.96546   1
  -8   4  -2 46.0031 6.80393   2
  -8   4  -2 44.2243 7.79106   4
  -9  -4  -2 8.78802 4.06597   6
  -9  -4  -2 -3.9332 4.35853   1
  -9  -4  -2 -9.0941 3.66863   6
  -9   4  -2 -0.8996 4.73778   1
  -9   4  -2 -5.2404 4.17973   2
  -9   4  -2 -0.4622 4.85496   4
 -10  -4  -2 16.7790 6.26817   1
 -10  -4  -2 8.33444 5.12534   6
 -10  -4  -2 7.77151 4.47787   6
 -10   4  -2 12.4768 6.21819   4
 -10   4  -2 22.7113 6.51700   2
 -10   4  -2 7.46393 6.08968   1
 -11  -4  -2 3.73276 6.17103   1
 -11   4  -2 2.09088 7.14945   1
 -11   4  -2 20.3055 8.77305   4
 -12  -4  -2 10.9497 8.11810   1
 -12   4  -2 3.12248 8.62441   4
 -12   4  -2 3.24806 9.00705   1
 -13  -5   2 86.1226 11.7577   5
 -13   5   2 61.5156 11.9976   1
 -13   5   2 86.7543 11.2889   2
 -13   5   2 58.3474 10.7326   5
 -12  -5   2 16.1454 6.76804   1
 -12  -5   2 15.7424 7.16774   5
 -12   5   2 11.5214 6.48223   2
 -12   5   2 10.5664 6.90463   3
 -12   5   2 14.0869 7.43077   1
 -12   5   2 15.6554 6.70808   5
 -11  -5   2 -0.9734 4.96573   1
 -11  -5   2 -7.4423 4.02883   6
 -11  -5   2 1.52975 4.12746   6
 -11  -5   2 0.86975 5.35138   5
 -11   5   2 0.38574 5.56945   4
 -11   5   2 2.39800 4.99395   5
 -11   5   2 6.26788 5.14639   1
 -11   5   2 6.75400 5.47607   3
 -11   5   2 4.77012 5.21614   2
 -10  -5   2 -7.4107 4.34144   5
 -10  -5   2 2.28217 3.87759   6
 -10  -5   2 -4.7019 4.17728   6
 -10  -5   2 5.47111 4.80508   1
 -10   5   2 0.57609 4.51382   2
 -10   5   2 -2.7709 4.09678   5
 -10   5   2 1.35161 4.54442   3
 -10   5   2 -4.8442 4.03530   1
 -10   5   2 2.01990 4.99494   4
  -9  -5   2 5.12232 4.47151   6
  -9  -5   2 3.25268 4.62048   5
  -9  -5   2 2.33047 3.46509   6
  -9  -5   2 1.95142 4.08402   1
  -9   5   2 -8.5629 3.63070   5
  -9   5   2 -0.5264 3.95389   3
  -9   5   2 0.59432 4.61989   4
  -9   5   2 -2.5876 4.16621   2
  -9   5   2 -2.7509 3.97495   1
  -8  -5   2 38.7263 5.61522   6
  -8  -5   2 47.6220 6.28277   6
  -8   5   2 41.4423 6.05936   3
  -8   5   2 36.9831 6.36655   1
  -8   5   2 45.4823 7.36963   4
  -8   5   2 49.4273 6.82498   2
  -8   5   2 37.9882 6.54262   5
  -7  -5   2 3.49765 3.47631   6
  -7  -5   2 5.75638 3.35493   6
  -7   5   2 2.34749 3.20280   1
  -7   5   2 1.09519 3.67439   2
  -7   5   2 4.01122 3.24172   3
  -7   5   2 4.32306 3.47308   5
  -7   5   2 8.14796 3.92169   4
   7   5  -2 -1.2127 5.72778   7
  -6  -5   2 49.0155 6.05660   6
  -6  -5   2 64.6918 6.52268   6
  -6  -5   2 75.1145 6.64704   3
  -6   5   2 67.3775 7.45492   4
  -6   5   2 83.6126 7.77523   2
  -6   5   2 63.4741 6.44604   1
  -6   5   2 71.7413 7.13103   5
   6   5  -2 73.3048 7.05223   7
  -6   5   2 53.2045 5.64230   3
  -5  -5   2 115.027 6.80703   3
  -5  -5   2 108.972 7.15961   6
  -5  -5   2 123.268 7.67851   6
  -5  -5   2 102.867 6.63358   7
  -5  -5   2 107.975 6.93115   7
  -5   5   2 113.541 7.36788   5
  -5   5   2 118.335 6.51103   3
   5   5  -2 115.535 7.35552   7
  -5   5   2 115.242 7.22095   1
  -5   5   2 111.994 8.01517   4
  -5   5   2 103.033 7.45063   2
  -4  -5   2 150.344 7.01038   3
  -4  -5   2 135.272 7.77380   7
  -4  -5   2 141.722 8.01812   6
  -4  -5   2 158.665 7.79330   7
  -4  -5   2 150.437 8.20339   6
   4   5  -2 152.365 8.44169   6
  -4   5   2 139.485 7.48386   1
   4   5  -2 144.247 6.98551   2
  -4   5   2 149.321 7.82307   5
  -4   5   2 146.339 8.25771   2
   4   5  -2 146.869 8.01173   7
  -4   5   2 150.896 8.66490   4
  -3  -5   2 5.11187 2.64029   6
  -3  -5   2 6.09500 2.78691   7
  -3  -5   2 4.99946 2.76367   6
   3   5  -2 4.12075 2.90136   7
  -3   5   2 3.59215 1.91489   6
  -3   5   2 8.33890 2.37282   6
   3   5  -2 4.41789 2.63849   6
  -3   5   2 9.89988 2.87518   5
  -3   5   2 11.7250 3.24250   2
   3   5  -2 6.98522 2.66193   2
  -2  -5   2 18.0235 3.46350   7
  -2  -5   2 18.1566 3.67520   6
   2   5  -2 16.4201 3.45145   6
   2   5  -2 18.5212 3.42706   6
   2   5  -2 24.7749 3.79011   2
  -2   5   2 26.1420 3.30766   6
   2   5  -2 27.3060 4.02674   7
  -2   5   2 22.6608 3.70892   2
  -2   5   2 22.9678 3.27678   6
  -1  -5   2 596.493 18.9123   7
   1  -5  -2 571.508 18.3974   7
  -1  -5   2 583.013 19.1270   6
   1   5  -2 577.380 18.6076   7
   1   5  -2 570.881 18.8411   2
   1   5  -2 565.382 18.0441   4
  -1   5   2 575.491 18.6230   6
   1   5  -2 515.173 19.2656   7
  -1   5   2 570.063 18.6688   2
   1   5  -2 577.108 19.1484   6
  -1   5   2 563.241 18.5737   6
   0  -5  -2 92.8601 6.19256   6
   0  -5  -2 103.275 6.04436   7
   0  -5   2 102.652 5.92745   7
   0   5   2 98.5601 6.08492   6
   0   5   2 95.3103 5.64380   2
   0   5  -2 92.9615 5.64498   7
   0   5   2 99.6228 6.17866   6
   0   5   2 99.6984 5.86970   7
   0   5  -2 105.120 6.25872   6
   0   5   2 101.977 5.79210   7
   0   5  -2 97.7253 6.03105   4
   0   5  -2 97.7574 6.14787   6
   0   5  -2 102.971 5.61671   7
   0   5  -2 105.076 6.46228   2
  -1  -5  -2 -0.4786 2.41520   7
   1  -5   2 2.51082 2.15282   7
  -1  -5  -2 -1.4343 2.22502   6
  -1   5  -2 6.01944 2.41325   6
  -1   5  -2 -0.9361 1.87798   6
   1   5   2 -0.3068 2.40876   7
   1   5   2 0.01222 1.86747   2
   1   5   2 -2.0689 1.90010   6
  -1   5  -2 0.61642 2.46229   4
  -1   5  -2 -0.7253 2.34004   2
   1   5   2 -1.5309 1.93361   6
  -2  -5  -2 54.9980 5.84001   6
  -2  -5  -2 60.1377 5.68343   7
  -2  -5  -2 54.6951 5.74656   6
  -2   5  -2 62.9606 5.40208   1
  -2   5  -2 51.7084 4.70022   6
  -2   5  -2 54.2918 5.93847   4
   2   5   2 58.8472 5.76147   6
   2   5   2 59.2850 5.65431   7
  -2   5  -2 52.5731 4.94474   6
  -2   5  -2 46.9797 5.40128   2
  -3  -5  -2 206.644 9.75042   7
  -3  -5  -2 220.133 10.5914   6
  -3  -5  -2 226.320 10.4417   6
  -3   5  -2 232.510 10.1983   1
   3   5   2 237.606 10.3411   7
  -3   5  -2 209.539 10.8114   4
  -3   5  -2 210.152 8.97606   6
  -3   5  -2 229.344 10.5880   2
  -3   5  -2 216.578 8.87607   6
   3   5   2 198.803 10.1691   6
  -4  -5  -2 197.202 10.3301   6
  -4  -5  -2 194.639 9.53405   7
  -4  -5  -2 195.875 9.57270   7
  -4  -5  -2 205.063 10.3115   6
   4   5   2 208.831 10.1638   7
  -4   5  -2 198.504 10.9011   4
  -4   5  -2 221.973 10.5744   2
  -4   5  -2 206.467 10.2253   1
  -5  -5  -2 60.1865 7.11830   6
  -5  -5  -2 69.1845 7.05094   6
  -5   5  -2 52.2523 6.88958   2
  -5   5  -2 57.2987 7.22003   4
   5   5   2 69.6459 6.97402   7
  -5   5  -2 71.6581 7.31494   1
  -6  -5  -2 5.77444 4.07928   6
  -6  -5  -2 6.58251 3.58562   1
  -6  -5  -2 7.13140 3.51304   6
  -6   5  -2 3.08877 3.83810   4
  -6   5  -2 11.1739 4.25550   1
  -6   5  -2 8.70401 4.11289   2
  -7  -5  -2 52.1141 6.97823   6
  -7  -5  -2 53.8256 6.62326   6
  -7  -5  -2 69.8253 7.49224   1
  -7   5  -2 50.0203 6.97074   2
  -7   5  -2 46.1957 7.21812   1
  -7   5  -2 61.9073 8.12736   4
  -8  -5  -2 16.9219 4.99955   6
  -8  -5  -2 9.86043 4.48816   1
  -8  -5  -2 15.4659 5.35856   6
  -8   5  -2 21.2582 5.41406   2
  -8   5  -2 18.1837 5.85723   1
  -8   5  -2 9.62232 5.43018   4
  -9  -5  -2 15.0318 5.76857   1
  -9  -5  -2 10.7311 5.36775   6
  -9  -5  -2 11.0420 4.71064   6
  -9   5  -2 17.3151 5.85522   2
  -9   5  -2 14.8617 6.23045   1
  -9   5  -2 8.03642 5.73829   4
 -10  -5  -2 13.7805 5.96614   6
 -10  -5  -2 20.2897 6.60561   1
 -10  -5  -2 13.4548 4.93635   6
 -10   5  -2 4.99990 5.90657   4
 -10   5  -2 12.6126 6.70125   1
 -10   5  -2 9.26482 5.86604   2
 -11  -5  -2 22.8869 7.71364   1
 -11  -5  -2 23.3039 6.31380   6
 -11  -5  -2 13.7510 6.90023   6
 -11   5  -2 15.6956 8.44988   1
 -11   5  -2 38.1326 10.4221   4
 -12  -6   2 0.51568 4.78096   6
 -12  -6   2 16.3897 7.16752   5
 -12  -6   2 3.67394 6.28113   6
 -12   6   2 4.00909 6.26845   5
 -12   6   2 8.14514 6.56892   2
 -12   6   2 6.56058 6.51957   3
 -12   6   2 0.65322 6.75662   1
 -11  -6   2 56.2332 8.63012   5
 -11  -6   2 52.5428 8.06794   6
 -11  -6   2 47.8914 7.54593   6
 -11   6   2 67.9547 10.8470   4
 -11   6   2 39.5750 8.35361   1
 -11   6   2 57.2347 9.11666   5
 -11   6   2 52.1119 8.66690   2
 -11   6   2 50.4995 8.30511   3
 -10  -6   2 6.65843 5.15543   5
 -10  -6   2 -3.8327 4.50252   6
 -10  -6   2 13.8623 4.52323   6
 -10   6   2 -1.3039 4.58030   5
 -10   6   2 3.06784 5.59331   4
 -10   6   2 1.69617 4.60860   2
 -10   6   2 2.93980 4.61019   3
 -10   6   2 6.29688 4.83137   1
  -9  -6   2 126.914 10.8364   6
  -9  -6   2 135.138 11.3859   5
  -9  -6   2 105.220 9.35768   6
  -9   6   2 115.711 9.82667   3
  -9   6   2 119.271 11.0727   5
  -9   6   2 125.012 12.3055   4
  -9   6   2 101.341 10.2016   1
  -9   6   2 110.530 10.8624   2
  -8  -6   2 157.446 10.0017   6
  -8  -6   2 151.197 10.2350   6
  -8   6   2 154.958 10.7964   2
  -8   6   2 152.418 10.7613   5
  -8   6   2 142.020 9.29333   3
  -8   6   2 124.858 11.8885   4
  -8   6   2 133.405 10.0521   1
  -7  -6   2 157.638 10.3718   6
  -7  -6   2 151.891 9.83006   6
  -7   6   2 163.566 10.1011   1
  -7   6   2 169.105 10.7939   2
  -7   6   2 161.430 9.04758   3
  -7   6   2 165.003 10.4759   5
  -7   6   2 152.631 10.8237   4
  -6  -6   2 0.27464 3.18060   6
  -6  -6   2 2.01401 3.34729   6
  -6   6   2 8.06601 3.29855   3
  -6   6   2 1.07774 3.66628   4
  -6   6   2 -1.7887 2.85936   5
  -6   6   2 4.13863 3.37158   2
   6   6  -2 1.14961 3.42144   7
  -6   6   2 3.63912 3.15472   1
  -5  -6   2 23.5041 4.92684   7
  -5  -6   2 29.9539 4.94642   6
  -5  -6   2 29.8214 4.94117   6
  -5  -6   2 22.2383 4.24989   7
   5   6  -2 31.3964 4.94525   7
  -5   6   2 24.5943 4.78903   2
  -5   6   2 36.5058 5.86522   4
  -5   6   2 33.7324 5.15638   5
  -5   6   2 29.3364 4.43686   1
  -4  -6   2 0.20973 2.54862   7
  -4  -6   2 2.05273 2.54862   6
  -4  -6   2 -0.3260 2.58128   6
  -4   6   2 4.73532 3.19758   2
  -4   6   2 5.94811 3.32497   4
   4   6  -2 0.30810 2.69889   7
  -4   6   2 2.01522 2.67983   1
   4   6  -2 3.88630 2.49230   2
   4   6  -2 6.17594 3.09215   6
  -3  -6   2 10.9582 3.25458   6
  -3  -6   2 20.4846 3.95143   7
  -3  -6   2 15.5888 3.90337   6
  -3   6   2 18.4199 3.14383   6
  -3   6   2 18.4900 3.10132   6
  -3   6   2 6.87043 3.27778   2
   3   6  -2 13.6060 3.43216   6
   3   6  -2 18.9278 3.53618   2
   3   6  -2 19.5126 3.87302   7
  -2  -6   2 19.4299 3.70277   7
  -2  -6   2 18.4125 3.92110   6
  -2   6   2 18.1106 3.92980   2
   2   6  -2 14.8673 3.60152   7
  -2   6   2 27.1540 3.73007   6
   2   6  -2 13.1897 3.30354   6
  -2   6   2 18.5358 3.24209   6
   2   6  -2 15.7373 3.58500   6
   2   6  -2 31.1602 4.39323   2
  -1  -6   2 558.956 18.9362   7
  -1  -6   2 539.574 19.2683   6
   1  -6  -2 570.688 18.6527   7
  -1   6   2 552.599 18.8189   6
   1   6  -2 551.770 18.5757   7
   1   6  -2 561.724 18.7324   7
   1   6  -2 536.410 17.9874   4
  -1   6   2 536.430 18.7488   2
  -1   6   2 555.391 18.8161   6
   1   6  -2 568.090 19.1014   2
  -1   6   2 561.623 17.9110   7
   1   6  -2 540.512 19.1544   6
   0  -6   2 296.230 11.7685   7
   0  -6  -2 289.064 11.8151   7
   0   6   2 287.653 12.0832   6
   0   6  -2 309.475 12.1911   6
   0   6   2 288.554 11.5357   7
   0   6   2 284.229 11.3864   7
   0   6   2 289.492 12.0806   6
   0   6  -2 287.547 11.7330   4
   0   6   2 316.954 11.7879   2
   0   6  -2 296.595 11.2532   7
   0   6  -2 313.871 12.5909   2
   0   6  -2 289.080 11.9786   6
  -1  -6  -2 214.225 10.3245   6
  -1  -6  -2 218.698 10.0057   7
   1  -6   2 205.106 9.31913   7
  -1   6  -2 215.042 9.53292   6
   1   6   2 197.538 9.81362   6
  -1   6  -2 212.271 10.0032   4
   1   6   2 217.421 10.1880   6
   1   6   2 223.759 9.01513   2
   1   6   2 205.762 9.63021   7
  -1   6  -2 207.794 9.51201   6
  -1   6  -2 197.903 9.94332   2
  -2  -6  -2 52.1514 7.11621   6
  -2  -6  -2 56.3240 5.89033   7
  -2  -6  -2 55.2260 6.11768   6
  -2   6  -2 48.3570 4.92662   6
   2   6   2 50.9858 5.82006   6
  -2   6  -2 53.1025 6.05585   2
  -2   6  -2 40.9082 4.66384   1
  -2   6  -2 43.0825 4.79214   6
  -2   6  -2 52.4518 6.12171   4
   2   6   2 53.2182 5.82297   7
  -3  -6  -2 16.3267 4.23910   6
  -3  -6  -2 22.6879 4.53673   7
  -3  -6  -2 17.2752 3.85371   6
  -3   6  -2 30.6959 4.87572   2
   3   6   2 21.2369 4.48634   7
  -3   6  -2 24.4953 4.04239   1
   3   6   2 19.6238 4.18404   6
  -3   6  -2 16.4173 3.26015   6
  -3   6  -2 20.3867 3.48467   6
  -3   6  -2 21.0072 4.74316   4
  -4  -6  -2 33.2156 5.61245   6
  -4  -6  -2 30.5786 4.91707   7
  -4  -6  -2 38.2073 5.26983   7
  -4  -6  -2 24.2297 4.85341   6
  -4   6  -2 32.6483 5.72161   4
  -4   6  -2 32.3704 5.32723   2
  -4   6  -2 37.2053 5.13913   1
   4   6   2 26.4879 5.45573   6
   4   6   2 38.9489 5.95309   7
  -5  -6  -2 7.89897 4.13334   6
  -5  -6  -2 4.38057 3.28791   6
  -5  -6  -2 2.00497 3.26630   7
  -5  -6  -2 1.43867 3.34103   7
  -5   6  -2 3.20419 3.65293   4
  -5   6  -2 -0.3241 3.31382   2
   5   6   2 1.44002 3.60229   7
  -5   6  -2 -0.0723 3.33450   1
  -6  -6  -2 -2.5053 3.28195   6
  -6  -6  -2 2.48982 3.85350   6
  -6   6  -2 -3.4552 3.34657   2
  -6   6  -2 -1.0082 4.00384   4
  -6   6  -2 -3.1658 3.51858   1
  -7  -6  -2 54.8964 7.83922   6
  -7  -6  -2 42.4216 6.50507   6
  -7   6  -2 52.4413 8.31991   4
  -7   6  -2 42.1826 7.24377   2
  -7   6  -2 37.7279 7.05152   1
  -8  -6  -2 15.4780 5.17112   6
  -8  -6  -2 13.3323 5.50637   6
  -8   6  -2 1.49189 4.89478   4
  -8   6  -2 7.87638 5.22663   1
  -8   6  -2 16.5538 6.05747   2
  -9  -6  -2 0.00087 5.57106   6
  -9  -6  -2 3.38570 5.15850   1
  -9  -6  -2 -2.6301 6.92048   6
  -9   6  -2 2.42541 5.33450   1
  -9   6  -2 -2.6390 5.23055   2
  -9   6  -2 3.34178 5.28398   4
 -10  -6  -2 -2.1051 5.29674   1
 -10  -6  -2 4.64750 5.37248   6
 -10   6  -2 -1.0274 5.56994   2
 -10   6  -2 -11.176 5.63952   1
 -10   6  -2 -5.5720 6.31382   4
 -11  -6  -2 1.24771 6.10345   1
 -11  -6  -2 2.36816 6.75212   6
 -11   6  -2 -9.0193 6.64239   2
 -11   6  -2 2.83985 8.35413   1
 -11   6  -2 -3.9909 7.76172   4
 -12  -7   2 10.1754 7.35023   6
 -12   7   2 8.57719 7.05005   3
 -12   7   2 2.01219 7.28212   1
 -12   7   2 9.65259 7.65832   2
 -11  -7   2 -3.1981 5.74470   6
 -11   7   2 1.22953 6.05752   2
 -11   7   2 -4.0385 5.27502   3
 -11   7   2 -0.1904 5.69937   1
 -10  -7   2 47.5498 8.18344   6
 -10  -7   2 51.5809 8.03578   5
 -10   7   2 36.4782 7.62351   2
 -10   7   2 61.9066 7.81002   3
 -10   7   2 39.0758 8.44022   4
 -10   7   2 54.5211 8.42237   1
  -9  -7   2 15.4204 5.74224   6
  -9   7   2 11.0289 5.96539   4
  -9   7   2 16.1488 5.89490   2
  -9   7   2 19.0107 5.15112   3
  -9   7   2 20.6818 6.19252   1
  -8  -7   2 4.78746 5.24723   6
  -8  -7   2 4.87055 4.74160   6
  -8   7   2 -0.4450 4.05893   2
  -8   7   2 11.4201 4.76045   5
  -8   7   2 2.64635 4.70105   4
  -8   7   2 2.85298 3.83357   3
  -8   7   2 0.23901 4.05961   1
  -7  -7   2 2.94954 3.89479   6
  -7  -7   2 -2.3738 3.96954   6
  -7   7   2 -0.3792 3.99029   4
  -7   7   2 5.31342 3.86947   1
  -7   7   2 -4.4053 3.33032   2
  -6  -7   2 67.4869 7.17831   7
  -6  -7   2 75.5593 8.13049   6
  -6  -7   2 71.8169 7.74697   6
  -6   7   2 71.0173 8.07800   2
   6   7  -2 76.2443 7.91553   7
  -6   7   2 64.6848 7.07478   1
  -6   7   2 70.5879 8.49453   4
  -5  -7   2 32.7376 5.57016   6
  -5  -7   2 28.4453 5.06032   6
  -5  -7   2 21.2861 4.66565   7
  -5   7   2 29.6286 5.50442   2
  -5   7   2 36.7725 5.14356   1
   5   7  -2 24.3306 5.00932   7
  -5   7   2 29.9927 5.90787   4
  -4  -7   2 173.832 9.60914   7
  -4  -7   2 179.854 10.1874   6
  -4  -7   2 157.837 9.68647   6
   4   7  -2 172.404 8.71551   2
   4   7  -2 168.730 9.83971   7
   4   7  -2 175.891 10.2424   6
  -4   7   2 173.911 8.16618   6
  -4   7   2 185.375 8.21708   6
  -4   7   2 196.336 10.3726   2
  -3  -7   2 21.4002 4.32258   6
  -3  -7   2 17.0432 4.22660   7
   3   7  -2 14.2064 3.96656   6
  -3   7   2 7.91837 3.58160   2
  -3   7   2 12.9459 3.37002   6
  -3   7   2 16.2118 3.45646   6
   3   7  -2 25.3302 4.24339   2
   3   7  -2 19.6492 4.42611   7
  -2  -7   2 81.4686 7.30617   7
   2  -7  -2 86.0668 6.04236   7
  -2  -7   2 90.7429 7.97912   6
   2   7  -2 93.8094 7.71447   7
   2   7  -2 86.7255 7.67032   6
   2   7  -2 83.0342 7.19392   2
  -2   7   2 87.5931 7.62562   2
  -2   7   2 83.3963 6.03334   6
  -2   7   2 81.3301 6.74118   6
   2   7  -2 84.3933 7.49338   6
  -1  -7   2 -0.7610 2.31679   7
   1  -7  -2 1.55358 2.56545   7
   1   7  -2 2.26468 2.84360   2
  -1   7   2 0.28237 2.65930   2
   1   7  -2 1.37218 2.44824   7
   1   7  -2 -3.0623 2.08729   6
   1   7  -2 -0.6072 2.64251   7
  -1   7   2 -0.7833 2.40573   6
   1   7  -2 -0.3897 2.30223   4
  -1   7   2 -1.8728 2.18103   6
   0  -7  -2 18.7072 4.03703   7
   0  -7   2 18.7189 3.83513   7
   0   7   2 10.9018 3.23747   2
   0   7   2 14.7754 3.46204   7
   0   7   2 14.8440 3.60326   6
   0   7  -2 10.8906 3.72769   2
   0   7  -2 10.8920 3.36355   4
   0   7  -2 14.0502 3.70133   6
   0   7   2 5.31796 2.79324   6
   0   7  -2 15.3808 3.49945   6
   0   7   2 14.2086 3.45913   7
  -1  -7  -2 23.8180 4.71536   6
   1  -7   2 18.6667 3.97675   7
  -1  -7  -2 23.3651 4.41687   7
   1   7   2 24.9485 4.34828   6
  -1   7  -2 19.4771 3.73568   6
  -1   7  -2 16.7910 3.81211   6
  -1   7  -2 14.8836 3.96939   4
   1   7   2 15.7825 4.05421   6
   1   7   2 17.7127 3.57485   2
   1   7   2 22.8119 4.41305   7
  -1   7  -2 14.8951 4.20638   2
  -2  -7  -2 81.7974 8.04110   6
  -2  -7  -2 70.2160 7.26780   7
  -2   7  -2 59.5632 5.88199   6
   2   7   2 60.6067 6.80560   6
   2   7   2 67.5944 7.02079   6
  -2   7  -2 72.1920 7.33538   4
   2   7   2 62.3468 6.86793   7
  -2   7  -2 63.3487 5.94889   6
  -2   7  -2 79.1720 7.76862   2
  -3  -7  -2 4.03314 3.57492   7
  -3  -7  -2 -0.4979 3.07851   6
  -3  -7  -2 -0.3917 3.18059   6
  -3   7  -2 1.39922 2.77558   1
   3   7   2 3.06433 3.42783   6
  -3   7  -2 1.43105 3.16470   2
   3   7   2 3.28272 3.34035   7
  -3   7  -2 2.16324 3.23891   4
  -3   7  -2 -0.1203 2.55804   6
  -3   7  -2 -0.8338 2.37477   6
  -4  -7  -2 124.082 11.3020   6
  -4  -7  -2 122.108 8.57635   7
  -4  -7  -2 116.630 10.2924   6
   4   7   2 114.281 9.82376   7
  -4   7  -2 114.252 10.3379   4
  -4   7  -2 124.017 8.41080   1
  -4   7  -2 128.037 9.04260   2
  -5  -7  -2 13.9695 4.63882   7
  -5  -7  -2 13.6257 4.85883   6
  -5   7  -2 6.88372 4.65780   4
   5   7   2 11.8953 4.80466   7
  -5   7  -2 11.9265 4.35423   1
  -5   7  -2 6.08462 4.24090   2
  -6  -7  -2 1.16297 4.31553   6
  -6   7  -2 3.60718 4.39608   1
  -6   7  -2 -7.2210 3.64676   2
  -6   7  -2 -0.1747 4.32327   4
  -7  -7  -2 38.4406 7.04599   6
  -7   7  -2 27.5250 6.75303   4
  -7   7  -2 12.2766 5.59675   2
  -7   7  -2 26.3337 6.42118   1
  -8  -7  -2 105.875 11.3037   6
  -8   7  -2 92.2728 10.7508   1
  -8   7  -2 104.791 11.0240   2
  -8   7  -2 90.2258 11.2293   4
  -9  -7  -2 22.1494 7.09613   6
  -9   7  -2 35.1776 8.37748   2
  -9   7  -2 36.0361 9.10782   1
  -9   7  -2 26.6364 8.63251   4
 -10  -7  -2 -3.3470 5.99076   6
 -10   7  -2 2.99455 7.37442   4
 -10   7  -2 1.61421 6.71494   1
 -10   7  -2 3.36751 6.96288   2
 -11  -7  -2 11.0470 8.56561   6
 -11   7  -2 1.56163 8.93407   4
 -11   7  -2 4.93292 8.49764   2
 -11   7  -2 12.8676 9.10566   1
 -12  -8   2 8.85035 8.50919   6
 -12   8   2 3.38189 8.49509   2
 -12   8   2 11.7219 7.10038   3
 -11  -8   2 -0.6116 12.0191   5
 -11  -8   2 -0.2710 6.58173   6
 -11   8   2 -1.4067 6.18228   2
 -11   8   2 3.09885 6.79182   1
 -11   8   2 3.87694 6.00633   3
 -10  -8   2 -7.8020 5.67018   6
 -10   8   2 5.01029 5.24793   3
 -10   8   2 3.07156 5.66821   2
 -10   8   2 -2.8042 5.73406   4
 -10   8   2 5.02759 5.70991   1
  -9  -8   2 4.25313 5.58041   6
  -9   8   2 2.29015 4.24930   3
  -9   8   2 -4.0885 4.90129   4
  -9   8   2 -6.2817 4.29155   2
  -9   8   2 4.02298 4.85582   1
  -8  -8   2 42.4188 7.75624   6
  -8   8   2 36.5959 7.76371   4
  -8   8   2 49.0235 7.70517   2
  -8   8   2 41.3085 7.25964   1
  -7  -8   2 -0.0634 4.46788   6
  -7   8   2 1.56590 4.39094   4
  -7   8   2 5.22469 4.51608   2
  -7   8   2 -6.6955 3.51794   1
  -6  -8   2 70.7458 8.39753   6
  -6  -8   2 68.4973 7.75989   7
  -6   8   2 76.5201 9.31200   4
  -6   8   2 90.1702 8.09237   1
   6   8  -2 61.3243 7.84857   7
  -6   8   2 71.6286 8.52187   2
  -5  -8   2 247.493 12.5005   7
  -5  -8   2 268.789 13.6141   6
  -5   8   2 241.191 13.0420   2
   5   8  -2 229.752 10.8838   2
   5   8  -2 253.863 12.9685   7
  -5   8   2 232.253 11.2974   1
  -4  -8   2 124.922 8.76832   7
  -4  -8   2 129.002 9.09251   6
   4   8  -2 114.097 7.64098   2
  -4   8   2 126.725 7.42670   6
   4   8  -2 117.768 8.94945   7
  -4   8   2 117.448 7.39814   6
   4   8  -2 100.992 12.1751   6
  -4   8   2 126.528 9.14533   2
  -3  -8   2 95.0421 8.65924   6
  -3  -8   2 91.4431 8.68184   7
  -3   8   2 89.2762 8.38869   2
   3   8  -2 99.9946 7.88389   2
  -3   8   2 84.9843 6.50608   6
   3   8  -2 91.5041 8.26665   7
   3   8  -2 78.0363 8.00343   6
  -3   8   2 95.6695 7.53347   6
  -2  -8   2 295.606 13.3169   7
  -2  -8   2 300.725 13.9860   6
   2  -8  -2 290.981 12.5439   7
  -2   8   2 293.264 13.5897   2
  -2   8   2 298.523 12.9046   6
   2   8  -2 316.196 13.2131   2
   2   8  -2 313.879 14.1827   6
   2   8  -2 291.709 13.2003   7
   2   8  -2 288.707 13.7784   6
  -2   8   2 311.362 12.9567   6
  -1  -8   2 4.16482 2.97959   7
   1  -8  -2 3.53782 3.07200   7
  -1   8   2 2.44403 3.17196   2
  -1   8   2 3.53950 3.11073   6
   1   8  -2 6.28922 3.18741   6
   1   8  -2 7.08511 3.01388   4
   1   8  -2 4.84499 3.11891   2
   1   8  -2 7.55388 3.51115   7
   1   8  -2 3.37021 2.89102   7
  -1   8   2 2.60537 3.00706   6
   0  -8   2 25.2475 4.65577   7
   0  -8  -2 27.3345 5.15682   7
   0   8   2 28.8134 4.69767   7
   0   8  -2 26.7625 5.12756   2
   0   8  -2 29.9951 4.45016   7
   0   8  -2 27.7754 4.72589   6
   0   8   2 26.4033 4.50112   6
   0   8  -2 38.1531 5.19620   4
   0   8  -2 34.7928 5.37027   6
   0   8   2 29.9973 4.96998   2
   0   8   2 26.0114 4.62517   6
   0   8   2 31.5362 4.65201   7
  -1  -8  -2 36.7560 6.12526   6
   1  -8   2 36.5338 5.42746   7
  -1  -8  -2 32.6954 5.47357   7
   1   8   2 37.0921 5.51212   7
   1   8   2 29.4384 4.95263   6
   1   8   2 31.8359 5.15219   6
  -1   8  -2 27.8510 4.99939   6
   1   8   2 23.3137 4.30250   2
  -1   8  -2 25.8797 4.56746   6
  -1   8  -2 33.2864 5.31796   4
  -1   8  -2 34.5711 5.63271   2
  -2  -8  -2 8.83509 4.14785   7
  -2  -8  -2 9.41215 4.03135   6
   2   8   2 10.6193 4.05052   6
  -2   8  -2 9.19330 3.86606   2
  -2   8  -2 3.19223 3.06134   6
   2   8   2 12.0854 3.43161   2
   2   8   2 9.32271 4.11930   7
  -2   8  -2 7.46563 3.40505   6
  -2   8  -2 10.0802 4.35241   4
  -3  -8  -2 12.3398 4.87122   6
  -3  -8  -2 10.5442 4.48245   7
  -3   8  -2 5.98156 4.27149   4
  -3   8  -2 10.6697 3.73203   6
   3   8   2 7.27146 4.12640   7
  -3   8  -2 10.8746 3.75408   6
  -3   8  -2 9.34144 4.56461   2
  -4  -8  -2 11.6077 5.00949   6
  -4  -8  -2 11.3213 5.04499   7
  -4   8  -2 5.99217 4.13837   1
   4   8   2 11.0328 4.69377   7
  -4   8  -2 8.40364 3.26155   6
  -4   8  -2 6.93399 4.43069   2
  -4   8  -2 -0.3935 3.85375   4
  -4   8  -2 6.76715 3.23476   6
  -5  -8  -2 35.5620 6.39145   7
  -5  -8  -2 44.1675 7.47366   6
  -5   8  -2 32.5397 6.84863   4
  -5   8  -2 36.9217 6.32963   1
  -5   8  -2 28.6637 6.28778   2
   5   8   2 50.9237 7.47615   7
  -6  -8  -2 153.210 10.3448   7
  -6  -8  -2 176.860 12.4945   6
  -6   8  -2 168.164 12.5373   4
  -6   8  -2 173.423 11.7152   1
  -6   8  -2 167.913 11.9214   2
  -7  -8  -2 31.5431 7.62443   6
  -7   8  -2 18.0720 6.04094   1
  -7   8  -2 15.1643 6.03020   2
  -7   8  -2 38.7089 7.98002   4
  -8  -8  -2 45.3012 9.04492   6
  -8   8  -2 44.7194 9.18102   4
  -8   8  -2 35.0236 7.99220   1
  -8   8  -2 41.1713 8.22254   2
  -9  -8  -2 19.1302 7.31805   6
  -9   8  -2 13.1567 7.26142   4
  -9   8  -2 27.4743 8.40229   2
  -9   8  -2 9.09264 6.74264   1
 -10  -8  -2 6.63536 6.86700   6
 -10   8  -2 3.11197 8.21946   1
 -10   8  -2 5.27339 8.10532   4
 -10   8  -2 15.4779 8.54223   2
 -11  -9   2 11.0665 8.03076   6
 -11   9   2 -0.7283 7.77149   2
 -11   9   2 9.31027 7.68243   1
 -10  -9   2 25.6001 8.23184   6
 -10   9   2 24.1638 7.98911   2
 -10   9   2 14.9232 6.58816   1
  -9  -9   2 11.7942 7.15751   6
  -9   9   2 18.6178 6.20700   1
  -9   9   2 8.60500 6.24143   2
  -8  -9   2 -9.4172 5.13917   6
  -8   9   2 -1.2820 4.93444   2
  -8   9   2 -1.5345 4.38500   1
  -7  -9   2 6.94898 4.66035   7
  -7  -9   2 13.9912 8.31948   6
  -7   9   2 -1.3066 4.58526   2
  -7   9   2 15.7906 5.26712   1
  -6  -9   2 156.947 10.8144   7
  -6   9   2 160.476 10.0685   1
   6   9  -2 147.898 11.2303   7
  -6   9   2 159.869 11.5401   2
  -5  -9   2 26.6240 6.17927   7
  -5   9   2 23.8104 5.82457   2
   5   9  -2 23.0438 4.70847   2
   5   9  -2 21.6233 5.88943   7
  -4  -9   2 192.791 11.7357   7
   4   9  -2 205.445 12.1652   7
   4   9  -2 218.465 10.8616   2
  -4   9   2 205.198 12.1472   2
  -4   9   2 204.416 10.3043   6
  -4   9   2 195.138 10.2033   6
  -3  -9   2 60.4058 7.75862   7
   3   9  -2 62.5426 7.63685   7
  -3   9   2 71.8081 7.19329   6
   3   9  -2 73.3136 7.51071   2
   3   9  -2 71.0617 8.27075   6
  -3   9   2 68.6347 6.79488   6
  -3   9   2 63.6098 7.64409   2
  -2  -9   2 -0.6252 3.19049   7
   2   9  -2 -0.1429 3.97526   7
   2   9  -2 7.21424 3.86737   2
  -2   9   2 2.96521 3.16076   6
  -2   9   2 9.66917 4.03585   2
  -2   9   2 9.87146 4.20017   6
   2   9  -2 7.90330 4.41407   6
   1  -9  -2 47.0250 6.38884   7
  -1  -9   2 51.7300 6.68722   7
   1   9  -2 38.9799 5.80908   6
  -1   9   2 51.1723 6.42463   6
  -1   9   2 56.1858 6.69495   2
  -1   9   2 44.9556 6.00951   6
   1   9  -2 57.9286 7.08872   2
   1   9  -2 52.0679 5.94694   4
   0  -9   2 -2.5910 2.69157   7
   0  -9  -2 0.31542 3.24664   7
   0   9  -2 -3.1407 3.05983   2
   0   9   2 3.60683 3.19037   6
   0   9  -2 3.34692 3.53317   4
   0   9   2 0.37316 2.99317   2
   0   9  -2 1.07125 3.34268   6
   0   9   2 -0.6181 3.47197   6
   0   9  -2 -0.5267 3.07632   6
  -1  -9  -2 54.7906 7.08338   7
  -1   9  -2 42.2185 6.13253   6
   1   9   2 56.2635 6.92397   7
   1   9   2 44.0877 5.98495   2
  -1   9  -2 32.6493 5.42746   6
  -1   9  -2 41.3234 6.43373   4
   1   9   2 46.0185 6.61722   6
  -1   9  -2 34.1329 6.07409   2
  -2  -9  -2 10.6326 5.12554   7
   2   9   2 7.38338 3.52300   2
  -2   9  -2 0.88980 3.94620   4
  -2   9  -2 6.00114 4.38438   2
  -2   9  -2 3.72117 3.52096   6
  -2   9  -2 6.66105 3.65148   6
   2   9   2 8.46638 4.63852   7
   2   9   2 6.23842 3.89546   6
  -3  -9  -2 -1.6918 4.23328   7
  -3   9  -2 3.69787 3.69385   6
  -3   9  -2 -1.8622 3.59619   2
   3   9   2 14.3057 5.42675   7
  -3   9  -2 -0.3779 3.92582   4
  -3   9  -2 3.33548 3.43428   6
  -4  -9  -2 -2.6659 4.26038   7
  -4   9  -2 3.58211 3.55300   6
  -4   9  -2 -3.0262 3.18781   6
  -4   9  -2 1.74101 4.29226   4
  -4   9  -2 0.57289 4.20322   2
   4   9   2 0.98754 4.59194   7
  -5  -9  -2 252.065 13.6711   7
   5   9   2 299.429 15.0756   7
  -5   9  -2 274.272 13.7928   1
  -5   9  -2 251.991 14.8438   2
  -5   9  -2 229.643 14.9731   4
  -6  -9  -2 164.693 11.2140   7
  -6   9  -2 139.897 12.0170   1
  -6   9  -2 176.726 12.7628   2
  -6   9  -2 136.601 13.5305   4
  -7   9  -2 0.25528 5.07777   1
  -7   9  -2 -0.8324 4.86576   2
  -7   9  -2 -0.2181 5.46768   4
  -8   9  -2 23.4049 8.08553   4
  -8   9  -2 23.0834 7.91173   2
  -8   9  -2 18.8498 7.41300   1
  -9   9  -2 -4.2885 7.17894   2
  -9   9  -2 -2.3378 6.81281   1
  -9   9  -2 0.57067 7.08286   4
 -10  10   2 -3.1059 6.66391   1
 -10  10   2 1.76521 7.98859   2
  -9  10   2 -5.7109 5.81119   2
  -9  10   2 -0.2003 5.31280   1
  -8  10   2 -2.4761 4.66682   1
  -8  10   2 -1.6495 5.04211   2
  -7 -10   2 2.68063 5.27482   7
  -7  10   2 10.7693 5.63347   2
  -6 -10   2 31.0184 7.02313   7
   6  10  -2 16.6869 6.95329   7
  -6  10   2 17.3090 5.88042   2
  -5 -10   2 25.5904 6.72497   7
  -5  10   2 13.5234 5.13927   2
   5  10  -2 13.5341 6.37022   7
  -4 -10   2 140.869 11.8652   7
   4  10  -2 106.714 9.09603   2
   4  10  -2 121.597 11.4296   7
  -4  10   2 104.963 8.81426   6
  -4  10   2 98.8910 10.2397   2
  -4  10   2 113.645 8.43345   6
  -3 -10   2 248.012 13.3456   7
   3  10  -2 190.979 13.2926   7
  -3  10   2 237.518 12.0863   6
   3  10  -2 224.307 12.3274   2
  -3  10   2 257.692 12.4324   6
  -3  10   2 215.767 13.0997   2
  -2 -10   2 385.471 17.3169   7
  -2  10   2 373.498 16.4662   6
  -2  10   2 381.376 16.4640   6
   2  10  -2 365.583 16.5803   2
  -2  10   2 384.933 17.2150   2
   2  10  -2 353.382 17.5164   6
  -1 -10   2 1.20075 3.88102   7
  -1  10   2 3.87104 3.47881   6
   1  10  -2 -2.4359 3.38680   2
  -1  10   2 -3.1379 3.44187   2
   1  10  -2 -1.0762 3.39465   4
   1  10  -2 -2.5032 2.84839   7
  -1  10   2 1.08748 4.16789   6
   0 -10  -2 12.7567 8.86918   7
   0  10   2 6.73375 3.91701   7
   0  10  -2 7.95929 4.22582   2
   0  10  -2 3.49379 3.99234   6
   0  10  -2 9.92998 4.57790   4
   0  10   2 9.39052 4.54358   2
   0  10   2 9.83674 4.69923   6
   0  10  -2 9.61880 4.21123   6
  -1 -10  -2 46.6606 7.51604   7
   1  10   2 44.4103 7.06489   6
   1  10   2 51.7812 6.80768   7
  -1  10  -2 40.2882 6.31824   6
  -1  10  -2 40.8424 6.56922   4
  -1  10  -2 43.2680 7.18790   2
  -1  10  -2 36.5146 6.07745   6
   1  10   2 41.3783 6.10659   2
  -2 -10  -2 -1.3723 4.72469   7
  -2  10  -2 5.59496 3.88907   6
  -2  10  -2 0.10422 3.65873   2
  -2  10  -2 1.34318 4.18791   4
   2  10   2 -0.2906 4.36559   7
  -2  10  -2 6.35367 4.27365   6
   2  10   2 0.52572 3.59620   2
  -3 -10  -2 -4.3268 4.46117   7
  -3  10  -2 5.74520 4.72858   4
  -3  10  -2 -1.3086 3.66229   6
   3  10   2 5.00313 4.90738   7
  -3  10  -2 0.87949 3.95111   6
  -3  10  -2 11.1621 4.97370   2
  -4 -10  -2 28.0158 6.80653   7
  -4  10  -2 30.4975 6.83318   4
  -4  10  -2 22.3881 6.10365   2
  -4  10  -2 16.7066 4.70057   6
  -4  10  -2 20.9109 4.65940   6
   4  10   2 10.5004 6.38161   7
  -5 -10  -2 27.9448 6.89095   7
   5  10   2 34.2353 7.59149   7
  -5  10  -2 25.5087 6.85512   2
  -5  10  -2 16.4361 6.21300   4
  -5  10  -2 21.0214 5.89640   1
  -6 -10  -2 8.94461 5.74317   7
  -6  10  -2 22.1073 6.28475   1
  -6  10  -2 19.1617 6.88951   4
  -6  10  -2 10.5024 6.02372   2
  -7  10  -2 10.7503 6.68184   2
  -7  10  -2 13.3316 7.26275   4
  -7  10  -2 17.7509 6.31025   1
  -8  10  -2 0.36861 6.99007   4
  -8  10  -2 -7.5057 5.84803   1
  -8  10  -2 -8.1805 6.13890   2
  -9  10  -2 7.47605 8.93965   1
  -9  10  -2 4.40738 9.60261   4
  -9  10  -2 -4.1503 8.49394   2
  -9  11   2 13.4651 8.59569   2
  -8  11   2 -4.2929 5.90933   2
  -7 -11   2 18.7149 6.98340   7
  -7  11   2 21.2143 7.29900   2
  -6 -11   2 6.20540 6.27851   7
  -6  11   2 12.5290 5.98734   2
  -5 -11   2 31.6623 7.60117   7
   5  11  -2 21.7854 5.53309   2
  -5  11   2 19.1162 4.91254   6
  -5  11   2 28.4896 5.17366   6
   5  11  -2 20.8657 7.75363   7
  -5  11   2 21.5417 6.18805   2
  -4 -11   2 5.22112 5.51079   7
  -4  11   2 2.45222 4.82939   2
   4  11  -2 7.56085 4.64930   2
  -4  11   2 -0.8113 3.68417   6
  -4  11   2 -0.1642 4.12552   6
  -3 -11   2 6.51074 5.29391   7
  -3  11   2 4.15719 4.58256   2
  -3  11   2 0.88511 3.81018   6
   3  11  -2 -2.9703 4.54311   7
   3  11  -2 -2.9112 3.85774   2
  -3  11   2 7.03491 4.67484   6
  -2 -11   2 2.18224 4.88758   7
   2  11  -2 3.02805 4.23958   7
   2  11  -2 0.57672 4.30339   2
  -2  11   2 6.63460 5.00434   2
  -2  11   2 3.72519 3.99604   6
  -2  11   2 -0.8746 3.90692   6
  -1  11   2 -6.5657 4.22992   6
   1  11  -2 8.53606 4.85411   2
   1  11  -2 6.50360 4.49464   4
  -1  11   2 -2.4353 3.92644   2
   0  11  -2 18.7743 5.04158   6
   0  11  -2 26.9109 6.08812   4
   0  11   2 20.6938 5.60376   2
   0  11  -2 25.4324 6.27818   2
   0  11   2 28.2543 6.62454   6
  -1  11  -2 14.2508 5.29080   2
   1  11   2 7.47166 4.62283   7
   1  11   2 5.32619 4.32264   2
  -1  11  -2 1.54998 4.51905   4
  -1  11  -2 1.47234 4.17044   6
  -2 -11  -2 48.9374 8.69950   7
   2  11   2 38.6486 6.23069   2
   2  11   2 31.3305 6.91375   7
  -2  11  -2 39.1735 7.54117   2
  -2  11  -2 35.6344 7.04084   4
  -2  11  -2 35.0273 6.27540   6
  -3 -11  -2 9.64629 5.98428   7
   3  11   2 0.60937 5.42375   7
  -3  11  -2 -1.7907 4.07624   6
  -3  11  -2 6.57303 4.73469   6
  -3  11  -2 -2.2679 4.46670   4
  -3  11  -2 0.87687 4.36599   2
  -4 -11  -2 16.6564 6.73875   7
  -4  11  -2 8.02005 5.14003   2
  -4  11  -2 5.22757 5.18441   4
   4  11   2 0.16380 6.16607   7
  -4  11  -2 10.2242 4.76782   6
  -4  11  -2 6.60986 4.35302   6
  -5 -11  -2 23.9266 7.43094   7
  -5  11  -2 17.0745 7.10429   4
   5  11   2 31.6349 8.31795   7
  -5  11  -2 20.9836 6.82645   2
  -6 -11  -2 63.9787 8.94308   7
  -6  11  -2 37.6937 8.24603   2
  -6  11  -2 31.1866 8.65579   4
  -6  11  -2 43.9759 7.76392   1
  -7 -11  -2 104.211 11.4570   7
  -7  11  -2 128.351 12.0943   1
  -7  11  -2 93.5331 13.7690   4
  -7  11  -2 101.875 12.9681   2
  -8  11  -2 8.25679 10.0086   4
  -8  11  -2 -1.7000 7.83758   2
  -8  11  -2 4.54470 7.02395   1
  -8 -12   2 2.40337 7.04944   7
  -8  12   2 4.35253 8.02988   2
  -7 -12   2 14.3232 7.39305   7
  -7  12   2 -0.7317 6.93652   2
  -6 -12   2 4.56309 6.49365   7
  -6  12   2 0.07901 5.72308   2
   6  12  -2 -2.9169 6.34079   7
  -5 -12   2 36.8247 8.35341   7
  -5  12   2 28.1621 5.65738   6
   5  12  -2 44.0217 9.05639   7
  -5  12   2 31.5592 5.98313   6
   5  12  -2 37.3074 6.71342   2
  -5  12   2 38.5662 8.54609   2
  -4 -12   2 17.6729 7.17578   7
  -4  12   2 25.0726 5.82645   6
  -4  12   2 9.52788 5.93717   2
   4  12  -2 15.0130 6.60756   7
   4  12  -2 25.6576 6.28311   2
  -3 -12   2 -1.5675 5.28526   7
  -3  12   2 4.45469 4.71658   2
  -3  12   2 7.25018 4.98429   6
   3  12  -2 1.69865 4.87141   7
   3  12  -2 4.14438 4.81685   2
  -3  12   2 6.34583 5.42658   6
  -2  12   2 18.4617 6.12883   6
   2  12  -2 16.7878 5.94863   7
   2  12  -2 28.0071 6.63203   2
  -2  12   2 11.8163 5.41812   2
  -1  12   2 34.7136 6.84307   2
  -1  12   2 28.5538 6.91223   6
   1  12  -2 33.6876 6.74294   2
   0  12  -2 0.38227 4.53375   6
   0  12   2 11.0347 5.23465   2
   0  12  -2 7.78847 5.29631   2
   0  12  -2 9.15941 5.28164   4
   0  12   2 6.64922 5.69145   6
  -1  12  -2 16.9082 5.74927   6
  -1  12  -2 31.4638 7.21936   2
  -1  12  -2 42.2778 7.69214   4
   1  12   2 35.7406 6.69548   2
   1  12   2 22.6033 6.06100   7
  -2  12  -2 0.51547 5.10893   2
  -2  12  -2 -0.5035 4.87474   4
  -2  12  -2 6.13336 4.85766   6
   2  12   2 2.78439 5.11934   7
   2  12   2 7.27882 4.90340   2
  -3 -12  -2 1.87452 6.40413   7
  -3  12  -2 -2.4137 4.50522   2
  -3  12  -2 -1.1247 4.52612   6
  -3  12  -2 -0.0876 4.65308   6
  -3  12  -2 -1.2928 5.08255   4
   3  12   2 -2.1753 5.34278   2
   3  12   2 -5.3793 5.60523   7
  -4 -12  -2 5.63633 6.58744   7
  -4  12  -2 1.30771 4.53105   6
   4  12   2 8.96386 7.27130   7
  -4  12  -2 6.01098 5.79120   2
  -4  12  -2 5.75748 5.99703   4
  -4  12  -2 0.61046 4.49242   6
  -5 -12  -2 18.4794 7.52803   7
  -5  12  -2 6.94931 6.68200   2
  -5  12  -2 19.8097 8.16590   4
   5  12   2 18.0697 8.10248   7
  -6 -12  -2 11.3798 7.63075   7
  -6  12  -2 19.3193 8.28909   2
  -6  12  -2 11.2338 8.28788   4
  -7 -12  -2 12.2555 8.09432   7
  -7  12  -2 16.0722 10.1037   4
  -7  12  -2 0.19164 7.83818   2
  -7 -13   2 7.82158 8.11207   7
  -7  13   2 0.80566 8.49699   2
  -6 -13   2 0.28688 7.43428   7
   6  13  -2 5.07783 7.45962   7
  -6  13   2 -3.8408 6.36660   2
  -5 -13   2 10.4577 7.98951   7
   5  13  -2 15.2020 8.09251   7
  -5  13   2 18.4236 7.53786   2
  -5  13   2 11.0695 5.67370   6
  -5  13   2 23.3551 5.74875   6
   5  13  -2 10.2714 9.02523   2
  -4 -13   2 2.18895 6.62944   7
  -4  13   2 3.70942 5.04062   6
   4  13  -2 0.08074 6.46502   7
  -4  13   2 -2.0842 5.34461   2
   4  13  -2 0.73777 5.15946   2
  -3  13   2 2.80052 5.58025   6
   3  13  -2 -1.7752 5.38153   7
  -3  13   2 -4.1558 5.51398   2
   3  13  -2 2.09012 5.58104   2
  -2  13   2 -1.6093 5.97959   6
   2  13  -2 -0.0821 5.28571   2
  -2  13   2 8.80401 5.86577   2
   2  13  -2 11.4242 5.29576   7
   1  13  -2 22.2665 6.76563   2
  -1  13   2 25.7565 6.96989   2
  -1  13   2 24.4879 6.90998   6
   0  13   2 0.58303 4.89379   2
   0  13  -2 5.63909 5.83247   6
   0  13  -2 0.21950 5.75538   2
  -1  13  -2 10.4296 5.72505   6
  -1  13  -2 14.1135 6.18895   4
   1  13   2 6.10613 5.87655   2
  -1  13  -2 7.25698 5.91395   2
   2  13   2 3.30236 5.29541   2
   2  13   2 -0.1336 5.77966   7
  -2  13  -2 -4.0013 5.09242   2
  -2  13  -2 4.90131 5.35029   6
  -2  13  -2 -4.0399 5.32707   4
  -3  13  -2 9.53825 5.91146   6
  -3  13  -2 10.7318 6.85711   2
   3  13   2 8.14995 7.35983   7
  -3  13  -2 -2.1263 6.48774   4
  -4 -13  -2 8.04500 7.21903   7
  -4  13  -2 -11.944 5.38402   2
  -4  13  -2 -1.8838 4.90010   6
   4  13   2 9.40697 8.39217   7
  -4  13  -2 -20.331 6.19783   4
  -4  13  -2 -0.9973 5.42481   6
  -5 -13  -2 6.64888 8.44993   7
  -5  13  -2 13.9523 8.17312   2
  -5  13  -2 -16.267 6.67843   4
   5  13   2 2.36279 8.32693   7
  -5 -14   2 -8.2993 7.52931   7
  -5  14   2 5.97717 6.41170   6
  -5  14   2 6.26629 5.75274   6
   5  14  -2 0.10769 8.84530   7
  -5  14   2 3.11008 8.97603   2
  -4  14   2 -0.4858 7.91914   2
   4  14  -2 5.24867 6.65371   2
   4  14  -2 8.02645 7.68873   7
  -4  14   2 11.0600 6.67286   6
   3  14  -2 -13.223 5.73679   2
   3  14  -2 -3.0545 6.07274   7
  -3  14   2 -1.2787 6.57451   2
  -2  14   2 8.63990 7.36309   6
   2  14  -2 4.18162 7.14972   2
  -2  14   2 7.47234 7.48845   2
   1  14  -2 25.0433 7.95039   2
  -1  14   2 10.6936 7.00266   2
   0  14   2 -6.2533 5.64088   2
   0  14  -2 10.3554 6.96347   2
  -1  14  -2 4.74151 5.49311   6
  -1  14  -2 11.4760 7.26722   2
   1  14   2 -4.1218 5.79549   2
  -2  14  -2 -14.064 6.42579   2
  -2  14  -2 -1.5593 6.03522   6
   2  14   2 8.07317 9.10828   2
  -2  14  -2 1.42579 6.82268   4
  -3  14  -2 1.11426 7.75800   2
  -3  14  -2 3.24365 7.90884   4
   3  14   2 -2.5809 7.49745   7
  -3  14  -2 2.94219 6.84481   6
 -14   0   3 0.03338 7.37378   5
 -14   0   3 -4.4629 7.23905   1
 -13   0   3 -6.4209 5.50292   5
 -13   0   3 -1.2884 6.25834   3
 -13   0   3 6.60986 6.15641   1
 -12   0   3 2.62398 5.08087   5
 -12   0   3 3.96143 5.34588   1
 -12   0   3 8.37543 6.18800   3
 -11   0   3 1.72235 4.52319   1
 -11   0   3 1.48136 4.20736   5
 -11   0   3 -0.5683 4.86027   3
 -10   0   3 0.32378 4.04456   5
 -10   0   3 -1.7191 4.41766   3
 -10   0   3 3.96794 4.46764   1
  -9   0   3 -7.7540 3.54034   5
  -9   0   3 8.40629 4.29624   3
  -9   0   3 7.21901 4.20049   1
  -8   0   3 -2.2197 2.99796   5
  -8   0   3 1.83800 3.19260   1
  -8   0   3 1.27650 3.27768   3
  -7   0   3 2.24157 2.81932   1
  -7   0   3 -3.7724 2.53985   5
  -7   0   3 -2.4398 2.55793   3
  -6   0   3 1.36187 2.62891   5
  -6   0   3 -1.0732 2.35086   1
  -6   0   3 1.12687 2.62482   3
  -5   0   3 -3.2251 2.10919   3
  -4   0   3 -4.6177 1.99218   3
  -4   0   3 3.52751 1.66509   6
  -3   0   3 -0.8633 1.88917   3
  -3   0   3 -2.2837 1.60191   6
  -3   0   3 -3.0982 1.37355   6
  -2   0   3 1.99447 1.70732   7
  -2   0   3 0.51657 1.70848   7
  -2   0   3 1.39815 1.87844   6
  -2   0   3 0.24109 1.78155   6
   2   0  -3 -2.1282 1.76311   7
  -1   0   3 -1.1716 1.76860   6
   1   0  -3 -0.2965 1.87011   6
  -1   0   3 -0.1890 1.79729   6
  -1   0   3 0.64018 1.88553   7
   1   0  -3 -0.4172 1.87751   7
   0   0  -3 0.66182 1.79627   6
   0   0  -3 -3.3065 2.87885   7
   0   0   3 -1.3258 1.67842   6
   0   0  -3 0.07734 1.75195   6
   0   0   3 0.89085 1.82662   7
   0   0  -3 -4.0612 2.00247   7
   1   0   3 1.69414 2.01598   7
  -1   0  -3 -0.6588 1.87889   6
  -1   0  -3 -0.9055 1.67508   6
  -1   0  -3 1.14286 1.84366   7
  -2   0  -3 -0.9564 1.71735   6
  -2   0  -3 -0.7290 1.89560   6
  -2   0  -3 -1.0445 2.23785   1
   2   0   3 0.31457 1.98120   7
  -3   0  -3 -0.2099 2.42051   1
  -3   0  -3 -1.0015 1.90010   6
  -3   0  -3 -1.8906 1.61932   6
  -4   0  -3 -0.2277 2.94938   1
  -4   0  -3 -2.6674 1.84773   6
  -4   0  -3 -3.1626 1.89723   6
  -5   0  -3 -3.7017 2.98382   1
  -5   0  -3 0.18905 2.27425   6
  -5   0  -3 1.24944 2.28563   6
  -6   0  -3 -3.0198 3.22776   1
  -7   0  -3 -4.2630 3.56272   1
  -7   0  -3 2.40564 3.72951   4
  -8   0  -3 -2.2033 3.61510   4
  -8   0  -3 0.56006 4.79945   1
  -9   0  -3 -4.0062 4.78546   1
  -9   0  -3 0.17784 4.33421   4
 -10   0  -3 -2.1206 5.07012   1
 -10   0  -3 4.45566 4.85125   4
 -11   0  -3 -4.1186 4.86877   4
 -11   0  -3 -2.9010 6.13351   1
 -12   0  -3 -2.4098 8.75947   1
 -14  -1   3 39.9288 10.0495   5
 -14  -1   3 21.6445 9.06054   1
 -14   1   3 19.3530 8.97474   5
 -14   1   3 7.13329 8.78882   3
 -14   1   3 2.73762 8.11683   1
 -13  -1   3 -1.3944 6.30745   1
 -13  -1   3 0.10832 6.16861   3
 -13  -1   3 -0.0914 5.40631   5
 -13   1   3 -3.7142 5.92132   5
 -13   1   3 -1.4382 6.33920   3
 -13   1   3 7.33290 6.43623   1
 -12  -1   3 -5.2210 4.37757   5
 -12  -1   3 1.92664 6.00633   3
 -12  -1   3 1.32828 5.03878   1
 -12   1   3 2.59916 5.58889   3
 -12   1   3 -5.1768 4.46735   5
 -12   1   3 -6.8915 4.69959   1
 -11  -1   3 72.0485 9.25551   1
 -11  -1   3 57.6932 8.71056   3
 -11  -1   3 59.9254 8.64912   5
 -11   1   3 57.4290 8.44364   5
 -11   1   3 56.4681 8.57691   3
 -11   1   3 66.4156 8.74973   1
 -10  -1   3 7.37544 4.72848   5
 -10  -1   3 7.94036 4.82121   3
 -10  -1   3 9.83877 4.83192   1
 -10   1   3 21.1998 5.82546   3
 -10   1   3 16.3503 5.54664   1
 -10   1   3 11.7312 4.65647   5
  -9  -1   3 -1.3742 3.84087   3
  -9  -1   3 -0.3304 3.28520   1
  -9  -1   3 1.51201 3.65969   5
  -9   1   3 2.96574 4.05679   3
  -9   1   3 1.27976 3.74322   1
  -9   1   3 -1.0644 3.53913   5
  -8  -1   3 23.6093 5.14214   5
  -8  -1   3 21.6595 4.89054   3
  -8  -1   3 29.0739 5.04213   1
  -8   1   3 17.0416 4.59225   3
  -8   1   3 20.4836 4.81394   1
  -8   1   3 21.6596 4.86644   5
  -7  -1   3 37.7639 5.26091   3
  -7  -1   3 34.5598 5.21636   5
  -7  -1   3 29.1313 4.70256   1
  -7   1   3 33.9599 5.25081   1
  -7   1   3 34.7934 4.98625   5
  -7   1   3 31.8292 5.05083   3
  -6  -1   3 6.75369 3.21245   3
  -6  -1   3 6.08494 3.04377   1
  -6   1   3 6.09868 2.96134   5
  -6   1   3 7.86442 3.20553   3
  -6   1   3 4.23005 3.02342   1
  -5  -1   3 384.649 12.4748   6
  -5  -1   3 355.679 12.3505   6
  -5  -1   3 366.855 13.5115   3
  -5   1   3 370.694 13.6182   3
  -5   1   3 387.445 13.8883   5
  -4  -1   3 192.254 8.11189   3
  -4  -1   3 197.480 7.56112   6
  -4  -1   3 183.214 7.44909   6
  -4   1   3 168.500 7.99143   3
  -3  -1   3 53.5250 4.03189   6
  -3  -1   3 60.1054 4.21899   3
  -3  -1   3 53.4819 4.13607   6
  -3   1   3 58.6354 4.53569   3
  -3   1   3 63.4139 3.60291   6
  -3   1   3 53.7317 3.56321   6
   2  -1  -3 2.18823 1.75801   7
  -2  -1   3 2.38978 1.92621   7
  -2  -1   3 3.00434 2.14185   7
  -2  -1   3 2.29519 1.94469   6
  -2  -1   3 3.53173 2.00514   6
  -2   1   3 2.91583 1.71504   6
   2   1  -3 -3.2903 2.25847   7
  -2   1   3 0.85650 1.74621   6
   2   1  -3 4.54160 2.03777   6
  -1  -1   3 18.0590 2.65806   6
  -1  -1   3 21.2301 2.79596   6
   1  -1  -3 18.9196 2.72342   7
  -1  -1   3 19.4984 2.88718   7
   1  -1  -3 19.8634 2.76285   6
  -1   1   3 14.1742 2.52125   7
   1   1  -3 15.7579 2.52736   6
  -1   1   3 10.6283 2.41510   6
  -1   1   3 14.0592 2.43632   7
  -1   1   3 18.1896 2.82973   6
   1   1  -3 14.2191 3.31876   7
   1   1  -3 15.1719 2.64270   6
   0  -1   3 726.192 21.7089   7
   0  -1   3 769.098 21.9909   6
   0  -1  -3 741.396 22.0619   6
   0  -1  -3 735.773 22.0796   6
   0  -1  -3 741.612 21.7712   7
   0   1   3 736.929 21.9960   6
   0   1  -3 743.888 22.0258   6
   0   1   3 715.081 22.0296   6
   0   1  -3 748.507 21.9134   6
   0   1  -3 738.271 21.8359   7
   0   1  -3 712.401 21.5530   7
   1  -1   3 163.130 6.54251   7
  -1  -1  -3 152.492 6.46628   7
  -1  -1  -3 159.241 6.93107   6
  -1  -1  -3 156.788 6.95114   6
  -1  -1  -3 154.324 6.65458   7
  -1   1  -3 151.188 6.57303   2
  -1   1  -3 153.894 6.61973   6
  -1   1  -3 161.450 6.48230   7
   1   1   3 159.426 6.74848   7
  -1   1  -3 140.572 6.10945   7
  -1   1  -3 158.734 6.81769   6
   1   1   3 161.008 6.96425   6
  -2  -1  -3 920.549 26.8293   6
  -2  -1  -3 878.810 25.9957   7
  -2  -1  -3 876.337 26.6877   6
  -2   1  -3 901.109 26.4022   6
  -2   1  -3 915.294 26.4301   6
  -2   1  -3 890.506 26.1792   2
  -2   1  -3 887.337 27.2281   1
  -3  -1  -3 269.173 10.3749   6
  -3  -1  -3 267.997 10.3452   6
  -3  -1  -3 271.327 10.9980   1
  -3   1  -3 270.540 9.90087   2
  -3   1  -3 270.760 10.0019   6
  -3   1  -3 262.419 11.2898   1
   3   1   3 273.822 10.1992   7
  -3   1  -3 263.242 9.92486   6
  -4  -1  -3 1.45104 2.32081   6
  -4  -1  -3 4.00523 2.41692   6
  -4  -1  -3 -0.9803 2.96265   1
  -4   1  -3 1.66679 1.93527   6
  -4   1  -3 0.47994 1.95213   6
  -4   1  -3 -0.6380 3.16423   1
  -5  -1  -3 3.84501 2.64173   6
  -5  -1  -3 10.0456 3.99493   1
  -5  -1  -3 4.16556 2.53614   6
  -5   1  -3 6.40933 2.40329   6
  -5   1  -3 8.38000 3.75940   1
  -5   1  -3 4.87525 2.32767   6
  -6  -1  -3 27.5721 4.00621   6
  -6  -1  -3 17.0232 4.44426   1
  -6  -1  -3 21.3053 3.96325   6
  -6   1  -3 26.0214 5.32339   1
  -6   1  -3 23.0565 5.03518   4
  -7  -1  -3 10.9324 3.34229   6
  -7  -1  -3 8.73775 4.26797   1
  -7  -1  -3 5.69803 3.97061   4
  -7   1  -3 6.44573 4.00619   4
  -7   1  -3 7.03913 4.72334   1
  -8  -1  -3 1.31403 3.63531   4
  -8  -1  -3 2.08289 4.20527   1
  -8   1  -3 6.03519 4.06925   4
  -8   1  -3 1.49104 4.77084   1
  -9  -1  -3 13.7934 4.95181   4
  -9  -1  -3 11.8161 5.74407   1
  -9   1  -3 9.51468 6.04170   1
  -9   1  -3 8.57580 5.53851   4
 -10  -1  -3 4.11407 5.35569   1
 -10  -1  -3 5.08143 4.84919   4
 -10   1  -3 11.3182 5.50215   4
 -10   1  -3 1.15530 5.64672   1
 -11  -1  -3 11.3643 7.19726   1
 -11   1  -3 -1.6025 6.50168   1
 -11   1  -3 -0.3538 5.53201   4
 -12  -1  -3 19.9266 10.1965   1
 -12   1  -3 39.9180 11.2727   1
 -12   1  -3 11.2755 7.40856   4
 -14  -2   3 2.77029 8.13340   1
 -14  -2   3 4.42324 7.66282   5
 -14   2   3 14.4352 9.27032   3
 -14   2   3 13.1886 8.91912   5
 -14   2   3 11.5707 9.09270   1
 -13  -2   3 -8.8599 5.39647   1
 -13  -2   3 -1.5575 5.91359   5
 -13   2   3 -1.1993 6.20141   5
 -13   2   3 2.40205 6.76246   3
 -13   2   3 3.83726 6.26873   1
 -12  -2   3 14.3356 6.45096   5
 -12  -2   3 16.6580 6.40333   1
 -12  -2   3 14.5224 6.06989   3
 -12   2   3 19.6376 6.83594   1
 -12   2   3 20.8143 6.54065   5
 -12   2   3 26.7271 7.31941   3
 -11  -2   3 115.136 11.3615   5
 -11  -2   3 93.1600 10.5557   3
 -11  -2   3 125.619 11.4042   1
 -11   2   3 110.226 11.0446   5
 -11   2   3 113.357 11.4523   1
 -11   2   3 126.228 11.4612   3
 -10  -2   3 223.781 12.9096   1
 -10  -2   3 209.761 12.7868   3
 -10  -2   3 220.644 12.7056   5
 -10   2   3 203.217 12.8155   1
 -10   2   3 200.102 12.5514   5
 -10   2   3 210.811 12.6321   3
  -9  -2   3 9.58728 4.55355   3
  -9  -2   3 19.7500 4.85507   1
  -9  -2   3 11.0036 4.39673   5
  -9   2   3 2.54877 3.54676   2
  -9   2   3 10.0839 4.65773   1
  -9   2   3 16.4439 4.96214   3
  -9   2   3 7.15350 4.55567   5
  -8  -2   3 58.5292 6.67792   3
  -8  -2   3 60.3469 6.81218   1
  -8  -2   3 45.0448 6.42172   5
  -8   2   3 47.4192 5.94317   2
  -8   2   3 49.4362 6.54684   1
  -8   2   3 53.0868 6.50971   3
  -8   2   3 57.0097 6.78135   5
  -7  -2   3 20.2912 4.49018   3
  -7  -2   3 18.3496 3.18115   6
  -7  -2   3 21.1920 4.31011   1
  -7  -2   3 19.4082 3.23829   6
  -7   2   3 16.4720 4.10746   3
  -7   2   3 20.4768 4.40836   5
  -7   2   3 26.6253 4.93228   1
  -7   2   3 21.6226 4.10453   2
  -6  -2   3 27.2028 3.63336   6
  -6  -2   3 25.9170 3.54520   6
  -6  -2   3 23.0763 4.11906   3
  -6   2   3 32.2989 4.54670   5
  -6   2   3 28.1973 4.39879   3
  -6   2   3 35.9840 4.65744   2
  -6   2   3 26.2853 4.48730   1
  -5  -2   3 192.087 8.70759   3
  -5  -2   3 199.871 8.22451   6
  -5  -2   3 196.137 8.14714   6
  -5   2   3 193.663 8.89680   5
  -5   2   3 179.341 8.64854   3
  -5   2   3 182.940 9.01431   1
  -5   2   3 175.625 8.61638   2
  -4  -2   3 449.186 15.1027   6
  -4  -2   3 478.904 15.2181   6
  -4  -2   3 457.837 15.0836   3
  -4   2   3 467.767 15.4237   3
   4   2  -3 461.670 14.8317   7
  -4   2   3 431.526 15.2623   5
  -4   2   3 454.591 15.5814   2
  -3  -2   3 35.3951 3.34721   7
  -3  -2   3 19.4296 2.73312   7
  -3  -2   3 26.8380 3.31076   6
  -3  -2   3 28.4349 3.37727   3
  -3  -2   3 27.9931 3.40232   6
  -3   2   3 32.0115 2.91876   6
  -3   2   3 27.9112 3.38720   5
  -3   2   3 32.3479 3.73091   3
  -3   2   3 28.2875 2.82934   6
   3   2  -3 30.9632 3.38072   7
  -3   2   3 33.1182 3.72866   2
  -2  -2   3 27.9350 3.30486   6
  -2  -2   3 32.2749 3.14749   3
   2  -2  -3 27.2062 2.82235   7
  -2  -2   3 25.0106 3.26246   7
  -2  -2   3 27.6299 3.41114   6
  -2   2   3 33.4846 3.44467   2
  -2   2   3 30.6229 3.13168   6
   2   2  -3 31.9742 3.55016   6
   2   2  -3 33.0914 3.60478   7
  -2   2   3 31.7863 3.07892   6
  -1  -2   3 29.3571 3.36069   6
   1  -2  -3 25.0829 2.93127   7
  -1  -2   3 20.3353 3.01213   7
  -1  -2   3 26.8156 3.19174   6
   1  -2  -3 26.9251 3.09414   6
  -1   2   3 27.5193 3.06040   7
   1   2  -3 17.1466 3.33112   7
  -1   2   3 26.4001 3.12285   6
   1   2  -3 24.0969 3.12751   6
  -1   2   3 23.3706 3.02935   6
  -1   2   3 23.8365 2.81275   7
   1   2  -3 22.4456 2.98871   6
   0  -2  -3 92.5529 5.13567   6
   0  -2  -3 88.3743 5.25643   6
   0  -2   3 91.9849 4.94598   7
   0  -2  -3 90.8256 5.06851   7
   0  -2   3 86.2731 4.97262   6
   0   2   3 95.8200 5.33476   6
   0   2  -3 88.5231 5.11248   6
   0   2  -3 92.9600 5.12270   6
   0   2   3 82.8834 4.88505   7
   0   2  -3 89.3621 5.04326   7
   0   2  -3 86.1491 5.20641   2
   0   2  -3 91.2220 4.83436   7
   0   2   3 81.1873 5.01206   6
  -1  -2  -3 248.524 9.40339   7
  -1  -2  -3 252.732 9.76679   6
   1  -2   3 234.936 8.98904   7
  -1  -2  -3 249.708 9.63276   6
  -1   2  -3 241.167 9.22824   6
  -1   2  -3 252.856 9.36666   6
  -1   2  -3 251.690 9.55202   2
   1   2   3 248.495 9.76550   6
  -2  -2  -3 61.7315 4.67800   7
  -2  -2  -3 63.8663 4.42405   7
  -2  -2  -3 63.3035 4.74648   6
  -2  -2  -3 74.4080 5.06002   6
  -2   2  -3 65.2737 4.76690   2
  -2   2  -3 55.9439 4.38888   6
   2   2   3 66.0267 4.88970   7
  -2   2  -3 67.0821 5.66481   1
  -2   2  -3 74.5722 4.58502   6
  -3  -2  -3 45.1230 4.75777   1
  -3  -2  -3 38.7540 4.39352   6
  -3  -2  -3 42.0084 4.56457   6
  -3   2  -3 45.4410 4.47884   2
  -3   2  -3 37.5937 3.85825   6
   3   2   3 44.2046 4.60939   7
  -3   2  -3 38.5014 3.78964   6
  -3   2  -3 41.3545 5.12077   1
  -4  -2  -3 240.354 10.3272   6
  -4  -2  -3 246.342 10.3546   6
  -4  -2  -3 235.064 10.8819   1
  -4   2  -3 244.354 9.98563   2
  -4   2  -3 253.582 11.5632   1
   4   2   3 242.333 10.1029   7
  -4   2  -3 238.337 9.21950   6
  -5  -2  -3 32.6382 5.31876   1
  -5  -2  -3 32.8802 4.49598   6
  -5  -2  -3 33.6229 4.63883   6
  -5   2  -3 39.6147 4.69407   2
  -5   2  -3 37.7916 5.70622   1
  -6  -2  -3 40.7092 5.46303   6
  -6  -2  -3 38.7950 5.97038   1
  -6  -2  -3 31.0191 4.57388   6
  -6   2  -3 40.5231 5.01422   2
  -6   2  -3 34.5295 5.92818   4
  -6   2  -3 31.4099 5.95763   1
  -7  -2  -3 3.30829 3.82990   1
  -7  -2  -3 -0.9764 2.70970   6
  -7  -2  -3 5.67116 3.44970   6
  -7   2  -3 4.15156 3.59117   2
  -7   2  -3 5.25439 4.30880   4
  -7   2  -3 1.50449 3.94344   1
  -8  -2  -3 3.42749 4.63280   1
  -8  -2  -3 8.02583 3.92489   4
  -8  -2  -3 -3.3206 2.91451   6
  -8  -2  -3 -2.7041 3.44059   6
  -8   2  -3 -0.0963 4.40040   4
  -8   2  -3 1.68032 4.43864   1
  -9  -2  -3 1.20320 4.74512   1
  -9   2  -3 4.54750 5.32517   1
  -9   2  -3 3.26422 4.99108   4
 -10  -2  -3 19.3812 7.18990   1
 -10   2  -3 14.5898 6.84466   1
 -10   2  -3 13.3641 6.57736   4
 -11  -2  -3 4.50884 6.51938   1
 -11   2  -3 -1.4286 5.85009   4
 -11   2  -3 2.90093 6.80598   1
 -12   2  -3 9.98419 8.60493   4
 -14  -3   3 27.2272 8.98627   5
 -14   3   3 4.92835 8.73610   1
 -14   3   3 14.4577 8.68408   5
 -14   3   3 4.14038 8.52249   3
 -13  -3   3 -3.1136 6.06418   5
 -13   3   3 -1.1055 7.08721   3
 -13   3   3 -2.6056 6.31116   1
 -13   3   3 5.12597 6.76190   5
 -12  -3   3 25.7238 7.16265   3
 -12  -3   3 19.5501 6.72347   5
 -12  -3   3 5.91905 5.61911   1
 -12   3   3 10.7931 6.17703   3
 -12   3   3 12.5025 6.44928   1
 -12   3   3 19.9560 6.44186   5
 -11  -3   3 32.8051 7.14404   5
 -11  -3   3 41.2415 7.51597   1
 -11  -3   3 39.1905 7.68697   3
 -11   3   3 41.9464 7.52892   5
 -11   3   3 40.3562 7.70956   3
 -11   3   3 33.3910 7.07395   1
 -10  -3   3 64.6485 8.71923   3
 -10  -3   3 74.6076 8.97239   5
 -10  -3   3 74.3803 8.58959   1
 -10   3   3 53.9983 7.81356   5
 -10   3   3 59.7428 8.33123   1
 -10   3   3 64.4714 7.64609   2
 -10   3   3 75.3691 8.85081   3
  -9  -3   3 4.62554 4.53426   5
  -9  -3   3 0.28362 3.65236   1
  -9  -3   3 -1.3043 2.78414   6
  -9  -3   3 -3.9416 3.73400   3
  -9   3   3 1.85779 3.69258   2
  -9   3   3 1.26496 3.69115   5
  -9   3   3 4.36358 4.10112   1
  -9   3   3 -1.0947 3.50518   3
  -8  -3   3 15.8519 3.55319   6
  -8  -3   3 15.1753 4.59924   3
  -8  -3   3 16.5977 3.92317   6
  -8   3   3 16.7228 4.56650   1
  -8   3   3 12.7957 4.23693   5
  -8   3   3 16.7361 4.36085   2
  -8   3   3 21.6965 4.96545   3
  -7  -3   3 44.5549 4.92286   6
  -7  -3   3 48.9935 5.94796   3
  -7  -3   3 40.8429 4.76226   6
  -7   3   3 46.1538 6.02162   5
  -7   3   3 44.9332 5.55121   2
  -7   3   3 42.1229 5.87419   1
  -7   3   3 47.8238 5.93470   3
  -6  -3   3 178.086 8.80415   3
  -6  -3   3 170.365 8.14269   6
  -6  -3   3 166.787 8.28721   6
  -6   3   3 157.467 8.90428   1
  -6   3   3 160.709 8.78174   5
  -6   3   3 166.480 8.73812   2
  -6   3   3 159.454 8.44443   3
  -5  -3   3 68.6529 5.31306   6
  -5  -3   3 65.1072 5.63017   6
  -5  -3   3 64.9243 5.65456   3
  -5   3   3 80.8757 6.40409   5
  -5   3   3 68.1434 6.26494   1
   5   3  -3 71.1210 5.68258   7
  -5   3   3 84.3270 6.55621   3
  -5   3   3 79.9296 6.46464   2
  -4  -3   3 75.7193 5.41924   6
  -4  -3   3 78.5608 5.41334   6
  -4  -3   3 71.2767 5.08075   3
  -4   3   3 74.3921 5.20482   3
   4   3  -3 79.4257 5.87795   7
  -4   3   3 73.7704 5.17232   5
  -4   3   3 85.7278 5.74796   2
  -3  -3   3 1291.89 37.8366   7
  -3  -3   3 1314.55 37.2150   3
  -3  -3   3 1279.24 37.8949   7
  -3  -3   3 1363.42 38.5993   6
  -3  -3   3 1363.17 38.4673   6
  -3   3   3 1302.53 37.0301   6
   3   3  -3 1344.51 38.5469   6
  -3   3   3 1328.43 37.1522   6
  -3   3   3 1317.01 37.6509   5
  -3   3   3 1310.38 38.4115   2
   3   3  -3 1332.02 38.0277   7
  -2  -3   3 8.25532 2.58438   6
  -2  -3   3 7.46973 2.44400   6
  -2  -3   3 8.34335 2.56104   7
   2  -3  -3 14.1951 2.43743   7
   2   3  -3 10.0964 2.72651   6
  -2   3   3 3.57850 2.25798   2
  -2   3   3 11.5906 2.44184   6
   2   3  -3 7.96263 2.70088   2
  -2   3   3 8.89508 2.28192   6
   2   3  -3 8.06916 2.88840   7
   1  -3  -3 116.744 5.72385   7
  -1  -3   3 115.055 6.09756   6
  -1  -3   3 125.761 6.13943   7
   1   3  -3 118.421 6.16134   6
  -1   3   3 118.113 5.54625   7
   1   3  -3 101.747 6.00715   2
   1   3  -3 107.152 6.09000   7
  -1   3   3 125.537 5.80961   2
   1   3  -3 102.893 6.04909   6
  -1   3   3 115.552 5.90680   6
  -1   3   3 125.676 5.97115   6
  -1   3   3 90.7978 5.47825   7
   0  -3  -3 3.06233 2.34797   6
   0  -3  -3 3.78451 2.25340   7
   0  -3   3 2.51134 2.18028   7
   0   3  -3 1.04395 1.86152   6
   0   3   3 1.79210 2.00842   6
   0   3   3 2.50111 1.95228   2
   0   3   3 5.06473 2.29346   7
   0   3  -3 4.32856 2.51528   2
   0   3  -3 2.67414 2.49367   7
   0   3   3 4.75355 2.09159   6
   0   3  -3 4.09164 2.13270   7
   0   3  -3 4.76534 2.21833   6
   1  -3   3 137.253 6.47563   7
  -1  -3  -3 138.606 7.17369   6
  -1  -3  -3 147.135 7.31542   6
  -1  -3  -3 143.386 7.03900   7
  -1   3  -3 141.910 6.84860   6
   1   3   3 145.774 7.13348   7
   1   3   3 142.761 7.13496   6
  -1   3  -3 151.657 6.86937   6
  -1   3  -3 146.250 7.18373   2
  -2  -3  -3 13.4290 3.07348   7
  -2  -3  -3 9.97448 2.72628   6
  -2  -3  -3 14.7321 3.19194   6
  -2   3  -3 11.4488 2.54281   6
  -2   3  -3 13.7683 2.88919   6
  -2   3  -3 16.0512 3.36098   2
  -2   3  -3 13.8663 3.35197   1
   2   3   3 11.5203 3.20104   7
   2   3   3 17.0603 3.27213   6
  -3  -3  -3 82.3109 5.83435   6
  -3  -3  -3 79.9057 5.30164   7
  -3  -3  -3 81.9201 6.70057   6
  -3  -3  -3 86.4177 5.62630   1
  -3  -3  -3 72.9928 5.46823   7
  -3   3  -3 78.0162 5.18557   6
  -3   3  -3 92.5424 6.02743   2
  -3   3  -3 84.9938 6.38565   1
   3   3   3 84.4157 5.77977   7
  -3   3  -3 75.6906 5.02488   6
  -4  -3  -3 -1.0089 2.53319   1
  -4  -3  -3 -1.3636 2.24064   6
  -4  -3  -3 -2.1389 2.46842   6
   4   3   3 -2.4158 2.42484   7
  -4   3  -3 -1.5506 2.57845   2
  -4   3  -3 -1.0217 2.80034   1
  -5  -3  -3 26.2037 4.21486   6
  -5  -3  -3 32.0958 4.99388   1
  -5  -3  -3 25.2534 4.61366   6
  -5   3  -3 34.4701 5.83753   4
  -5   3  -3 23.7146 5.00393   1
   5   3   3 30.2511 4.72120   7
  -5   3  -3 32.8372 4.90166   2
  -6  -3  -3 4.99506 3.68110   1
  -6  -3  -3 4.83833 3.49041   6
  -6  -3  -3 6.03714 3.04255   6
  -6   3  -3 4.92122 3.84477   1
  -6   3  -3 -2.7194 3.46627   4
  -6   3  -3 -0.3501 3.34479   2
  -7  -3  -3 7.27409 3.59128   6
  -7  -3  -3 -4.0516 3.33694   6
  -7  -3  -3 4.18542 3.98424   1
  -7   3  -3 -1.6817 3.39268   2
  -7   3  -3 1.30389 4.27723   1
  -7   3  -3 3.43462 4.31734   4
  -8  -3  -3 2.37979 4.04299   6
  -8  -3  -3 12.3829 4.25110   6
  -8  -3  -3 5.63503 4.79033   1
  -8   3  -3 -1.0691 4.11080   4
  -8   3  -3 -0.8213 4.26510   1
  -8   3  -3 8.16744 4.63814   2
  -9  -3  -3 2.44792 3.91573   6
  -9  -3  -3 -0.7431 3.99759   6
  -9  -3  -3 -2.3653 4.56165   1
  -9   3  -3 3.93128 5.12988   4
  -9   3  -3 -7.2733 4.32401   1
 -10  -3  -3 -6.0337 5.40842   1
 -10   3  -3 0.80495 5.30846   4
 -10   3  -3 1.90578 5.72171   1
 -11  -3  -3 12.7277 7.93501   1
 -11   3  -3 10.8939 7.04821   4
 -11   3  -3 21.8890 8.79421   1
 -13  -4   3 30.6291 9.02959   5
 -13   4   3 23.9372 8.00750   1
 -13   4   3 21.9117 8.12613   3
 -13   4   3 23.3468 8.63217   5
 -12  -4   3 87.2220 10.7657   5
 -12   4   3 56.5632 9.22253   1
 -12   4   3 36.7405 7.69311   5
 -12   4   3 39.6135 8.00838   3
 -12   4   3 66.4221 9.47328   2
 -11  -4   3 14.0331 5.90866   5
 -11  -4   3 29.2403 7.18033   3
 -11   4   3 17.9698 5.89443   5
 -11   4   3 21.8355 6.37230   2
 -11   4   3 26.0587 6.57066   3
 -11   4   3 11.5708 5.97780   1
 -10  -4   3 62.5219 8.46957   5
 -10  -4   3 36.2727 6.84263   3
 -10  -4   3 40.8745 6.14095   6
 -10  -4   3 47.0074 5.82724   6
 -10   4   3 42.1591 7.53909   5
 -10   4   3 35.8473 7.24522   1
 -10   4   3 47.6687 7.42840   2
 -10   4   3 61.7761 8.19790   3
  -9  -4   3 7.95617 3.83253   6
  -9  -4   3 15.7395 5.46611   3
  -9  -4   3 8.69934 5.02109   5
  -9  -4   3 0.93282 3.10954   6
  -9   4   3 5.61320 4.49824   5
  -9   4   3 7.50959 4.53969   1
  -9   4   3 8.49929 4.49330   2
  -9   4   3 2.34856 3.78326   3
  -8  -4   3 30.6442 5.01154   6
  -8  -4   3 22.3508 4.32017   6
  -8  -4   3 16.7435 4.88742   3
  -8   4   3 21.9246 5.06225   2
  -8   4   3 18.9646 4.81820   1
  -8   4   3 20.5539 5.04380   5
  -8   4   3 9.17124 4.03101   3
  -7  -4   3 13.9398 3.53829   6
  -7  -4   3 7.25838 3.50120   6
  -7  -4   3 18.7376 4.50326   3
  -7   4   3 3.75464 3.66868   1
  -7   4   3 11.0499 3.88258   3
  -7   4   3 20.2377 4.42571   5
   7   4  -3 5.72414 3.41069   7
  -7   4   3 18.8847 4.19869   2
  -6  -4   3 1.67641 2.60578   6
  -6  -4   3 0.98703 2.74277   3
  -6  -4   3 -1.0153 2.60300   6
  -6   4   3 -1.1953 2.57752   5
  -6   4   3 3.19920 2.63515   3
  -6   4   3 -0.4696 2.44210   2
   6   4  -3 2.01814 2.93498   7
  -6   4   3 1.10429 2.67269   1
  -5  -4   3 451.089 16.2196   6
  -5  -4   3 417.722 15.3923   3
  -5  -4   3 484.892 16.5944   6
  -5   4   3 446.242 15.8697   3
  -5   4   3 455.590 16.5736   2
   5   4  -3 427.599 15.7788   7
  -5   4   3 454.303 16.1652   5
  -4  -4   3 221.094 9.24274   7
  -4  -4   3 201.089 8.58047   3
  -4  -4   3 198.142 9.39365   7
  -4  -4   3 230.116 9.70650   6
  -4  -4   3 210.249 9.73316   6
   4   4  -3 222.944 9.03841   2
  -4   4   3 218.644 9.26452   5
  -4   4   3 208.047 8.97927   3
   4   4  -3 223.428 9.71047   7
  -4   4   3 223.635 9.92755   2
  -3  -4   3 77.6703 6.23391   6
  -3  -4   3 72.3558 6.00749   6
  -3  -4   3 53.7416 5.00747   7
  -3   4   3 75.5799 6.01154   2
  -3   4   3 65.2750 4.46224   6
   3   4  -3 79.6905 5.75029   7
  -3   4   3 67.7577 4.57948   6
   3   4  -3 64.6561 5.83900   6
   3   4  -3 73.2363 5.65606   2
  -3   4   3 71.3953 4.67606   5
  -2  -4   3 75.2200 5.42393   6
  -2  -4   3 68.2461 5.22391   6
   2  -4  -3 72.5264 4.63417   7
  -2  -4   3 70.1525 5.11054   7
  -2   4   3 74.5182 4.79298   6
   2   4  -3 70.8925 5.69059   2
  -2   4   3 68.2889 4.69446   6
   2   4  -3 78.0602 5.59604   6
  -2   4   3 69.7921 5.62016   2
   2   4  -3 76.8463 5.45999   6
   2   4  -3 68.3597 5.24386   7
  -1  -4   3 12.7450 3.04450   6
  -1  -4   3 12.7784 2.99770   7
   1  -4  -3 11.5360 2.85525   7
   1   4  -3 11.4551 3.02033   7
  -1   4   3 14.3872 2.95461   6
  -1   4   3 15.3972 3.01865   7
  -1   4   3 17.8256 3.07055   2
   1   4  -3 15.2948 3.49872   2
   1   4  -3 8.48869 2.70560   6
  -1   4   3 19.9596 2.98291   7
  -1   4   3 16.1413 2.85028   6
   1   4  -3 15.7292 3.31719   6
   0  -4  -3 85.9947 5.42286   7
   0  -4   3 88.4869 5.35984   7
   0  -4  -3 88.2276 5.65785   6
   0   4   3 74.9799 5.39914   6
   0   4  -3 77.8807 5.54275   6
   0   4  -3 90.4218 5.61399   6
   0   4  -3 77.7675 4.94814   7
   0   4   3 81.4763 4.80311   2
   0   4   3 68.3851 5.29878   6
   0   4  -3 75.0903 5.62204   2
   0   4  -3 78.8474 5.16667   7
  -1  -4  -3 32.8312 4.08796   7
  -1  -4  -3 25.7404 4.09696   6
   1  -4   3 31.1170 3.91964   7
  -1  -4  -3 37.7573 4.58807   6
  -1   4  -3 31.8059 3.92164   6
  -1   4  -3 33.2121 4.05952   1
  -1   4  -3 25.2283 3.58250   6
   1   4   3 23.9086 3.94956   7
   1   4   3 29.6640 4.07524   6
  -1   4  -3 29.0881 4.20600   2
   1   4   3 29.5915 3.96824   6
  -2  -4  -3 13.0391 3.40562   6
  -2  -4  -3 17.5228 3.69447   7
  -2  -4  -3 15.9933 3.54504   6
  -2   4  -3 10.6565 3.24968   2
  -2   4  -3 12.5979 2.72483   6
  -2   4  -3 11.1847 3.23252   1
   2   4   3 12.4241 3.24213   6
  -2   4  -3 14.1060 3.13755   6
   2   4   3 12.4229 3.22058   7
  -3  -4  -3 9.41956 2.74832   1
  -3  -4  -3 12.7142 3.28963   6
  -3  -4  -3 12.6090 3.20390   7
  -3  -4  -3 9.50581 3.35938   6
  -3  -4  -3 6.42515 3.03836   7
   3   4   3 19.7864 3.78586   7
  -3   4  -3 14.2556 2.92535   6
  -3   4  -3 18.2868 4.30823   4
  -3   4  -3 6.38346 3.21786   2
  -3   4  -3 8.33226 3.48121   1
  -3   4  -3 5.94182 2.52157   6
  -4  -4  -3 137.906 7.66414   1
  -4  -4  -3 148.188 8.33087   6
  -4  -4  -3 136.837 8.57876   6
   4   4   3 135.841 8.00596   7
  -4   4  -3 131.360 9.11469   4
  -4   4  -3 139.288 8.86108   1
  -4   4  -3 122.527 8.05886   2
  -5  -4  -3 19.2773 4.73896   6
  -5  -4  -3 19.2405 4.17412   1
  -5  -4  -3 14.0353 3.75569   6
   5   4   3 16.8218 4.00707   7
  -5   4  -3 25.0686 5.12555   1
  -5   4  -3 19.0017 4.94502   4
  -5   4  -3 19.6489 4.46116   2
  -6  -4  -3 46.5524 6.25553   6
  -6  -4  -3 47.1158 5.90153   6
  -6  -4  -3 49.8707 6.08996   1
  -6   4  -3 45.5207 6.78382   1
  -6   4  -3 29.4176 5.93846   4
  -6   4  -3 55.2251 6.92144   2
  -7  -4  -3 12.9060 4.70953   6
  -7  -4  -3 3.19501 3.48487   6
  -7  -4  -3 6.63836 3.94916   1
  -7   4  -3 -2.4715 3.75840   2
  -7   4  -3 12.7965 5.36048   1
  -7   4  -3 10.0246 5.39079   4
  -8  -4  -3 24.3616 5.35068   6
  -8  -4  -3 29.6956 6.52470   1
  -8  -4  -3 23.1860 5.63633   6
  -8   4  -3 17.2836 6.02909   4
  -8   4  -3 16.3868 5.99952   1
  -8   4  -3 22.6467 5.60166   2
  -9  -4  -3 15.3945 6.30246   1
  -9  -4  -3 7.72982 4.72157   6
  -9  -4  -3 2.50490 4.49516   6
  -9   4  -3 -8.4275 4.22063   4
  -9   4  -3 14.1791 5.30547   2
  -9   4  -3 10.6002 6.11050   1
 -10  -4  -3 4.29518 5.50914   6
 -10  -4  -3 9.92041 4.89343   6
 -10  -4  -3 0.97547 5.70764   1
 -10   4  -3 13.5856 6.93707   1
 -10   4  -3 7.82241 6.30260   4
 -11  -4  -3 -4.2591 6.78151   1
 -11   4  -3 8.44998 7.94518   1
 -11   4  -3 6.81918 7.13087   4
 -13  -5   3 -4.0326 6.95436   5
 -13   5   3 5.82699 7.15288   2
 -13   5   3 8.96079 7.60116   5
 -13   5   3 2.19846 7.99433   3
 -13   5   3 -0.0118 7.75760   1
 -12  -5   3 18.0138 7.09894   5
 -12   5   3 4.42025 6.09952   3
 -12   5   3 15.1804 6.81711   2
 -12   5   3 18.5989 7.15874   1
 -12   5   3 22.0719 7.50176   5
 -11  -5   3 1.45674 3.78869   6
 -11  -5   3 -0.3781 5.18588   5
 -11  -5   3 -4.2159 4.58717   6
 -11   5   3 -2.8135 4.79033   3
 -11   5   3 2.64308 4.89824   1
 -11   5   3 -5.0195 4.76205   5
 -11   5   3 -0.0428 4.91678   2
 -10  -5   3 24.0156 6.70117   5
 -10  -5   3 17.4342 5.04921   6
 -10  -5   3 22.2104 5.59116   6
 -10   5   3 16.4901 6.07085   1
 -10   5   3 35.6613 6.89883   5
 -10   5   3 26.7524 6.38436   3
 -10   5   3 37.9254 6.98124   2
  -9  -5   3 37.1477 6.10925   6
  -9  -5   3 32.3867 5.45087   6
  -9  -5   3 45.5506 7.06400   3
  -9   5   3 27.8923 6.12853   5
  -9   5   3 29.1591 6.18905   2
  -9   5   3 50.8263 6.89156   3
  -9   5   3 23.0365 5.87964   1
  -8  -5   3 4.51458 4.19795   3
  -8  -5   3 6.53010 3.75467   6
  -8  -5   3 7.54690 4.13089   6
  -8   5   3 -0.7020 3.53517   1
  -8   5   3 6.50678 4.14631   5
  -8   5   3 7.51082 3.76577   3
  -8   5   3 9.37768 3.92740   2
  -7  -5   3 -7.0118 2.30565   6
  -7  -5   3 -0.2875 3.22698   6
  -7  -5   3 -1.3122 3.44125   3
  -7   5   3 -5.5148 2.86401   2
  -7   5   3 -1.5334 2.91281   3
  -7   5   3 2.33920 3.37475   5
   7   5  -3 -1.7970 2.87963   7
  -7   5   3 3.91906 3.29397   1
  -6  -5   3 35.4567 4.89824   3
  -6  -5   3 54.0877 5.89545   6
  -6  -5   3 40.4726 5.52186   6
  -6   5   3 44.5910 5.80302   5
   6   5  -3 49.4276 4.69895   2
  -6   5   3 44.3379 5.31517   3
  -6   5   3 43.1187 5.86655   2
  -6   5   3 37.7667 5.42091   1
   6   5  -3 38.9932 5.52671   7
  -5  -5   3 77.1747 5.70212   3
  -5  -5   3 76.5252 6.53239   7
  -5  -5   3 73.2498 6.90002   6
  -5  -5   3 82.9002 6.78417   7
  -5  -5   3 76.9103 6.85501   6
   5   5  -3 83.2100 6.33026   7
   5   5  -3 73.3101 5.80783   2
  -5   5   3 78.2707 7.21585   2
  -5   5   3 91.2475 7.44408   5
  -5   5   3 79.0384 5.83672   3
  -4  -5   3 7.47574 2.99169   7
  -4  -5   3 4.25754 2.88391   6
  -4  -5   3 2.78073 2.53765   7
  -4  -5   3 1.70734 2.38944   6
   4   5  -3 3.61991 2.96440   7
   4   5  -3 7.80666 2.94823   2
  -4   5   3 7.20813 3.26046   2
  -4   5   3 7.04793 3.06116   5
  -4   5   3 4.76509 2.43775   3
  -3  -5   3 202.642 9.28129   7
  -3  -5   3 197.277 9.63008   6
  -3  -5   3 209.323 9.75051   6
  -3   5   3 207.205 8.52374   6
   3   5  -3 202.104 9.44728   7
  -3   5   3 198.176 8.46101   5
   3   5  -3 214.836 9.27396   2
  -3   5   3 191.277 8.30308   6
  -3   5   3 192.039 9.51154   2
   2  -5  -3 77.3813 5.21897   7
  -2  -5   3 77.7390 5.70860   7
  -2  -5   3 83.5149 6.95734   6
   2   5  -3 82.7841 6.69796   2
  -2   5   3 86.3465 5.62985   6
   2   5  -3 88.6452 6.09648   7
   2   5  -3 77.2859 5.99290   6
  -2   5   3 80.9336 6.00472   2
  -2   5   3 89.4479 5.41665   6
   2   5  -3 77.5065 5.87172   6
   1  -5  -3 0.56272 2.27782   7
  -1  -5   3 2.22579 2.51160   7
  -1  -5   3 2.36642 2.52876   6
   1   5  -3 4.12253 2.55384   6
   1   5  -3 5.73401 2.72828   2
  -1   5   3 -0.5773 2.33281   7
  -1   5   3 3.54011 2.41235   2
   1   5  -3 3.52500 2.19938   6
  -1   5   3 -0.7927 2.13675   6
  -1   5   3 1.56195 2.01158   7
   1   5  -3 6.24168 2.55999   7
  -1   5   3 3.42869 2.42911   6
   1   5  -3 2.96321 2.50171   7
   0  -5  -3 453.021 16.2800   6
   0  -5  -3 449.852 15.6270   7
   0  -5   3 444.509 15.4753   7
   0   5   3 418.660 14.8407   2
   0   5  -3 420.908 15.9676   2
   0   5  -3 448.117 15.3242   7
   0   5  -3 455.161 15.8827   6
   0   5   3 428.653 15.8184   6
   0   5  -3 434.097 15.7295   6
   0   5  -3 433.014 14.9876   7
   0   5   3 494.450 17.6959   7
   0   5   3 447.676 16.0792   6
   1  -5   3 393.854 13.9697   7
  -1  -5  -3 401.202 14.6429   7
  -1  -5  -3 415.316 15.3534   6
   1   5   3 370.492 14.7395   6
  -1   5  -3 382.317 14.9783   2
  -1   5  -3 404.087 14.0433   1
  -1   5  -3 404.052 14.4991   6
   1   5   3 398.329 15.1007   6
  -1   5  -3 388.671 14.3075   6
  -1   5  -3 378.238 15.1864   4
   1   5   3 391.653 14.5505   7
  -2  -5  -3 56.8168 6.32608   6
  -2  -5  -3 51.6677 5.49354   7
  -2  -5  -3 54.1282 6.07064   6
  -2   5  -3 49.1335 4.92398   6
  -2   5  -3 57.5849 6.54835   4
  -2   5  -3 55.7730 5.70340   1
   2   5   3 52.9408 5.86546   7
  -2   5  -3 53.2151 5.84743   2
   2   5   3 55.3191 5.96775   6
  -2   5  -3 52.9022 5.07662   6
  -3  -5  -3 2.74467 2.87074   6
  -3  -5  -3 2.73935 3.18322   7
  -3  -5  -3 -0.4930 2.82350   7
  -3  -5  -3 1.72086 2.85630   6
  -3   5  -3 4.84021 3.40524   1
  -3   5  -3 0.05894 3.14826   4
   3   5   3 5.52520 3.16809   7
  -3   5  -3 1.81846 2.41888   6
   3   5   3 0.82871 2.84931   6
  -3   5  -3 1.16873 2.88348   2
  -3   5  -3 0.92293 2.21966   6
  -4  -5  -3 61.2370 6.56491   6
  -4  -5  -3 58.5108 6.11872   7
  -4  -5  -3 60.1931 7.02850   6
  -4   5  -3 57.4991 7.18010   4
  -4   5  -3 59.6900 6.72609   2
   4   5   3 75.2262 7.23521   7
  -4   5  -3 64.1080 7.06661   1
  -5  -5  -3 -3.9306 3.09338   6
  -5  -5  -3 6.36748 3.30607   1
  -5  -5  -3 -1.9279 2.74893   6
  -5   5  -3 3.14412 3.73935   4
  -5   5  -3 4.97828 3.88605   1
  -5   5  -3 -3.7668 3.22189   2
   5   5   3 0.16028 3.18938   7
  -6  -5  -3 0.04409 3.38391   6
  -6  -5  -3 11.6320 4.69943   6
  -6  -5  -3 4.54692 3.32591   1
  -6   5  -3 0.09717 4.21858   4
  -6   5  -3 13.9903 4.79235   2
  -6   5  -3 10.2201 4.71922   1
  -7  -5  -3 -3.0779 3.54476   1
  -7  -5  -3 1.80954 4.12470   6
  -7  -5  -3 -2.3729 3.37060   6
  -7   5  -3 0.06314 4.06213   1
  -7   5  -3 -3.8538 3.97373   2
  -7   5  -3 2.50613 4.39036   4
  -8  -5  -3 5.10211 4.08444   6
  -8  -5  -3 1.62439 4.77068   6
  -8  -5  -3 4.51466 4.69958   1
  -8   5  -3 11.7182 5.75324   1
  -8   5  -3 4.75856 4.95739   4
  -8   5  -3 10.8398 5.49954   2
  -9  -5  -3 17.4368 6.07195   1
  -9  -5  -3 9.38634 5.08358   6
  -9  -5  -3 20.9889 6.58901   6
  -9   5  -3 14.7330 6.56997   4
  -9   5  -3 17.3997 6.08066   2
  -9   5  -3 18.9774 7.00740   1
 -10  -5  -3 3.93194 5.21851   6
 -10  -5  -3 7.52198 6.66893   1
 -10  -5  -3 5.07753 6.04233   6
 -10   5  -3 7.60053 6.36459   4
 -10   5  -3 -4.6894 6.22106   1
 -10   5  -3 12.0623 6.69385   2
 -11  -5  -3 4.89580 6.70208   6
 -11  -5  -3 3.32003 6.98695   1
 -11  -5  -3 4.38457 5.79426   6
 -11   5  -3 17.8198 9.81169   1
 -11   5  -3 -2.3021 7.27624   4
 -13  -6   3 11.0650 5.90946   6
 -13  -6   3 34.3357 10.1211   5
 -13   6   3 14.2918 8.15908   2
 -13   6   3 14.0547 8.84043   5
 -13   6   3 24.3815 9.19041   3
 -13   6   3 12.3766 9.25937   1
 -12  -6   3 -1.5828 4.92256   6
 -12  -6   3 -5.0222 5.77865   6
 -12  -6   3 18.1914 7.60437   5
 -12   6   3 16.3397 7.04077   5
 -12   6   3 -2.1477 5.95810   2
 -12   6   3 16.9235 7.00210   3
 -12   6   3 8.89318 6.70643   1
 -11  -6   3 4.54564 5.45828   6
 -11  -6   3 2.50061 4.61780   6
 -11  -6   3 -0.0611 5.66338   5
 -11   6   3 4.11561 5.72874   2
 -11   6   3 -0.7206 5.12023   5
 -11   6   3 7.83731 5.63729   1
 -11   6   3 4.77055 5.30874   3
 -10  -6   3 1.38910 5.21093   5
 -10  -6   3 5.68993 5.00887   6
 -10  -6   3 -2.4937 3.80803   6
 -10   6   3 4.00776 5.02568   1
 -10   6   3 -4.6616 4.24745   3
 -10   6   3 9.91318 5.48948   2
 -10   6   3 -0.8351 4.37615   5
  -9  -6   3 18.1627 5.11669   6
  -9  -6   3 1.25970 5.05156   6
  -9   6   3 24.2454 5.74087   3
  -9   6   3 15.3565 5.48035   5
  -9   6   3 24.2061 5.81799   2
  -9   6   3 8.64927 4.81456   1
  -8  -6   3 41.5890 6.34424   6
  -8  -6   3 49.6248 6.89215   6
  -8   6   3 42.1572 6.73964   2
  -8   6   3 30.9462 6.24790   5
  -8   6   3 39.8064 6.38444   1
  -8   6   3 41.3229 6.06611   3
  -7  -6   3 271.575 12.6956   3
  -7  -6   3 271.462 13.8843   6
  -7  -6   3 287.318 13.4684   6
  -7   6   3 303.435 14.2232   2
  -7   6   3 295.890 13.7039   1
  -7   6   3 286.751 13.7900   5
  -7   6   3 273.709 12.5583   3
  -6  -6   3 73.0814 6.65827   3
  -6  -6   3 59.4275 6.65435   6
  -6  -6   3 74.5039 7.61442   6
  -6   6   3 72.4048 7.04607   1
  -6   6   3 72.5252 6.49012   3
   6   6  -3 70.5035 7.38270   7
  -6   6   3 51.1428 6.61105   2
  -6   6   3 86.4828 7.77303   5
  -5  -6   3 20.4110 4.61686   6
  -5  -6   3 20.3463 4.38722   6
  -5  -6   3 15.3590 3.93572   7
  -5  -6   3 22.9884 4.30783   7
  -5  -6   3 20.0494 3.93353   3
  -5   6   3 13.1629 4.19983   2
   5   6  -3 22.0069 4.42274   7
  -5   6   3 15.9224 3.81386   5
  -5   6   3 18.3007 3.72464   3
   5   6  -3 28.9393 4.29663   2
  -4  -6   3 3.04794 2.78967   7
  -4  -6   3 -2.4029 2.62945   6
  -4  -6   3 -0.8190 2.52783   6
  -4   6   3 3.63171 2.62293   5
   4   6  -3 0.05870 2.95802   7
   4   6  -3 -0.1259 2.75447   6
  -4   6   3 -1.5060 1.96030   6
  -4   6   3 1.87073 2.19665   6
  -4   6   3 -1.8027 2.23574   3
   4   6  -3 1.90717 2.85622   2
  -4   6   3 1.33859 2.77090   2
  -3  -6   3 10.5506 3.53813   6
  -3  -6   3 8.59235 3.20510   6
  -3  -6   3 12.5993 3.46872   7
  -3   6   3 14.8137 3.15200   6
   3   6  -3 5.06718 3.36239   7
  -3   6   3 16.3392 3.89430   2
  -3   6   3 9.30249 2.75258   6
   3   6  -3 12.5393 3.35718   2
  -2  -6   3 36.7752 5.11122   6
   2  -6  -3 37.3519 4.50660   7
  -2  -6   3 30.5228 4.61703   7
   2   6  -3 40.2662 5.08612   2
   2   6  -3 35.2871 4.95922   7
   2   6  -3 28.1667 4.59665   6
  -2   6   3 35.3603 4.83615   2
   2   6  -3 25.6810 4.31485   6
  -2   6   3 44.5730 4.82773   6
  -2   6   3 41.9060 4.68834   6
  -1  -6   3 0.88533 2.52331   7
  -1  -6   3 0.87576 2.90807   6
   1  -6  -3 -0.0413 2.26538   7
   1   6  -3 1.67694 2.66166   7
   1   6  -3 2.29991 2.83811   2
   1   6  -3 0.35935 2.52642   6
  -1   6   3 2.95319 2.57398   2
  -1   6   3 -1.7332 2.36049   7
  -1   6   3 0.50899 2.12088   6
   1   6  -3 -1.2251 2.28077   6
   1   6  -3 0.18684 2.06484   7
  -1   6   3 3.23224 2.17889   7
   1   6  -3 4.83641 2.45906   4
  -1   6   3 -2.4095 2.18373   6
   0  -6   3 255.969 10.8305   7
   0  -6  -3 247.495 10.9341   7
   0  -6  -3 229.746 11.1895   6
   0   6  -3 246.855 10.1437   7
   0   6  -3 248.353 10.9860   6
   0   6   3 242.359 10.4073   7
   0   6  -3 256.547 11.5599   2
   0   6  -3 250.242 10.2422   7
   0   6   3 250.701 10.4066   2
   0   6  -3 252.663 10.9933   6
   0   6   3 234.478 10.9648   6
   0   6   3 243.370 11.1037   6
   0   6  -3 236.373 10.8887   4
  -1  -6  -3 101.047 7.57660   6
   1  -6   3 107.596 6.78962   7
  -1  -6  -3 113.831 7.32101   7
  -1   6  -3 116.665 7.07772   6
  -1   6  -3 110.175 7.53231   4
   1   6   3 113.279 6.22057   2
  -1   6  -3 117.642 7.77506   2
  -1   6  -3 116.825 7.31806   6
   1   6   3 110.780 7.29836   7
   1   6   3 111.973 7.60601   6
   1   6   3 112.254 7.42624   6
  -2  -6  -3 57.7783 6.70036   6
  -2  -6  -3 56.2865 6.62709   6
  -2  -6  -3 59.0031 6.47080   7
  -2   6  -3 61.0596 5.97742   1
  -2   6  -3 60.8678 5.71829   6
  -2   6  -3 58.8597 5.56481   6
   2   6   3 63.8966 6.71215   6
  -2   6  -3 67.3198 7.06968   2
  -2   6  -3 72.5345 7.26987   4
   2   6   3 69.1998 6.87440   7
  -3  -6  -3 27.7430 4.92236   7
  -3  -6  -3 30.9206 5.09078   6
  -3  -6  -3 20.8843 4.56174   6
   3   6   3 18.0733 4.38193   6
  -3   6  -3 25.1079 5.12811   2
  -3   6  -3 22.7907 3.87389   6
  -3   6  -3 26.9550 4.27326   6
  -3   6  -3 31.8999 5.56123   4
  -3   6  -3 24.6516 4.66265   1
   3   6   3 36.4461 5.64489   7
  -4  -6  -3 61.0273 6.78339   7
  -4  -6  -3 56.9809 6.99853   6
  -4  -6  -3 62.1639 7.54017   6
  -4   6  -3 58.7804 7.68243   4
   4   6   3 58.0933 7.15083   7
  -4   6  -3 52.6418 6.74133   2
  -4   6  -3 50.3865 6.53727   1
  -5  -6  -3 4.52710 3.63005   7
  -5  -6  -3 6.36304 3.61136   6
  -5  -6  -3 3.76356 3.81684   6
   5   6   3 6.32108 4.26024   7
  -5   6  -3 4.14491 4.10609   2
  -5   6  -3 28.9951 5.59760   1
  -5   6  -3 12.8854 5.26784   4
  -6  -6  -3 -4.0420 3.81812   6
  -6  -6  -3 0.01470 4.08546   6
  -6   6  -3 1.95177 4.30851   2
  -6   6  -3 3.30833 4.20324   1
  -6   6  -3 3.07892 4.43894   4
  -7  -6  -3 8.52333 5.15494   6
  -7   6  -3 8.54309 5.22909   4
  -7   6  -3 1.17516 4.76874   1
  -7   6  -3 1.66829 5.12955   2
  -8  -6  -3 7.67022 5.85549   6
  -8   6  -3 7.45507 5.44950   1
  -8   6  -3 12.9743 6.09799   2
  -8   6  -3 -0.1319 5.33117   4
  -9  -6  -3 5.25726 5.48749   1
  -9  -6  -3 1.71788 5.45265   6
  -9   6  -3 4.30394 6.11761   4
  -9   6  -3 -1.4091 5.36614   1
  -9   6  -3 8.80047 6.13198   2
 -10  -6  -3 29.0472 7.51110   1
 -10  -6  -3 38.2854 8.75865   6
 -10   6  -3 23.4591 8.60811   4
 -10   6  -3 42.9864 9.52708   1
 -10   6  -3 44.8377 9.27877   2
 -12  -7   3 7.37686 6.93654   5
 -12  -7   3 2.86025 7.25888   6
 -12   7   3 3.92413 7.36910   2
 -12   7   3 7.40468 7.02411   5
 -12   7   3 3.69626 6.30445   3
 -12   7   3 -0.5033 7.06057   1
 -11  -7   3 -3.9441 5.77573   5
 -11  -7   3 13.7880 6.62683   6
 -11   7   3 19.0434 6.15708   3
 -11   7   3 12.9854 6.32894   5
 -11   7   3 13.7701 6.73569   2
 -11   7   3 9.37099 6.42889   1
 -10  -7   3 18.1444 6.35968   6
 -10   7   3 10.9003 5.50564   5
 -10   7   3 23.0945 6.61394   2
 -10   7   3 24.5392 6.33359   3
 -10   7   3 22.8063 6.50917   1
  -9  -7   3 16.4333 5.91411   6
  -9   7   3 15.5942 5.75067   5
  -9   7   3 16.7804 5.74587   1
  -9   7   3 8.15253 4.97310   2
  -9   7   3 14.0263 5.18577   3
  -8  -7   3 169.247 12.1168   6
  -8   7   3 190.539 12.1608   2
  -8   7   3 168.977 11.2115   1
  -8   7   3 176.947 10.2732   3
  -8   7   3 172.837 11.5422   5
  -7  -7   3 0.14217 3.72744   6
  -7  -7   3 6.00944 4.40631   6
  -7   7   3 4.45468 4.17492   2
  -7   7   3 7.90015 4.42823   5
  -7   7   3 10.7628 4.44098   1
  -7   7   3 5.02578 3.55277   3
  -6  -7   3 109.032 8.16603   7
  -6  -7   3 100.723 9.06789   6
  -6  -7   3 125.823 9.61476   6
   6   7  -3 130.796 9.13675   7
   6   7  -3 122.768 7.36732   2
  -6   7   3 110.449 7.39610   3
  -6   7   3 133.868 8.96189   5
  -6   7   3 125.129 10.5771   2
  -5  -7   3 75.3168 7.15758   7
  -5  -7   3 80.1503 7.86685   6
  -5  -7   3 78.3094 7.83693   6
   5   7  -3 60.2950 6.94136   7
  -5   7   3 77.1461 7.24510   5
   5   7  -3 64.0236 6.18576   2
  -5   7   3 59.4715 7.35261   2
  -4  -7   3 6.10066 3.32313   6
  -4  -7   3 0.66979 3.12378   7
  -4  -7   3 5.61953 3.47303   6
   4   7  -3 -0.7630 3.09731   6
  -4   7   3 1.31020 2.63516   6
  -4   7   3 4.86422 2.57317   6
   4   7  -3 3.20596 2.86017   2
   4   7  -3 4.86880 3.47047   7
  -4   7   3 3.44781 3.20077   2
  -3  -7   3 123.669 8.23034   7
  -3  -7   3 139.389 8.87371   6
   3   7  -3 142.241 8.55373   7
  -3   7   3 131.964 8.55018   2
   3   7  -3 85.6988 9.51079   6
   3   7  -3 136.486 8.06842   2
  -3   7   3 123.678 7.32737   6
  -3   7   3 131.925 7.51922   6
  -2  -7   3 5.85740 3.28435   6
   2  -7  -3 6.77003 3.11931   7
  -2  -7   3 1.99666 2.78990   7
  -2   7   3 5.63375 2.99169   6
   2   7  -3 3.87967 2.94246   2
  -2   7   3 6.60803 3.45516   2
  -2   7   3 5.27263 2.90831   6
   2   7  -3 5.41773 2.98252   6
   2   7  -3 6.86432 3.59831   6
   2   7  -3 4.78086 3.20430   7
   2   7  -3 5.59196 2.52060   4
  -1  -7   3 8.81088 3.37521   7
   1  -7  -3 5.23512 3.11651   7
  -1   7   3 9.55162 3.27891   6
   1   7  -3 7.83946 3.34409   7
   1   7  -3 6.04593 3.32514   6
  -1   7   3 4.24449 3.12993   2
   1   7  -3 8.61616 3.17959   6
   1   7  -3 10.1788 3.79126   2
   1   7  -3 7.34802 3.13604   4
   1   7  -3 6.40786 2.92225   7
  -1   7   3 4.30062 3.08514   6
   0  -7  -3 13.7352 3.88950   7
   0  -7   3 14.5426 3.71797   7
   0   7   3 20.4356 4.24990   6
   0   7   3 12.0538 3.42021   6
   0   7  -3 13.8924 3.55474   6
   0   7  -3 18.9797 3.99676   6
   0   7  -3 13.7303 3.89909   4
   0   7  -3 20.5965 4.42629   2
   0   7   3 12.6599 3.41953   7
   0   7   3 13.1898 3.52757   2
  -1  -7  -3 19.7281 4.41802   6
  -1  -7  -3 24.8857 4.72301   7
   1  -7   3 19.1471 4.16078   7
   1   7   3 20.1002 4.48208   6
  -1   7  -3 21.9308 4.15849   6
   1   7   3 22.9376 4.43197   6
   1   7   3 32.7629 5.32738   7
  -1   7  -3 21.6412 4.56806   2
   1   7   3 21.8832 3.98166   2
  -1   7  -3 12.9427 4.07005   4
  -1   7  -3 15.4946 3.94845   6
  -2  -7  -3 149.671 9.13722   7
  -2  -7  -3 134.656 9.29574   6
  -2   7  -3 113.508 8.84692   4
   2   7   3 135.414 9.18199   6
  -2   7  -3 141.499 8.00764   1
  -2   7  -3 134.762 8.13049   6
  -2   7  -3 127.751 8.92064   2
  -2   7  -3 136.028 8.20889   6
   2   7   3 140.354 8.94396   7
  -3  -7  -3 0.38114 3.63903   7
  -3  -7  -3 3.49822 3.42269   6
   3   7   3 6.60012 4.58674   6
  -3   7  -3 3.91767 3.53813   1
  -3   7  -3 -0.9125 3.30768   2
  -3   7  -3 7.08406 3.14437   6
   3   7   3 -1.6278 3.43455   7
  -3   7  -3 3.56764 3.97072   4
  -3   7  -3 2.19821 2.96678   6
  -4  -7  -3 13.7754 4.77145   7
  -4  -7  -3 19.8020 5.58787   6
  -4   7  -3 9.57550 3.45309   6
  -4   7  -3 15.4258 4.93189   4
  -4   7  -3 9.13958 4.34313   2
  -4   7  -3 15.6759 3.75542   6
  -4   7  -3 16.4449 4.57678   1
   4   7   3 9.37558 4.85197   7
  -5  -7  -3 -0.9584 3.98918   6
  -5  -7  -3 -4.0012 3.61406   7
   5   7   3 -0.2977 3.96133   7
  -5   7  -3 0.51204 4.30855   4
  -5   7  -3 4.96000 4.12170   2
  -5   7  -3 6.12102 4.07851   1
  -6  -7  -3 10.5308 5.02322   6
  -6   7  -3 9.79366 5.21913   2
  -6   7  -3 19.8130 5.84437   1
  -6   7  -3 5.86184 5.34833   4
  -7  -7  -3 -3.5440 4.62826   6
  -7   7  -3 5.55542 5.66360   4
  -7   7  -3 13.4950 5.76186   1
  -7   7  -3 3.92512 5.02127   2
  -8  -7  -3 10.1669 5.93525   6
  -8   7  -3 18.0529 6.64903   4
  -8   7  -3 24.4715 7.02121   2
  -8   7  -3 23.3415 6.78771   1
  -9  -7  -3 2.83161 6.55507   6
  -9   7  -3 11.1769 7.34336   4
  -9   7  -3 -11.516 5.18102   1
  -9   7  -3 -9.5882 5.86033   2
 -10  -7  -3 -10.732 6.49916   6
 -10   7  -3 -10.455 7.56886   4
 -10   7  -3 -4.0199 7.27233   1
 -10   7  -3 -8.5066 7.26615   2
 -12  -8   3 -2.8472 7.02518   5
 -12  -8   3 3.63614 7.88838   6
 -12   8   3 16.2124 8.37531   2
 -12   8   3 8.05788 8.24820   1
 -12   8   3 5.33968 7.09736   3
 -11  -8   3 0.22128 6.34535   6
 -11  -8   3 -7.1556 5.99826   5
 -11   8   3 5.03736 6.48228   2
 -11   8   3 7.16212 5.87909   3
 -11   8   3 0.02439 6.14265   1
 -10  -8   3 1.95802 5.94655   6
 -10   8   3 1.27543 5.01186   2
 -10   8   3 -7.9199 4.81802   1
 -10   8   3 -2.6308 4.77591   3
  -9  -8   3 16.8308 6.91918   6
  -9   8   3 15.3537 5.18290   3
  -9   8   3 13.5713 6.18711   2
  -9   8   3 12.0640 5.64409   1
  -8  -8   3 21.5053 6.40881   6
  -8   8   3 21.7906 5.25177   3
  -8   8   3 14.2081 5.51298   2
  -8   8   3 12.0436 5.30568   1
  -7  -8   3 25.5411 6.22217   6
  -7  -8   3 30.3884 5.85562   7
  -7   8   3 34.4269 6.69380   2
  -6  -8   3 70.9695 7.95533   7
  -6  -8   3 86.4263 9.13856   6
  -6   8   3 66.7317 8.39904   2
   6   8  -3 77.2185 8.55723   7
   6   8  -3 72.5366 6.94356   2
  -5  -8   3 46.2545 6.59920   7
  -5  -8   3 46.8303 6.81643   6
  -5   8   3 46.9761 7.28022   2
   5   8  -3 48.7161 6.08672   2
   5   8  -3 45.7097 6.86184   7
  -4  -8   3 4.43448 3.40262   6
  -4  -8   3 3.64660 3.90326   7
   4   8  -3 7.65321 4.24959   7
  -4   8   3 9.48656 3.21085   6
  -4   8   3 4.93856 3.92143   2
  -4   8   3 1.72095 3.12064   6
   4   8  -3 5.37886 3.58348   2
  -3  -8   3 4.22622 3.52921   6
  -3  -8   3 7.45015 3.75948   7
  -3   8   3 1.59969 2.99765   6
   3   8  -3 3.59373 3.24773   2
   3   8  -3 3.37203 3.90993   7
  -3   8   3 3.43352 3.11802   6
  -3   8   3 3.87990 3.30814   2
   2  -8  -3 99.3854 8.16567   7
  -2  -8   3 98.2750 10.5440   6
  -2  -8   3 80.3648 8.01512   7
   2   8  -3 84.7579 7.95368   7
   2   8  -3 76.7813 8.03423   6
   2   8  -3 90.9658 8.28724   2
  -2   8   3 97.9150 7.21403   6
  -2   8   3 72.3536 7.05452   6
  -2   8   3 81.4973 7.77185   2
   2   8  -3 80.8493 7.74174   6
   2   8  -3 77.3478 6.05830   4
  -1  -8   3 256.576 12.1921   7
   1  -8  -3 236.863 11.8669   7
  -1   8   3 260.150 12.0806   2
   1   8  -3 254.574 12.5669   2
   1   8  -3 267.417 11.7520   7
   1   8  -3 257.386 11.4134   4
   1   8  -3 233.986 11.1842   7
  -1   8   3 250.236 12.1803   6
   1   8  -3 238.533 12.2825   6
  -1   8   3 240.345 11.9374   6
   1   8  -3 264.056 12.4320   6
   0  -8   3 261.029 12.5811   7
   0  -8  -3 289.361 13.2045   7
   0   8   3 264.696 12.2770   2
   0   8   3 296.820 12.6579   7
   0   8  -3 267.889 12.8697   6
   0   8  -3 292.987 12.9223   4
   0   8   3 265.766 13.0080   6
   0   8   3 282.078 13.0796   6
   0   8  -3 287.552 13.0790   6
   0   8  -3 283.348 13.4240   2
  -1  -8  -3 20.4239 4.95561   7
   1  -8   3 7.85503 3.61651   7
  -1   8  -3 3.60318 2.95247   6
  -1   8  -3 13.0962 4.63259   4
   1   8   3 7.91080 4.09373   7
   1   8   3 9.30316 3.61895   2
  -1   8  -3 4.53384 3.99598   2
   1   8   3 15.5529 4.34057   6
  -1   8  -3 12.9381 4.09255   6
   1   8   3 9.14889 3.95763   6
  -2  -8  -3 19.3760 5.34997   7
  -2   8  -3 20.9578 5.17491   4
   2   8   3 26.1990 5.47529   7
  -2   8  -3 23.6682 5.56519   2
  -2   8  -3 10.9221 3.93768   6
   2   8   3 21.9496 4.99097   6
  -2   8  -3 25.7118 5.02481   6
  -3  -8  -3 -4.0251 3.97564   7
  -3   8  -3 -4.7603 3.17990   4
  -3   8  -3 -3.3443 3.02693   6
  -3   8  -3 -0.7255 3.09641   1
   3   8   3 1.85307 4.55929   7
  -3   8  -3 -0.5237 2.97363   6
  -3   8  -3 -0.7594 3.71664   2
  -4  -8  -3 1.69516 3.87681   7
  -4  -8  -3 1.66290 4.85990   6
  -4   8  -3 -2.8250 3.17027   6
   4   8   3 7.40671 4.68786   7
  -4   8  -3 0.88672 3.96097   2
  -4   8  -3 -1.8601 3.10307   6
  -4   8  -3 -2.5774 3.74672   4
  -4   8  -3 3.49598 3.89720   1
  -5  -8  -3 4.56924 4.94335   7
  -5  -8  -3 4.13371 5.22407   6
  -5   8  -3 13.1736 5.74882   4
  -5   8  -3 6.47068 4.49315   1
   5   8   3 5.73129 5.60525   7
  -5   8  -3 14.7019 5.39977   2
  -6  -8  -3 -2.1532 5.19141   6
  -6   8  -3 1.43977 4.68627   2
  -6   8  -3 -1.4508 4.81518   4
  -6   8  -3 -4.9951 4.37485   1
  -7  -8  -3 -1.9126 5.32922   6
  -7   8  -3 5.38775 5.76341   1
  -7   8  -3 -1.0145 5.02249   4
  -7   8  -3 6.94485 5.62827   2
  -8  -8  -3 -5.5904 5.86510   6
  -8   8  -3 2.40077 6.38277   1
  -8   8  -3 7.71017 6.79298   2
  -8   8  -3 6.66210 6.27877   4
  -9  -8  -3 -5.0638 7.17054   6
  -9   8  -3 11.9459 8.00280   1
  -9   8  -3 12.3410 8.37395   4
  -9   8  -3 18.9517 8.32361   2
 -10   8  -3 6.65765 9.13433   2
 -10   8  -3 0.42377 8.59007   4
 -11  -9   3 14.3862 8.42945   6
 -11   9   3 20.9948 8.87456   2
 -11   9   3 19.2613 9.23713   3
 -10  -9   3 56.2050 9.98091   6
 -10   9   3 43.3060 9.21560   2
  -9  -9   3 -8.6801 6.03140   6
  -9   9   3 -4.0565 4.80794   2
  -8  -9   3 9.87214 8.22027   6
  -8   9   3 12.0778 5.57982   2
  -7  -9   3 -2.3636 4.55911   7
  -7   9   3 0.34727 4.50713   2
  -6  -9   3 6.68575 4.63441   7
  -6   9   3 12.0129 4.99337   2
   6   9  -3 7.21871 3.77315   2
   6   9  -3 -7.8300 4.41919   7
  -5  -9   3 88.0494 9.26086   7
   5   9  -3 102.480 10.1215   7
  -5   9   3 94.8233 7.24324   6
   5   9  -3 114.472 9.12792   2
  -5   9   3 98.8977 10.0631   2
  -4  -9   3 47.8548 7.09589   7
  -4   9   3 49.6508 6.05420   6
  -4   9   3 39.3659 6.61109   2
   4   9  -3 43.7886 6.33850   2
  -4   9   3 49.8355 5.72464   6
   4   9  -3 35.0742 6.65152   7
  -3  -9   3 158.193 10.6101   7
  -3   9   3 169.461 10.9376   2
   3   9  -3 177.756 10.6498   2
  -3   9   3 173.585 9.95936   6
  -3   9   3 190.456 10.1458   6
   3   9  -3 182.162 10.9886   7
  -2  -9   3 -0.6481 3.64796   7
   2   9  -3 -1.5973 3.29091   6
   2   9  -3 1.69307 3.86396   7
  -2   9   3 -0.4516 3.27408   6
  -2   9   3 -0.7816 3.73229   6
  -2   9   3 1.10352 3.72732   2
   2   9  -3 -1.4634 3.32127   2
  -1  -9   3 1.44999 3.41700   7
   1  -9  -3 -4.7706 3.25599   7
   1   9  -3 0.60329 3.30525   6
   1   9  -3 0.73854 3.36714   7
  -1   9   3 -1.3459 3.21182   6
   1   9  -3 6.42814 3.81244   6
  -1   9   3 3.70355 3.57715   6
  -1   9   3 4.40978 3.61659   2
   1   9  -3 3.62852 3.73232   2
   1   9  -3 -4.3627 3.02004   4
   0  -9   3 40.6653 7.52900   7
   0  -9  -3 40.6860 6.76090   7
   0   9  -3 25.0736 5.19556   6
   0   9   3 36.3737 5.92228   2
   0   9   3 39.7790 6.03439   6
   0   9  -3 40.0179 6.14628   4
   0   9  -3 29.5767 5.78205   2
   0   9  -3 28.4090 5.29725   6
  -1  -9  -3 -4.6791 3.85044   7
   1   9   3 -2.3307 3.21007   2
   1   9   3 4.74029 3.97141   6
  -1   9  -3 1.83684 3.97125   2
  -1   9  -3 -0.5443 3.91103   4
  -1   9  -3 3.34645 3.51166   6
   1   9   3 -5.2161 3.29517   7
  -1   9  -3 -1.1741 3.22740   6
  -2  -9  -3 7.85793 4.82331   7
  -2   9  -3 3.24647 3.87674   2
  -2   9  -3 2.70637 3.68935   6
   2   9   3 7.30528 4.80124   7
  -2   9  -3 4.36456 4.39712   4
   2   9   3 9.41814 3.70296   2
  -2   9  -3 4.74746 3.88347   6
  -3  -9  -3 3.31311 4.94949   7
  -3   9  -3 6.90053 4.84479   4
   3   9   3 6.13241 4.89967   7
  -3   9  -3 6.88650 3.78501   6
  -3   9  -3 5.83023 4.41455   2
  -3   9  -3 9.30900 4.26917   6
  -4  -9  -3 18.1912 5.60768   7
   4   9   3 14.0750 6.13658   7
  -4   9  -3 14.7267 4.97878   1
  -4   9  -3 6.72472 5.15381   4
  -4   9  -3 13.1606 4.54740   6
  -4   9  -3 21.1456 5.82412   2
  -4   9  -3 11.0851 4.34780   6
  -5  -9  -3 62.8926 8.50084   7
  -5   9  -3 44.5733 7.64098   1
  -5   9  -3 58.1656 9.01890   2
   5   9   3 80.9257 10.0667   7
  -5   9  -3 64.1607 9.59451   4
  -6  -9  -3 2.04266 4.81139   7
  -6   9  -3 -3.5689 5.09338   2
  -6   9  -3 3.36279 5.11715   1
  -6   9  -3 0.38707 5.43848   4
  -7   9  -3 0.09666 5.31148   2
  -7   9  -3 1.60200 5.51347   1
  -7   9  -3 -5.4341 5.29258   4
  -8   9  -3 2.59945 7.36802   4
  -8   9  -3 9.10587 7.08794   1
  -8   9  -3 -5.1840 6.32865   2
  -9   9  -3 -1.0393 7.80618   1
  -9   9  -3 9.95853 9.01109   4
  -9   9  -3 3.74755 8.80579   2
 -10  10   3 9.19433 7.57381   2
  -9  10   3 12.8385 6.65226   2
  -8  10   3 10.6286 6.06152   2
  -7 -10   3 34.4409 7.32373   7
  -7  10   3 20.6471 6.59804   2
  -6 -10   3 24.4614 6.45210   7
   6  10  -3 15.5133 6.26087   7
   6  10  -3 14.7595 4.58616   2
  -6  10   3 8.96631 5.38670   2
  -5 -10   3 21.3110 6.59751   7
  -5  10   3 14.6757 5.72778   2
   5  10  -3 20.3950 5.13113   2
  -5  10   3 20.3831 5.00345   6
   5  10  -3 26.2408 7.06824   7
  -5  10   3 20.7586 4.58963   6
  -4 -10   3 134.643 11.8959   7
  -4  10   3 122.846 9.27494   6
  -4  10   3 138.224 9.10143   6
  -4  10   3 135.371 11.6650   2
   4  10  -3 138.964 9.66041   2
   4  10  -3 139.621 11.9801   7
  -3 -10   3 59.0322 8.33047   7
   3  10  -3 38.7564 7.00043   7
  -3  10   3 46.7023 6.86723   6
   3  10  -3 32.4983 6.05984   2
  -3  10   3 42.2218 7.02698   2
  -3  10   3 26.5769 5.47385   6
  -2 -10   3 10.7024 4.97733   7
  -2  10   3 17.9976 5.10071   6
   2  10  -3 11.6521 5.02584   6
   2  10  -3 21.0268 5.69741   2
   2  10  -3 13.5392 5.28661   7
  -2  10   3 9.66209 4.99853   2
  -2  10   3 12.9994 4.62940   6
  -1  10   3 28.3469 5.72598   2
   1  10  -3 32.2479 6.34563   6
   1  10  -3 16.5390 4.67257   4
   1  10  -3 20.3002 5.45279   2
  -1  10   3 33.2852 6.12948   6
   0  10   3 1.75812 4.00815   2
   0  10   3 3.43009 4.13314   6
   0  10  -3 1.98517 3.67489   6
   0  10  -3 -1.5801 3.91609   2
   0  10  -3 -3.2846 3.53483   4
  -1 -10  -3 19.7135 6.39850   7
   1  10   3 17.1604 5.16675   2
   1  10   3 15.4142 5.37512   6
  -1  10  -3 17.5902 5.02539   6
  -1  10  -3 9.51026 4.62298   2
  -1  10  -3 21.6901 5.55582   4
  -1  10  -3 15.1427 5.04896   6
   1  10   3 14.0942 5.03071   7
  -2 -10  -3 4.13211 4.73737   7
  -2  10  -3 -2.7409 3.69832   6
  -2  10  -3 4.71300 4.52472   4
   2  10   3 -0.2579 4.45053   7
   2  10   3 -5.0192 3.47477   2
  -2  10  -3 3.94330 3.91355   6
  -2  10  -3 6.31509 4.83830   2
  -3 -10  -3 39.4150 7.69582   7
  -3  10  -3 34.7748 6.93060   4
  -3  10  -3 41.4659 6.49370   6
   3  10   3 43.8407 7.99457   7
  -3  10  -3 35.9854 5.98053   6
  -3  10  -3 28.2354 6.41800   2
  -4 -10  -3 48.3299 7.96290   7
  -4  10  -3 48.0726 6.63968   6
  -4  10  -3 32.9722 7.36211   4
  -4  10  -3 28.0547 6.79756   2
   4  10   3 55.2303 8.97922   7
  -4  10  -3 33.8253 5.72261   6
  -5 -10  -3 -0.0486 5.38422   7
  -5  10  -3 -4.0657 4.59241   2
   5  10   3 -2.7571 5.87820   7
  -5  10  -3 3.20901 4.98967   1
  -5  10  -3 -0.5684 5.39794   4
  -6 -10  -3 42.6769 7.86407   7
  -6  10  -3 40.8739 7.88003   1
  -6  10  -3 39.9327 8.83634   4
  -6  10  -3 23.0987 7.35837   2
  -7  10  -3 5.63143 6.72085   4
  -7  10  -3 -2.5082 5.73520   2
  -7  10  -3 -1.7477 5.87045   1
  -8  10  -3 16.9188 9.26471   2
  -8  10  -3 6.37897 8.12796   4
  -8  10  -3 5.85795 7.99343   1
  -9  11   3 -3.6474 6.94648   2
  -8  11   3 38.0539 8.99680   2
  -7 -11   3 1.21030 6.08477   7
  -7  11   3 10.3172 6.70952   2
  -6 -11   3 -3.6650 5.07318   7
   6  11  -3 0.67724 4.54592   2
   6  11  -3 -2.8654 5.76721   7
  -6  11   3 8.73612 5.85481   2
  -5 -11   3 -1.8856 5.07107   7
  -5  11   3 0.04078 4.50454   2
  -5  11   3 1.05305 3.65822   6
   5  11  -3 5.12487 4.82476   2
   5  11  -3 -0.9674 6.03239   7
  -5  11   3 1.17252 4.23744   6
  -4 -11   3 29.1493 7.25570   7
  -4  11   3 28.4108 6.73130   2
   4  11  -3 43.1945 8.23780   7
  -4  11   3 27.5627 5.95051   6
  -4  11   3 31.3561 5.94631   6
   4  11  -3 39.7021 6.92314   2
  -3 -11   3 25.9376 6.90081   7
  -3  11   3 14.9292 5.56622   2
  -3  11   3 10.1215 4.62456   6
  -3  11   3 24.2159 6.23011   6
   3  11  -3 14.2841 6.74663   7
   3  11  -3 20.1960 5.96845   2
  -2  11   3 -5.0473 3.71739   2
  -2  11   3 6.97542 4.94660   6
   2  11  -3 -2.4765 4.18307   2
  -1  11   3 1.05824 4.41904   6
   1  11  -3 0.98978 4.33100   2
   1  11  -3 -2.5335 4.45247   6
  -1  11   3 6.56189 4.82030   2
   1  11  -3 -6.7916 3.84614   4
   0  11  -3 11.2767 4.77578   6
   0  11  -3 7.17962 5.01524   2
   0  11   3 17.8554 5.59864   2
   0  11   3 13.1673 5.56609   6
   0  11  -3 15.0115 5.35654   4
  -1  11  -3 17.1402 5.76052   4
  -1  11  -3 21.0767 5.40307   6
   1  11   3 20.0604 5.87213   2
  -1  11  -3 20.3384 6.11312   2
  -2 -11  -3 -4.2366 5.35958   7
   2  11   3 10.2185 4.81944   2
  -2  11  -3 2.47223 4.46143   4
  -2  11  -3 4.14894 4.78825   2
  -2  11  -3 4.78134 4.59030   6
   2  11   3 -3.9212 5.04687   7
  -2  11  -3 3.72025 4.67600   6
  -3 -11  -3 -6.1514 5.30721   7
  -3  11  -3 -3.8247 3.95259   2
  -3  11  -3 -6.2161 3.89745   6
  -3  11  -3 1.89452 4.39225   6
  -3  11  -3 -5.3187 4.36782   4
   3  11   3 -1.6085 5.73652   7
  -4 -11  -3 15.2564 6.58006   7
  -4  11  -3 5.45075 4.88377   6
   4  11   3 5.88511 6.80894   7
  -4  11  -3 0.67220 4.34380   6
  -4  11  -3 1.06257 5.12000   4
  -4  11  -3 0.47079 5.24191   2
  -5 -11  -3 -10.126 5.25350   7
  -5  11  -3 -3.2510 4.92791   1
   5  11   3 -2.3672 6.56846   7
  -5  11  -3 -0.7606 5.46865   2
  -5  11  -3 1.72507 5.75365   4
  -6 -11  -3 -4.0592 6.06755   7
  -6  11  -3 -0.6963 6.70530   2
  -6  11  -3 -5.1539 5.92700   4
  -6  11  -3 -1.4650 6.06753   1
  -7 -11  -3 15.8473 7.27517   7
  -7  11  -3 24.4638 9.21125   2
  -7  11  -3 15.1991 7.68062   1
  -7  11  -3 32.8023 10.4100   4
  -8 -12   3 -0.1093 6.63321   7
  -8  12   3 2.63969 7.42706   2
  -7 -12   3 10.0375 7.39152   7
  -7  12   3 1.60136 6.30810   2
  -6 -12   3 14.0485 7.18965   7
   6  12  -3 1.14056 4.81826   2
  -6  12   3 0.36320 5.89616   2
   6  12  -3 11.0853 8.45651   7
  -5 -12   3 91.7142 11.2879   7
  -5  12   3 79.5453 8.20180   6
   5  12  -3 44.7213 10.1625   7
  -5  12   3 54.3404 9.40795   2
   5  12  -3 80.0816 9.19891   2
  -4 -12   3 4.56525 6.13655   7
  -4  12   3 -1.0979 4.81704   2
  -4  12   3 -2.0492 3.99966   6
  -4  12   3 0.95394 4.91486   6
   4  12  -3 0.69150 4.99465   2
   4  12  -3 -9.3557 5.32835   7
  -3  12   3 7.47419 5.42077   6
   3  12  -3 11.1337 5.43718   2
  -3  12   3 -4.7462 4.32769   2
   2  12  -3 -3.0027 4.19775   7
  -2  12   3 5.22029 5.13624   6
   2  12  -3 -1.4841 4.44220   2
  -2  12   3 2.42273 5.33684   2
   1  12  -3 16.4095 6.09173   4
   1  12  -3 17.6245 6.29121   2
  -1  12   3 21.9996 6.41961   2
  -1  12   3 27.1745 6.90586   6
   0  12   3 -1.3515 4.83123   2
   0  12  -3 -4.1745 4.83337   4
   0  12  -3 2.24779 4.48336   6
   0  12  -3 0.19862 4.74671   2
  -1  12  -3 27.0047 6.85518   2
  -1  12  -3 26.3669 6.73283   6
  -1  12  -3 18.5221 6.15676   4
   1  12   3 18.9282 6.11446   2
  -2  12  -3 4.83949 5.19371   6
  -2  12  -3 -1.8029 4.89822   2
  -2  12  -3 5.77540 5.33206   4
   2  12   3 0.92250 5.19752   7
   2  12   3 2.42480 4.65499   2
  -3 -12  -3 17.6964 7.33991   7
  -3  12  -3 2.17513 5.77416   4
  -3  12  -3 7.12397 5.03003   6
  -3  12  -3 8.43880 6.07849   2
   3  12   3 13.5492 7.30599   7
  -3  12  -3 2.26575 5.22397   6
  -4 -12  -3 37.2331 8.84743   7
  -4  12  -3 18.7095 6.95362   4
  -4  12  -3 14.1238 5.80697   6
  -4  12  -3 16.0977 7.19756   2
  -4  12  -3 19.0726 5.85095   6
   4  12   3 11.7004 7.59986   7
  -5 -12  -3 -4.1869 6.67722   7
  -5  12  -3 3.08384 6.64840   4
   5  12   3 -6.7307 6.95378   7
  -5  12  -3 0.94669 6.21766   2
  -6 -12  -3 -0.0927 7.55083   7
  -6  12  -3 -1.8005 7.08288   2
  -6  12  -3 -0.9431 7.57537   4
  -7 -13   3 13.7020 9.11654   7
  -7  13   3 -2.7235 7.64495   2
  -6 -13   3 12.8331 8.39058   7
   6  13  -3 13.4021 7.89380   7
  -6  13   3 11.8331 7.68315   2
  -5 -13   3 1.96363 6.76171   7
  -5  13   3 1.61266 6.85018   2
   5  13  -3 3.46880 7.44021   7
   5  13  -3 0.33809 5.72249   2
  -5  13   3 -0.1602 4.67079   6
  -4 -13   3 -4.9827 8.15011   7
   4  13  -3 3.52647 6.32147   7
   4  13  -3 -5.7677 5.33711   2
  -4  13   3 -1.9500 5.60817   2
  -4  13   3 0.72137 5.91420   6
   3  13  -3 1.58979 5.51280   7
  -3  13   3 0.30032 5.60857   2
  -3  13   3 -0.2965 6.06820   6
   3  13  -3 4.62551 5.79023   2
   2  13  -3 0.45119 5.52149   2
  -2  13   3 -1.4046 5.79363   6
  -2  13   3 11.2635 6.64966   2
   2  13  -3 4.93096 5.50708   7
   1  13  -3 4.33375 4.76013   4
   1  13  -3 -0.1545 5.23293   2
  -1  13   3 -0.6507 5.64253   2
  -1  13   3 -5.4991 5.47986   6
   0  13  -3 2.47197 5.40254   2
   0  13  -3 -1.0891 4.86641   6
   0  13  -3 -1.2009 5.44184   4
   0  13   3 2.75919 5.99490   2
   1  13   3 3.15639 5.53695   2
  -1  13  -3 -3.5757 5.43202   4
  -1  13  -3 8.71923 6.79786   2
  -1  13  -3 2.58031 5.09039   6
  -2  13  -3 17.8604 6.81462   6
  -2  13  -3 11.6895 7.23995   2
  -2  13  -3 19.7548 7.34083   4
  -3  13  -3 1.80218 5.68664   6
  -3  13  -3 -2.2334 6.35668   2
   3  13   3 2.14423 7.08285   7
  -3  13  -3 7.85100 6.99238   4
  -4 -13  -3 -5.3559 7.53963   7
   4  13   3 3.62202 8.48502   7
  -4  13  -3 -11.219 6.28150   4
  -4  13  -3 -1.4157 5.48382   6
  -4  13  -3 -5.1649 6.90263   2
  -4  13  -3 6.19455 6.09349   6
  -5 -13  -3 -2.4778 7.77272   7
  -5  13  -3 6.04157 8.36910   2
   5  13   3 7.57844 8.92524   7
  -5  13  -3 -9.3718 7.67430   4
  -5 -14   3 5.02879 8.07948   7
   5  14  -3 2.32480 8.87716   7
  -5  14   3 1.20127 6.56580   6
  -5  14   3 3.28363 5.82839   6
   5  14  -3 5.41389 10.2049   2
  -5  14   3 2.87150 8.40637   2
  -4  14   3 1.28083 7.86737   2
   4  14  -3 12.3240 8.27574   7
   4  14  -3 18.9519 7.92131   2
  -3  14   3 11.0228 8.22856   2
  -3  14   3 21.3801 8.41396   6
   3  14  -3 16.3813 7.80174   2
   3  14  -3 11.3154 7.17115   7
  -2  14   3 0.75038 7.05797   2
  -2  14   3 -1.0738 6.52117   6
   2  14  -3 0.22910 6.57853   2
   1  14  -3 20.2209 8.26748   2
  -1  14   3 6.69608 7.51093   2
   0  14  -3 9.62219 6.71995   4
   0  14  -3 10.0072 7.25142   2
   0  14   3 2.98908 6.89977   2
  -1  14  -3 -1.4669 6.13212   6
  -1  14  -3 10.7185 8.00232   2
   1  14   3 2.86996 6.05951   2
  -1  14  -3 -1.6826 6.30430   4
  -2  14  -3 0.04825 7.73673   4
  -2  14  -3 -12.757 7.43419   2
  -2  14  -3 -0.7328 6.45568   6
 -14   0   4 4.48875 7.58600   5
 -14   0   4 23.4409 9.62529   3
 -13   0   4 14.3515 7.60382   3
 -13   0   4 4.76646 6.35620   5
 -12   0   4 9.02836 5.69620   1
 -12   0   4 0.35704 5.50819   3
 -12   0   4 3.15373 5.28813   5
 -11   0   4 33.2479 7.21954   5
 -11   0   4 30.9962 6.90966   3
 -11   0   4 28.3873 6.42432   1
 -10   0   4 16.2875 5.39969   1
 -10   0   4 11.0099 5.16439   3
 -10   0   4 13.3075 5.27924   5
  -9   0   4 115.713 10.1223   5
  -9   0   4 102.194 9.45965   3
  -8   0   4 39.6265 5.84984   3
  -8   0   4 46.8859 6.72475   5
  -7   0   4 201.069 10.1699   3
  -6   0   4 100.028 6.69288   3
  -5   0   4 269.425 11.0580   3
  -5   0   4 268.754 9.66060   6
  -4   0   4 55.6231 4.98356   3
  -4   0   4 51.2280 4.22803   6
  -4   0   4 59.3476 4.18452   6
  -3   0   4 12.5526 2.50177   6
   3   0  -4 18.2306 2.68035   7
  -3   0   4 15.7802 2.70348   6
   2   0  -4 156.585 6.72651   7
  -2   0   4 163.339 7.01885   6
  -2   0   4 163.321 6.72937   7
   2   0  -4 155.766 7.04414   6
  -2   0   4 147.637 6.69178   7
  -2   0   4 145.904 6.84381   6
  -1   0   4 2864.93 78.7943   7
   1   0  -4 2972.13 79.3347   6
   1   0  -4 2880.88 78.8098   7
   1   0  -4 2813.27 80.5103   6
  -1   0   4 2873.71 79.0461   6
  -1   0   4 2883.06 79.1316   6
   0   0   4 55.8519 4.32230   7
   0   0   4 67.8100 4.65560   6
   0   0  -4 62.9719 4.72933   6
   0   0  -4 67.3326 4.62950   6
   0   0  -4 62.3411 4.67501   7
  -1   0  -4 642.370 19.5451   7
   1   0   4 630.381 19.7236   7
  -1   0  -4 626.913 20.0370   6
  -1   0  -4 617.559 19.9052   6
  -2   0  -4 63.0540 5.42413   6
  -2   0  -4 65.4370 5.29024   6
   2   0   4 64.5904 5.32455   7
  -2   0  -4 58.4870 4.50922   2
  -3   0  -4 1.80207 2.55784   6
   3   0   4 3.60744 2.78560   7
  -3   0  -4 5.00328 2.54576   6
  -3   0  -4 2.77591 3.10313   1
  -4   0  -4 45.0014 4.93757   6
  -4   0  -4 45.5825 4.79883   6
  -4   0  -4 50.6951 6.18447   1
  -5   0  -4 -0.7160 3.67285   1
  -5   0  -4 -2.7288 2.19114   6
  -5   0  -4 3.32338 2.71217   6
  -6   0  -4 25.5531 4.22490   6
  -6   0  -4 35.6045 6.21399   1
  -6   0  -4 25.2288 4.08610   6
  -7   0  -4 114.276 7.68615   6
  -7   0  -4 119.521 11.0894   1
  -8   0  -4 20.8858 5.93333   1
  -8   0  -4 -2.5123 4.32278   4
  -9   0  -4 0.50287 4.71024   4
  -9   0  -4 7.05174 5.90579   1
 -10   0  -4 21.4844 7.72753   1
 -10   0  -4 17.6718 6.26478   4
 -11   0  -4 24.7664 7.67410   4
 -11   0  -4 37.8298 10.1389   1
 -14  -1   4 -7.7614 7.69950   3
 -14  -1   4 -2.1358 6.41707   5
 -14   1   4 -1.4653 7.66558   5
 -14   1   4 -7.7250 7.82740   3
 -13  -1   4 12.2571 6.67518   5
 -13  -1   4 14.0544 7.70074   3
 -13   1   4 9.16410 6.89323   1
 -13   1   4 20.5103 7.91002   3
 -13   1   4 18.8149 7.28021   5
 -12  -1   4 -0.0716 4.91349   5
 -12  -1   4 -4.2573 4.62967   3
 -12   1   4 2.08495 5.41127   3
 -12   1   4 1.46041 5.39784   1
 -12   1   4 2.34574 5.29777   5
 -11  -1   4 46.2834 7.70496   5
 -11  -1   4 49.7891 8.19790   3
 -11   1   4 43.3546 7.60598   1
 -11   1   4 47.6140 7.99652   3
 -11   1   4 42.8004 7.59789   5
 -10  -1   4 38.7005 6.93923   5
 -10  -1   4 35.5573 6.48839   3
 -10   1   4 44.3890 7.27855   1
 -10   1   4 44.4148 7.21859   3
 -10   1   4 33.8702 6.48818   5
  -9  -1   4 48.1618 7.00547   3
  -9  -1   4 61.6123 8.04448   5
  -9   1   4 60.8991 7.81364   1
  -9   1   4 54.7295 7.58377   5
  -9   1   4 66.2866 7.60811   3
  -8  -1   4 96.9464 8.83758   5
  -8  -1   4 63.7943 7.12747   3
  -8   1   4 58.3792 6.99480   3
  -8   1   4 67.7830 7.31063   5
  -7  -1   4 4.72782 3.54346   3
  -7   1   4 17.4712 4.12577   3
  -7   1   4 14.3718 4.26385   5
  -6  -1   4 54.4630 5.70155   3
  -6  -1   4 57.4385 4.68448   6
  -6  -1   4 61.2019 4.64590   6
  -6   1   4 60.4537 6.10897   5
  -6   1   4 59.1357 5.94481   3
  -5  -1   4 140.527 6.88747   6
  -5  -1   4 143.501 7.67730   3
  -5  -1   4 156.423 6.98626   6
  -5   1   4 149.309 7.87078   3
  -4  -1   4 139.712 6.49165   6
  -4  -1   4 129.703 6.73152   3
  -4  -1   4 126.870 6.34921   6
   4   1  -4 136.947 6.12854   7
  -4   1   4 126.635 5.89415   6
  -4   1   4 129.425 7.01421   3
  -4   1   4 130.959 5.94947   6
  -3  -1   4 3.86124 2.22297   6
  -3  -1   4 4.09404 2.28581   6
  -3  -1   4 4.73620 2.53666   3
  -3  -1   4 2.16938 2.12665   7
  -3  -1   4 -0.3712 1.99289   7
  -3   1   4 5.20426 2.09146   6
  -3   1   4 4.56348 2.07321   6
   3   1  -4 7.87406 2.38695   7
  -2  -1   4 419.754 13.4780   7
   2  -1  -4 389.829 13.1628   7
  -2  -1   4 399.343 13.6279   6
  -2  -1   4 410.993 13.6806   6
  -2  -1   4 397.691 13.7783   7
  -2   1   4 412.336 13.5086   6
   2   1  -4 389.780 13.6137   6
  -2   1   4 406.946 13.0618   7
  -2   1   4 402.604 13.0817   7
  -2   1   4 401.516 13.4594   6
   2   1  -4 401.999 13.3845   7
  -1  -1   4 104.163 5.73997   6
  -1  -1   4 105.998 5.79648   6
  -1  -1   4 107.608 5.70305   7
   1  -1  -4 100.648 5.53036   7
   1  -1  -4 111.958 5.90066   6
  -1   1   4 107.528 5.87729   6
  -1   1   4 107.391 5.74009   6
   1   1  -4 105.640 5.92208   6
  -1   1   4 109.641 5.61672   7
   1   1  -4 107.961 5.85540   6
   1   1  -4 112.218 5.85752   7
   0  -1   4 218.024 8.88025   7
   0  -1  -4 232.857 9.16909   6
   0  -1   4 231.203 9.07544   6
   0  -1  -4 215.120 8.81223   7
   0  -1  -4 225.430 9.22906   6
   0   1  -4 221.084 8.96000   7
   0   1   4 230.360 9.15680   6
   0   1  -4 228.441 9.06409   6
   0   1  -4 219.333 9.12940   6
   0   1  -4 226.610 8.73674   7
   0   1   4 215.860 8.81084   7
  -1  -1  -4 24.8706 3.48416   7
  -1  -1  -4 29.3862 3.65201   7
  -1  -1  -4 22.4166 3.43728   6
  -1  -1  -4 25.2419 3.76296   6
   1  -1   4 26.1483 3.42183   7
  -1   1  -4 19.9448 3.16219   6
  -1   1  -4 29.0715 3.47138   7
  -1   1  -4 19.3522 3.19006   2
   1   1   4 25.0317 3.55596   6
  -1   1  -4 26.3801 3.70296   6
   1   1   4 26.7336 3.68467   7
   2  -1   4 57.4762 5.10048   7
  -2  -1  -4 63.9560 5.42573   6
  -2  -1  -4 70.1244 5.70178   6
  -2  -1  -4 59.5679 4.77800   7
  -2   1  -4 65.9995 5.43761   6
  -2   1  -4 63.8970 4.76143   2
   2   1   4 65.4488 5.46428   7
  -2   1  -4 54.6626 4.80823   6
  -3  -1  -4 2226.64 64.1863   6
  -3  -1  -4 2304.13 64.2682   6
  -3  -1  -4 2301.22 64.9443   1
  -3   1  -4 2217.16 63.6613   6
  -3   1  -4 2289.35 65.2772   1
  -3   1  -4 2293.97 63.2770   2
  -3   1  -4 2302.91 63.8469   6
   3   1   4 2263.63 63.8105   7
  -4  -1  -4 389.139 14.2506   6
  -4  -1  -4 375.808 15.2530   1
  -4  -1  -4 371.969 14.1472   6
  -4   1  -4 365.441 15.4551   1
  -4   1  -4 381.460 13.6572   6
  -4   1  -4 387.652 13.8515   6
  -5  -1  -4 29.4606 4.37935   6
  -5  -1  -4 35.1411 5.79558   1
  -5  -1  -4 32.4131 4.51618   6
  -5   1  -4 32.3820 4.43465   6
  -5   1  -4 34.1314 6.02952   1
  -5   1  -4 33.8301 4.22253   6
  -6  -1  -4 21.7189 4.27586   6
  -6  -1  -4 29.1145 5.97648   1
  -6  -1  -4 25.2270 4.56036   6
  -6   1  -4 15.4586 5.18673   1
  -7  -1  -4 2.13256 3.55448   6
  -7  -1  -4 -7.7084 3.79568   1
  -7  -1  -4 -3.6717 2.81684   6
  -7   1  -4 -1.2649 3.82923   4
  -7   1  -4 -2.8512 4.25671   1
  -8  -1  -4 13.8628 5.89168   1
  -8  -1  -4 10.9825 4.23164   6
  -8  -1  -4 10.8467 5.04693   4
  -8   1  -4 5.77122 5.12395   4
  -8   1  -4 7.86601 5.19744   1
  -9  -1  -4 3.33274 5.07797   4
  -9  -1  -4 19.1976 6.35500   1
  -9   1  -4 7.23313 5.55800   1
  -9   1  -4 2.93378 5.21564   4
 -10  -1  -4 -0.3006 5.07438   4
 -10  -1  -4 2.60143 6.15933   1
 -10   1  -4 5.46077 5.65165   4
 -10   1  -4 10.8596 7.09019   1
 -11  -1  -4 24.4094 9.09552   1
 -11   1  -4 48.9673 9.24706   4
 -11   1  -4 33.1594 10.2328   1
 -14  -2   4 19.1511 9.70823   3
 -14  -2   4 16.8199 8.62986   5
 -14   2   4 1.74069 7.78744   5
 -14   2   4 13.1872 9.55427   3
 -13  -2   4 -5.3544 6.53239   3
 -13  -2   4 -7.2265 5.32598   5
 -13   2   4 -6.2668 5.65013   5
 -13   2   4 -5.5297 5.77059   1
 -13   2   4 2.43919 6.17370   3
 -12  -2   4 16.4361 7.31554   3
 -12  -2   4 4.22605 5.61728   5
 -12   2   4 10.9893 6.00125   1
 -12   2   4 6.52149 5.70774   5
 -12   2   4 3.27014 5.31706   3
 -11  -2   4 46.8990 8.08986   3
 -11  -2   4 60.1936 8.49213   5
 -11   2   4 59.6973 8.51423   1
 -11   2   4 66.3367 8.70856   3
 -11   2   4 61.4187 8.67396   5
 -10  -2   4 88.4759 9.28734   5
 -10  -2   4 84.1299 9.19626   3
 -10   2   4 83.8653 9.12865   3
 -10   2   4 76.5616 8.95959   1
 -10   2   4 76.9084 8.97888   5
  -9  -2   4 6.79571 4.44360   5
  -9  -2   4 3.20872 4.21581   3
  -9   2   4 5.24009 3.98384   3
  -9   2   4 8.56877 4.29960   5
  -9   2   4 10.1836 4.79457   1
  -8  -2   4 -0.5764 2.24030   6
  -8  -2   4 0.62047 2.64442   6
  -8  -2   4 -2.6452 3.21010   3
  -8   2   4 -0.5578 3.64673   3
  -8   2   4 3.49930 3.44342   5
  -7  -2   4 2.61096 2.37555   6
  -7  -2   4 0.57270 3.09920   3
  -7  -2   4 2.35324 2.60156   6
  -7   2   4 -1.1311 2.74027   3
  -7   2   4 0.45062 2.77833   5
  -6  -2   4 132.363 7.16295   6
  -6  -2   4 139.953 7.34817   6
  -6  -2   4 150.767 8.13733   3
  -6   2   4 143.816 8.06553   5
  -6   2   4 156.520 8.34184   3
  -5  -2   4 224.819 9.12203   6
  -5  -2   4 199.788 9.16362   3
  -5  -2   4 205.851 9.07416   6
  -5   2   4 228.907 9.82262   3
  -5   2   4 206.143 9.62637   5
  -4  -2   4 581.530 18.6852   6
  -4  -2   4 570.199 18.4508   3
  -4   2   4 570.934 18.8677   3
   4   2  -4 583.137 18.4372   7
  -4   2   4 564.337 17.5119   6
  -4   2   4 571.461 17.5185   6
  -3  -2   4 6.69468 2.49058   7
  -3  -2   4 8.79534 2.85122   6
  -3  -2   4 8.74258 2.42842   7
  -3  -2   4 10.9183 2.77435   6
  -3  -2   4 13.6147 2.78037   3
   3   2  -4 7.94595 3.19823   6
   3   2  -4 6.12621 2.66972   7
  -3   2   4 8.94842 2.32179   6
  -3   2   4 10.8478 2.38988   6
  -2  -2   4 29.0879 3.67538   7
  -2  -2   4 29.6823 3.73269   6
   2  -2  -4 27.1042 3.24181   7
  -2  -2   4 29.4663 3.61052   6
   2   2  -4 29.4556 3.65663   6
   2   2  -4 32.2962 4.10384   7
  -2   2   4 25.2344 3.03537   7
  -2   2   4 26.3599 3.35018   6
  -2   2   4 32.8227 3.48631   7
  -2   2   4 33.9746 3.71390   6
  -1  -2   4 401.032 13.5535   6
   1  -2  -4 380.095 13.1534   7
  -1  -2   4 384.302 13.2762   7
   1  -2  -4 391.732 13.5494   6
  -1   2   4 367.075 13.0646   7
  -1   2   4 384.678 13.4603   6
  -1   2   4 389.944 13.0518   7
   1   2  -4 382.008 13.4933   6
   1   2  -4 382.572 13.5561   6
   1   2  -4 405.420 13.6190   7
  -1   2   4 384.365 13.4774   6
   0  -2   4 24.4980 3.41563   7
   0  -2  -4 27.4042 3.60109   6
   0  -2   4 21.2562 3.38662   6
   0  -2  -4 35.8262 4.05704   6
   0  -2  -4 34.4549 3.95570   7
   0   2   4 29.3742 3.74119   6
   0   2  -4 18.1029 3.35008   6
   0   2   4 26.5631 3.65675   6
   0   2  -4 25.8500 3.67760   7
   0   2  -4 25.8147 3.28477   7
   0   2  -4 27.9359 3.81810   2
   0   2   4 27.3031 3.73618   7
   0   2  -4 23.8341 3.49913   6
  -1  -2  -4 78.3294 5.35078   6
  -1  -2  -4 72.9813 5.29403   7
   1  -2   4 74.2912 5.12100   7
  -1  -2  -4 93.7035 5.81094   6
  -1   2  -4 68.3798 4.57349   7
  -1   2  -4 75.3555 5.13436   6
   1   2   4 74.1811 5.56570   6
  -1   2  -4 72.8160 5.25092   6
   1   2   4 77.3721 5.34865   7
  -1   2  -4 72.6069 5.49581   2
  -2  -2  -4 81.7889 5.90641   6
  -2  -2  -4 73.6316 5.17469   7
  -2  -2  -4 81.2231 5.56325   7
   2  -2   4 72.5257 5.02440   7
  -2  -2  -4 85.1758 5.72861   6
  -2   2  -4 76.9334 6.50829   1
  -2   2  -4 83.5940 5.59900   2
  -2   2  -4 77.5394 5.40025   6
   2   2   4 79.6532 5.68300   7
  -2   2  -4 79.0014 5.39077   6
  -3  -2  -4 204.198 9.49424   6
  -3  -2  -4 198.696 9.45048   6
  -3  -2  -4 210.800 9.84985   1
  -3   2  -4 201.830 8.86132   6
  -3   2  -4 191.363 8.89143   2
  -3   2  -4 200.115 10.0992   1
  -3   2  -4 200.324 8.93033   6
  -4  -2  -4 57.1897 6.26298   1
  -4  -2  -4 55.1504 5.72083   6
  -4  -2  -4 46.4321 5.23663   6
  -4   2  -4 48.0173 5.16900   2
  -4   2  -4 40.5370 4.44526   6
  -4   2  -4 49.8996 6.24926   1
  -4   2  -4 46.5856 4.82810   6
   4   2   4 40.8505 5.11537   7
  -5  -2  -4 4.88061 3.22940   6
  -5  -2  -4 3.74135 3.33762   6
  -5  -2  -4 3.03935 3.59703   1
  -5   2  -4 4.49760 4.00770   1
  -5   2  -4 0.91805 2.65453   6
  -5   2  -4 2.24381 2.99883   2
   5   2   4 6.09364 3.39400   7
  -6  -2  -4 111.773 9.84372   1
  -6  -2  -4 100.995 7.78762   6
  -6  -2  -4 115.586 9.11132   6
  -6   2  -4 132.376 9.93376   1
  -6   2  -4 110.255 10.2842   4
  -7  -2  -4 58.1757 6.91670   6
  -7  -2  -4 53.4943 7.84300   1
  -7  -2  -4 45.6485 5.92154   6
  -7   2  -4 45.9481 7.65484   4
  -7   2  -4 52.4312 7.92700   1
  -8  -2  -4 7.44920 5.06534   1
  -8  -2  -4 3.13240 4.08266   4
  -8  -2  -4 1.69375 3.68461   6
  -8  -2  -4 4.36805 4.03032   6
  -8   2  -4 1.21843 4.29913   4
  -8   2  -4 9.40112 5.47266   1
  -9  -2  -4 -1.9801 4.17383   6
  -9  -2  -4 0.12872 3.91539   4
  -9  -2  -4 -5.3505 3.47397   6
  -9  -2  -4 5.75984 5.98859   1
  -9   2  -4 0.17172 5.40144   4
  -9   2  -4 -5.9739 4.81074   1
 -10  -2  -4 4.45016 6.48146   1
 -10   2  -4 -4.5999 5.08201   4
 -10   2  -4 6.36420 7.41352   1
 -11  -2  -4 -0.7238 7.46697   1
 -11   2  -4 -3.2538 8.75714   1
 -11   2  -4 -11.089 6.28223   4
 -14  -3   4 -1.0424 8.13270   5
 -14   3   4 10.7062 8.01930   5
 -14   3   4 -2.1380 8.64026   3
 -13  -3   4 -2.3680 6.22334   3
 -13  -3   4 10.5345 6.66137   5
 -13   3   4 -0.5098 6.74729   3
 -13   3   4 0.85472 6.45624   1
 -13   3   4 2.43444 6.22783   5
 -12  -3   4 25.1915 7.29316   3
 -12  -3   4 29.4533 7.68226   5
 -12   3   4 31.0105 7.56355   1
 -12   3   4 22.7215 6.96490   5
 -12   3   4 18.6637 6.60031   3
 -11  -3   4 11.7340 5.46980   3
 -11  -3   4 6.03463 5.23548   5
 -11   3   4 12.6551 5.25473   5
 -11   3   4 9.78034 5.39222   3
 -11   3   4 0.83379 4.60492   1
 -10  -3   4 9.40679 4.83433   3
 -10  -3   4 -0.3433 4.47437   5
 -10   3   4 20.1176 5.68020   3
 -10   3   4 4.38307 4.64848   5
 -10   3   4 8.29668 4.60571   1
  -9  -3   4 44.8496 5.57361   6
  -9  -3   4 60.8101 7.44046   3
  -9  -3   4 45.9648 5.25456   6
  -9   3   4 43.8331 6.49930   2
  -9   3   4 47.1278 6.92952   1
  -9   3   4 54.5113 7.27015   3
  -9   3   4 45.2850 7.05816   5
  -8  -3   4 0.46207 3.63840   3
  -8  -3   4 0.12598 2.48872   6
  -8  -3   4 -1.5519 2.81589   6
  -8   3   4 2.06080 3.38757   5
  -8   3   4 9.57476 3.83121   2
  -8   3   4 7.29488 3.83114   3
  -7  -3   4 42.9006 5.65868   3
  -7  -3   4 23.2850 4.03252   6
  -7  -3   4 36.6025 4.73019   6
  -7   3   4 32.3251 5.18731   2
  -7   3   4 30.4393 5.02099   3
  -7   3   4 28.3865 4.84125   5
  -6  -3   4 24.5762 3.89437   6
  -6  -3   4 22.1000 3.95925   6
  -6  -3   4 24.0140 4.44319   3
  -6   3   4 26.0113 4.29335   2
  -6   3   4 19.8690 4.23885   5
   6   3  -4 19.4129 3.88535   7
  -6   3   4 15.1231 3.89260   3
  -5  -3   4 361.545 13.4527   6
  -5  -3   4 373.280 13.5769   6
  -5  -3   4 346.707 13.0340   3
   5   3  -4 351.062 13.3320   7
  -5   3   4 338.923 13.2823   5
  -5   3   4 354.716 13.5045   3
  -5   3   4 339.773 13.7425   2
  -4  -3   4 27.0267 3.56044   7
  -4  -3   4 24.8519 3.84663   7
  -4  -3   4 27.8377 4.02380   6
  -4  -3   4 34.5091 3.96051   3
  -4  -3   4 35.1526 4.16698   6
  -4   3   4 27.6169 3.13895   6
  -4   3   4 31.6763 4.35091   2
   4   3  -4 25.4240 4.15414   7
  -4   3   4 21.5260 3.56334   5
  -4   3   4 27.3910 4.09504   3
  -3  -3   4 152.638 7.27560   7
  -3  -3   4 146.459 6.60944   3
  -3  -3   4 149.839 7.56350   6
  -3   3   4 152.111 6.82951   6
  -3   3   4 144.779 6.83590   6
   3   3  -4 139.393 7.65805   7
   3   3  -4 145.998 7.55664   6
  -3   3   4 147.639 6.75047   5
  -3   3   4 149.474 7.61403   2
  -2  -3   4 7.41165 2.58641   7
   2  -3  -4 5.11827 2.22549   7
  -2  -3   4 10.5804 2.79519   6
  -2  -3   4 1.29099 2.25986   6
   2   3  -4 5.21874 2.93616   6
   2   3  -4 6.04296 2.85270   7
  -2   3   4 6.51572 2.49380   6
   2   3  -4 7.23293 2.66634   6
  -2   3   4 7.76992 2.63306   2
  -2   3   4 5.09691 2.24134   6
  -2   3   4 5.12911 2.22005   7
  -1  -3   4 275.420 10.5521   7
   1  -3  -4 272.807 10.4747   7
   1  -3  -4 250.704 10.6033   6
  -1  -3   4 271.558 10.8231   6
  -1   3   4 282.797 10.4486   7
   1   3  -4 283.382 10.9254   2
  -1   3   4 280.131 10.6990   6
   1   3  -4 268.591 10.7541   6
  -1   3   4 275.162 10.7796   6
  -1   3   4 274.385 10.2815   7
   1   3  -4 268.452 10.6472   7
   1   3  -4 262.210 10.7578   6
   0  -3  -4 83.6603 5.71840   7
   0  -3  -4 97.2917 6.11057   6
   0  -3   4 82.9425 5.52466   7
   0   3   4 82.6513 5.73419   6
   0   3   4 93.6946 5.72685   7
   0   3   4 89.5179 5.99237   6
   0   3  -4 91.7887 5.86047   6
   0   3  -4 77.7602 5.96383   2
   0   3  -4 84.5077 5.74656   7
   0   3  -4 89.6677 5.32875   7
   0   3  -4 91.7828 5.91011   6
  -1  -3  -4 1.43302 2.24187   6
  -1  -3  -4 6.62225 2.55542   6
   1  -3   4 6.98858 2.53086   7
  -1  -3  -4 5.55628 2.88557   7
  -1   3  -4 -0.0304 2.15196   6
  -1   3  -4 -1.4830 2.56058   2
   1   3   4 2.70977 2.61757   7
  -1   3  -4 2.47746 2.57091   6
   1   3   4 2.17893 2.61463   6
  -2  -3  -4 24.8633 4.21451   6
  -2  -3  -4 29.0463 4.10064   7
  -2  -3  -4 34.4834 4.47670   6
   2  -3   4 30.1709 5.79023   7
  -2  -3  -4 26.2645 4.16500   7
   2   3   4 30.5417 4.35398   6
  -2   3  -4 31.5675 4.36666   2
  -2   3  -4 22.3284 3.68495   6
  -2   3  -4 21.7715 3.57406   6
  -2   3  -4 24.9839 4.35119   1
  -3  -3  -4 11.0846 3.25969   6
  -3  -3  -4 15.6344 3.50060   7
  -3  -3  -4 13.4147 3.30597   6
  -3  -3  -4 11.3096 3.29231   1
  -3   3  -4 11.8484 3.89943   1
  -3   3  -4 16.3236 3.58846   2
   3   3   4 11.0960 3.50085   7
  -3   3  -4 11.7632 2.94003   6
  -3   3  -4 14.0820 3.16572   6
  -4  -3  -4 60.0480 6.19636   6
  -4  -3  -4 68.5186 6.69175   1
  -4  -3  -4 54.1199 6.10415   6
  -4   3  -4 57.3271 5.29357   6
  -4   3  -4 67.5982 5.58521   6
  -4   3  -4 64.9933 6.44944   2
   4   3   4 65.7264 6.60806   7
  -4   3  -4 68.8686 7.47373   1
  -5  -3  -4 142.225 8.60191   6
  -5  -3  -4 142.432 9.26397   1
  -5  -3  -4 141.113 8.97205   6
  -5   3  -4 139.472 8.66789   2
  -5   3  -4 137.970 9.88375   1
   5   3   4 145.912 8.73239   7
  -6  -3  -4 128.000 8.95340   6
  -6  -3  -4 134.562 9.28772   6
  -6  -3  -4 133.223 9.46423   1
  -6   3  -4 134.949 8.76458   2
  -6   3  -4 132.090 10.2927   4
  -6   3  -4 132.388 11.5243   1
  -7  -3  -4 24.5377 5.21146   6
  -7  -3  -4 25.6122 5.77983   6
  -7  -3  -4 23.7000 6.00050   1
  -7   3  -4 23.8885 6.48572   1
  -7   3  -4 25.2251 6.26263   4
  -7   3  -4 23.2542 5.57779   2
  -8  -3  -4 19.8933 5.93550   1
  -8  -3  -4 9.81039 5.00194   6
  -8  -3  -4 11.2989 4.62668   6
  -8   3  -4 22.0291 6.37828   1
  -8   3  -4 15.9781 5.13145   2
  -8   3  -4 16.1468 6.34609   4
  -9  -3  -4 2.95967 5.22138   1
  -9  -3  -4 0.14206 3.84265   6
  -9  -3  -4 4.31230 4.85365   6
  -9   3  -4 2.57291 5.30335   4
  -9   3  -4 0.95495 5.46465   1
 -10  -3  -4 8.45552 5.73460   6
 -10  -3  -4 1.43554 6.19920   1
 -10   3  -4 -6.0852 5.37659   4
 -10   3  -4 4.71386 6.89953   1
 -11  -3  -4 11.4463 8.43047   1
 -11   3  -4 24.5982 10.5727   1
 -11   3  -4 12.8500 8.60795   4
 -13  -4   4 6.59577 6.63518   5
 -13   4   4 5.82706 7.49995   3
 -13   4   4 7.00225 7.19030   1
 -13   4   4 9.02474 7.06661   5
 -12  -4   4 76.7113 10.2672   5
 -12  -4   4 55.0970 9.47608   3
 -12   4   4 64.0529 9.79626   1
 -12   4   4 55.1693 9.11988   5
 -12   4   4 67.6981 9.50043   3
 -11  -4   4 130.486 12.4510   5
 -11  -4   4 114.093 11.6168   3
 -11   4   4 134.442 12.8641   1
 -11   4   4 107.984 10.7990   2
 -11   4   4 124.192 11.4170   3
 -11   4   4 96.7043 10.8684   5
 -10  -4   4 24.1798 5.55489   6
 -10  -4   4 29.8811 6.73314   5
 -10  -4   4 17.3462 5.69173   3
 -10  -4   4 21.0324 4.45115   6
 -10   4   4 28.0784 6.24736   2
 -10   4   4 20.2943 6.25823   1
 -10   4   4 25.6631 6.15595   5
 -10   4   4 27.2410 6.27185   3
  -9  -4   4 -10.565 2.76167   6
  -9  -4   4 1.92225 3.00354   6
  -9  -4   4 -2.6946 3.77632   3
  -9   4   4 6.52458 4.52151   3
  -9   4   4 -1.2843 3.83672   1
  -9   4   4 0.49992 3.70517   2
  -9   4   4 5.04712 3.99880   5
  -8  -4   4 -2.0849 3.28723   6
  -8  -4   4 -1.5743 2.51943   6
  -8  -4   4 -2.7546 3.26990   3
  -8   4   4 6.35514 3.83709   3
  -8   4   4 2.32834 3.51815   2
  -8   4   4 -0.8714 3.29888   5
  -7  -4   4 17.9917 3.91352   6
  -7  -4   4 21.6946 4.53907   6
  -7  -4   4 13.2311 4.02548   3
   7   4  -4 11.6087 4.27706   7
  -7   4   4 9.03599 3.70838   2
  -7   4   4 13.7966 4.25692   5
  -7   4   4 9.31904 3.65892   3
  -6  -4   4 30.6352 4.64987   6
  -6  -4   4 24.7214 4.33657   3
  -6  -4   4 18.7253 4.06345   6
   6   4  -4 23.6180 4.81032   7
  -6   4   4 26.2061 4.55485   5
  -6   4   4 27.1184 4.65310   3
  -6   4   4 32.9445 4.94704   2
  -5  -4   4 0.28261 2.41958   6
  -5  -4   4 1.91968 2.63519   6
  -5  -4   4 2.86624 2.26092   7
  -5  -4   4 -1.4620 2.38147   3
  -5   4   4 0.05301 2.44637   2
   5   4  -4 -0.9043 3.16728   7
  -5   4   4 1.32767 2.57839   5
  -5   4   4 -1.3517 2.76320   3
  -4  -4   4 13.5877 3.33992   6
  -4  -4   4 9.87428 2.82610   3
  -4  -4   4 11.4614 3.20600   6
  -4  -4   4 9.93309 2.96016   7
  -4  -4   4 4.69463 3.48400   7
  -4   4   4 8.66754 2.99259   2
   4   4  -4 10.5053 3.73853   7
  -4   4   4 9.75661 2.45961   6
  -4   4   4 12.5995 2.68188   6
  -4   4   4 11.1709 3.18087   3
   4   4  -4 11.8716 3.89710   6
  -4   4   4 12.8849 2.99635   5
  -3  -4   4 25.4687 4.16795   7
  -3  -4   4 30.7891 4.31191   6
  -3  -4   4 29.4573 4.37350   6
   3   4  -4 39.2849 4.91931   7
  -3   4   4 30.5990 3.67084   6
  -3   4   4 24.5492 3.93677   2
  -3   4   4 34.6717 3.75238   6
   3   4  -4 29.8348 4.19628   6
   3   4  -4 26.0056 4.10487   2
  -2  -4   4 -1.4022 2.09306   6
   2  -4  -4 2.11817 2.14736   7
  -2  -4   4 2.21507 2.33611   7
  -2   4   4 -0.6428 1.94836   6
  -2   4   4 0.25485 2.19101   2
   2   4  -4 -2.0767 2.46440   2
   2   4  -4 2.60399 3.06522   7
   2   4  -4 -3.6952 1.96594   6
  -2   4   4 2.22868 2.11702   6
   2   4  -4 -1.1223 2.28179   6
   1  -4  -4 19.7924 3.47067   7
  -1  -4   4 20.5765 3.81152   6
  -1  -4   4 14.6190 3.22008   7
  -1   4   4 15.0816 3.38308   7
   1   4  -4 12.9797 3.68115   2
   1   4  -4 23.3985 4.01010   7
  -1   4   4 20.4421 3.43226   2
  -1   4   4 15.1002 3.23591   6
  -1   4   4 22.5046 3.63059   6
  -1   4   4 18.5683 3.13168   7
   1   4  -4 14.2171 3.14562   6
   1   4  -4 14.0521 3.35124   6
   0  -4  -4 141.870 7.94125   6
   0  -4  -4 150.398 7.76219   7
   0  -4   4 149.105 7.59158   7
   0   4   4 153.647 7.98394   6
   0   4  -4 152.320 7.36821   7
   0   4   4 152.679 7.72110   7
   0   4  -4 147.127 7.82487   6
   0   4  -4 158.926 7.73457   7
   0   4  -4 153.779 8.20666   2
   0   4   4 143.435 7.77091   6
   0   4  -4 147.429 7.75217   6
  -1  -4  -4 19.8926 3.79543   6
  -1  -4  -4 18.4302 3.69170   7
  -1  -4  -4 20.6653 3.90769   6
   1  -4   4 22.1362 3.64787   7
   1   4   4 25.6535 4.01115   6
  -1   4  -4 12.1980 3.12240   6
  -1   4  -4 21.9444 4.07400   2
  -1   4  -4 22.0955 3.67784   6
  -2  -4  -4 6.49462 2.93982   6
  -2  -4  -4 5.30906 3.11088   7
  -2  -4  -4 8.85955 3.02610   6
  -2   4  -4 5.29673 3.14336   1
   2   4   4 5.08153 3.26201   7
  -2   4  -4 3.40009 2.93930   2
  -2   4  -4 6.45481 2.75118   6
   2   4   4 1.27409 2.62245   6
  -2   4  -4 9.68106 3.12816   6
  -3  -4  -4 27.5915 4.35950   1
  -3  -4  -4 32.1685 4.41484   7
  -3  -4  -4 28.3027 4.72448   6
  -3  -4  -4 28.7505 4.86318   6
  -3  -4  -4 27.3923 4.62591   7
  -3   4  -4 24.8940 3.93040   6
  -3   4  -4 29.1665 5.04889   1
  -3   4  -4 26.1521 4.63923   2
  -3   4  -4 30.3896 4.09622   6
   3   4   4 36.5650 5.24750   7
  -4  -4  -4 -1.1574 2.40215   6
  -4  -4  -4 1.70951 2.73583   1
  -4  -4  -4 3.06112 3.35903   6
  -4   4  -4 1.33148 3.88626   1
  -4   4  -4 0.07655 2.57375   6
  -4   4  -4 0.31499 3.11842   2
   4   4   4 3.47337 3.32944   7
  -4   4  -4 -1.8939 2.43924   6
  -5  -4  -4 33.7783 5.46228   6
  -5  -4  -4 48.2835 6.52231   1
  -5  -4  -4 54.5017 6.80392   6
  -5   4  -4 47.7424 6.26626   2
   5   4   4 46.2891 6.41269   7
  -5   4  -4 37.5741 6.84921   4
  -5   4  -4 43.9861 7.00192   1
  -6  -4  -4 114.714 9.68679   1
  -6  -4  -4 109.365 9.66262   6
  -6  -4  -4 108.961 9.31266   6
  -6   4  -4 111.573 9.47379   2
  -6   4  -4 102.826 10.6593   4
  -6   4  -4 102.324 10.2687   1
  -7  -4  -4 -6.7690 3.68766   1
  -7  -4  -4 -2.8694 3.74385   6
  -7  -4  -4 0.95344 4.02563   6
  -7   4  -4 3.50254 4.73197   1
  -7   4  -4 3.00038 4.34529   2
  -7   4  -4 -5.4562 4.26234   4
  -8  -4  -4 -1.1574 4.99581   1
  -8  -4  -4 0.97091 3.79348   6
  -8  -4  -4 6.47564 5.22578   6
  -8   4  -4 -1.4119 4.57060   1
  -8   4  -4 -2.3399 4.67140   2
  -8   4  -4 1.81721 5.09795   4
  -9  -4  -4 0.34326 5.08068   1
  -9  -4  -4 3.60944 4.54210   6
  -9  -4  -4 -2.4486 4.81662   6
  -9   4  -4 4.38738 5.35169   2
  -9   4  -4 0.51870 5.66837   1
  -9   4  -4 8.21540 6.03694   4
 -10  -4  -4 6.68390 6.00328   6
 -10  -4  -4 5.82888 6.59332   1
 -10  -4  -4 9.03822 5.42154   6
 -10   4  -4 0.06157 7.17673   1
 -10   4  -4 3.33925 6.57434   4
 -11   4  -4 -3.7648 7.86204   4
 -13  -5   4 1.76524 6.59985   5
 -13   5   4 9.11309 7.63025   3
 -13   5   4 -2.8780 6.89576   5
 -12  -5   4 8.36136 4.37938   6
 -12  -5   4 4.94366 6.32460   5
 -12  -5   4 5.43361 5.01031   6
 -12   5   4 -3.4917 5.35729   5
 -12   5   4 10.9742 6.73367   2
 -12   5   4 7.38171 6.29311   1
 -12   5   4 6.98134 5.99280   3
 -11  -5   4 19.2512 5.85176   6
 -11  -5   4 22.3189 7.08689   5
 -11  -5   4 15.4248 6.33844   3
 -11  -5   4 17.8767 5.00186   6
 -11   5   4 21.0140 6.75993   2
 -11   5   4 14.2121 6.15009   3
 -11   5   4 15.5709 6.24818   5
 -11   5   4 5.62163 5.65773   1
 -10  -5   4 -0.3418 3.51596   6
 -10  -5   4 0.57113 4.84254   3
 -10  -5   4 4.43333 4.37129   6
 -10   5   4 -0.5590 4.35261   2
 -10   5   4 1.88612 4.58117   5
 -10   5   4 -5.1219 4.35719   1
 -10   5   4 -6.4187 4.23729   3
  -9  -5   4 -3.4888 3.30475   6
  -9  -5   4 -2.0598 4.08685   3
  -9  -5   4 -4.8875 3.66887   6
  -9   5   4 -3.1496 3.72186   5
  -9   5   4 -1.7180 3.94299   3
  -9   5   4 -0.1386 4.18297   2
  -8  -5   4 26.1277 5.38919   3
  -8  -5   4 20.5513 4.64038   6
  -8  -5   4 20.0927 5.25621   6
  -8   5   4 28.5523 5.67866   2
  -8   5   4 18.9651 4.86753   5
  -8   5   4 21.6416 5.00409   3
  -7  -5   4 22.3418 4.88221   6
  -7  -5   4 19.2839 4.52833   3
  -7  -5   4 19.4786 4.55264   6
   7   5  -4 20.6609 3.84865   2
  -7   5   4 14.5522 4.39042   3
  -7   5   4 23.4947 4.78363   2
   7   5  -4 14.1561 4.06244   7
  -7   5   4 18.8439 4.82116   5
  -6  -5   4 2.75562 3.34180   6
  -6  -5   4 4.12152 3.30728   3
  -6  -5   4 3.58625 2.88255   6
   6   5  -4 -1.8704 3.15151   7
   6   5  -4 6.46356 2.90208   2
  -6   5   4 6.99471 3.40319   2
  -6   5   4 2.96325 2.87191   5
  -6   5   4 7.85872 3.40701   3
  -5  -5   4 0.58528 2.49175   7
  -5  -5   4 2.95421 2.80794   7
  -5  -5   4 3.66457 2.77852   6
  -5  -5   4 3.07272 3.01010   6
  -5  -5   4 3.52280 2.76242   3
  -5   5   4 10.3167 3.27025   3
  -5   5   4 2.11104 2.86257   2
   5   5  -4 2.28819 3.23393   7
  -5   5   4 5.55912 2.93392   5
   5   5  -4 -0.6331 2.61855   2
  -4  -5   4 45.5149 5.18346   7
  -4  -5   4 54.2182 6.02991   6
  -4  -5   4 49.7054 5.83128   6
   4   5  -4 43.8570 5.12589   2
  -4   5   4 44.4676 5.58183   2
   4   5  -4 38.2547 5.21973   6
  -4   5   4 52.0986 4.99444   5
  -4   5   4 48.2279 4.39187   6
  -4   5   4 45.4662 5.05520   3
   4   5  -4 34.2778 5.06813   7
  -4   5   4 46.6228 4.34274   6
  -3  -5   4 97.8768 6.86498   6
  -3  -5   4 106.372 7.18014   6
  -3  -5   4 96.7748 6.62712   7
   3   5  -4 98.7687 6.85288   2
  -3   5   4 105.475 6.18240   6
  -3   5   4 103.193 6.24069   6
   3   5  -4 101.991 7.15182   6
   3   5  -4 101.228 6.94190   7
  -3   5   4 92.0700 6.64092   2
   2  -5  -4 0.77124 2.22772   7
  -2  -5   4 -0.5659 2.49113   6
  -2  -5   4 -1.8698 2.21784   7
  -2   5   4 -1.3423 2.09743   6
   2   5  -4 -1.6500 2.25205   6
  -2   5   4 1.68974 2.45141   2
  -2   5   4 -0.4155 2.28102   6
   2   5  -4 5.48838 2.95315   7
   2   5  -4 -0.4635 2.72745   2
   2   5  -4 2.84301 2.77946   6
  -1  -5   4 3.44803 2.82642   6
  -1  -5   4 3.83478 2.74494   7
   1  -5  -4 3.40908 2.65524   7
  -1   5   4 3.12628 2.55574   2
  -1   5   4 0.76739 2.23625   6
   1   5  -4 3.78374 2.49853   6
   1   5  -4 7.60511 3.31112   2
   1   5  -4 5.15897 2.81710   6
  -1   5   4 8.14332 2.67582   7
  -1   5   4 2.97149 2.65079   7
  -1   5   4 5.87281 2.77194   6
   1   5  -4 1.62737 2.59440   7
   1   5  -4 2.50780 2.75941   7
   0  -5  -4 26.7566 4.30678   7
   0  -5   4 27.0723 4.21391   7
   0  -5  -4 32.0653 4.52721   6
   0   5   4 25.8212 4.07680   6
   0   5  -4 31.6313 4.20545   7
   0   5   4 28.5528 3.72302   2
   0   5  -4 24.9235 4.00188   6
   0   5   4 27.5771 4.00975   6
   0   5  -4 30.3013 4.14290   7
   0   5   4 30.1154 4.46601   7
   0   5  -4 23.8921 4.13496   6
   0   5  -4 26.1176 4.50828   2
   1  -5   4 59.6122 5.83669   7
  -1  -5  -4 61.4507 6.12756   7
  -1  -5  -4 63.1117 6.58793   6
   1   5   4 49.2933 5.67492   6
  -1   5  -4 60.7149 5.69174   1
  -1   5  -4 58.0613 6.32401   2
  -1   5  -4 52.7093 5.33413   6
  -1   5  -4 71.5381 6.21536   6
   1   5   4 57.3653 6.06734   6
  -2  -5  -4 86.9334 7.79375   6
  -2  -5  -4 93.7678 8.16168   6
  -2  -5  -4 88.0449 7.38181   7
  -2   5  -4 75.4404 6.32963   6
   2   5   4 85.4662 7.67452   7
   2   5   4 84.7723 7.43055   6
  -2   5  -4 87.5270 7.54691   1
  -2   5  -4 85.3775 7.68302   2
  -2   5  -4 81.9387 6.85796   6
  -3  -5  -4 63.4240 6.46317   7
  -3  -5  -4 63.2587 7.03882   6
  -3  -5  -4 46.8890 5.99219   6
  -3  -5  -4 70.4710 6.89651   7
   3   5   4 58.3893 6.55009   6
  -3   5  -4 61.5794 7.22369   1
  -3   5  -4 62.0609 7.66309   4
  -3   5  -4 67.6238 6.10000   6
  -3   5  -4 59.3705 6.86583   2
   3   5   4 61.6377 6.89549   7
  -3   5  -4 48.7179 5.38852   6
  -4  -5  -4 12.2065 3.98764   6
  -4  -5  -4 11.4955 3.72046   1
  -4  -5  -4 9.18594 3.53905   7
  -4  -5  -4 20.1881 4.98468   6
  -4   5  -4 4.32850 3.07886   6
  -4   5  -4 15.4294 4.55054   2
   4   5   4 8.07502 4.09996   7
  -4   5  -4 6.16038 4.25686   4
  -4   5  -4 10.7006 3.42850   6
  -4   5  -4 10.9686 4.76121   1
  -5  -5  -4 3.21274 3.54696   6
  -5  -5  -4 0.51156 3.44623   1
  -5  -5  -4 5.77687 3.88314   6
  -5   5  -4 -2.0065 3.61478   4
  -5   5  -4 1.66853 3.68782   2
   5   5   4 2.99253 4.51827   7
  -5   5  -4 -0.1017 3.49826   1
  -6  -5  -4 4.79447 3.80007   1
  -6  -5  -4 -0.3721 3.59681   6
  -6  -5  -4 0.31591 4.15541   6
  -6   5  -4 1.51752 4.23995   4
  -6   5  -4 2.11484 4.30122   1
  -6   5  -4 4.05753 4.41663   2
  -7  -5  -4 16.1980 4.94465   1
  -7  -5  -4 12.8383 4.87881   6
  -7  -5  -4 13.9216 5.54607   6
  -7   5  -4 13.6448 5.60514   4
  -7   5  -4 0.01213 4.97766   1
  -7   5  -4 13.9964 5.81299   2
  -8  -5  -4 47.6113 8.00951   6
  -8  -5  -4 30.7932 9.42426   6
  -8  -5  -4 52.0245 7.96521   1
  -8   5  -4 24.3233 6.48322   2
  -8   5  -4 29.1715 7.33122   1
  -8   5  -4 44.6749 8.46243   4
  -9  -5  -4 20.2572 6.81488   6
  -9   5  -4 16.7517 6.62667   2
  -9   5  -4 13.4234 6.99893   4
  -9   5  -4 21.0215 8.13167   1
 -10  -5  -4 -10.331 5.78054   1
 -10  -5  -4 12.7052 7.10861   6
 -10   5  -4 8.62723 7.29369   4
 -10   5  -4 5.67588 7.86157   1
 -13  -6   4 7.23605 8.94702   5
 -13  -6   4 3.72073 6.84993   6
 -13   6   4 2.74738 7.92328   2
 -13   6   4 10.7565 7.77159   5
 -13   6   4 5.69120 6.97137   3
 -12  -6   4 2.23303 5.89261   6
 -12  -6   4 3.90707 4.85629   6
 -12  -6   4 11.1646 7.05239   5
 -12   6   4 1.50676 5.97232   2
 -12   6   4 4.31457 6.16704   3
 -12   6   4 5.77906 6.48230   5
 -11  -6   4 18.0842 7.01258   5
 -11  -6   4 4.47242 4.75084   6
 -11  -6   4 17.8436 6.47901   6
 -11   6   4 9.08936 5.73911   5
 -11   6   4 20.9997 6.84989   2
 -11   6   4 17.5207 6.42674   3
 -10  -6   4 0.60645 5.10316   6
 -10  -6   4 -1.4482 4.74371   3
 -10  -6   4 3.67395 4.28735   6
 -10   6   4 -0.0649 4.71072   2
 -10   6   4 -3.3561 4.61914   5
 -10   6   4 3.95465 4.97966   3
  -9  -6   4 27.1464 5.94369   6
  -9  -6   4 47.6229 7.19679   3
  -9  -6   4 47.8494 7.37565   6
  -9   6   4 30.3191 6.71495   5
  -9   6   4 47.6579 7.37317   2
  -9   6   4 36.7548 6.72609   3
  -8  -6   4 38.2941 6.78328   6
  -8  -6   4 39.7223 6.20191   6
  -8  -6   4 34.4469 6.30510   3
  -8   6   4 43.3810 7.03696   5
  -8   6   4 23.0990 5.67033   2
  -8   6   4 32.9905 5.70184   3
  -7  -6   4 168.670 10.7076   6
  -7  -6   4 158.455 10.0090   6
  -7  -6   4 159.000 9.50691   3
  -7   6   4 172.398 9.64683   3
   7   6  -4 149.492 8.57927   2
  -7   6   4 178.125 10.7697   2
  -7   6   4 158.852 9.98086   5
  -6  -6   4 151.476 9.65104   6
  -6  -6   4 120.487 8.63206   6
  -6  -6   4 129.486 7.82851   3
  -6   6   4 147.045 8.60831   3
  -6   6   4 147.142 8.83279   5
  -6   6   4 121.434 8.84851   2
   6   6  -4 138.355 9.10948   7
   6   6  -4 129.192 8.02525   2
  -5  -6   4 41.1130 5.83249   7
  -5  -6   4 39.9101 5.65791   6
  -5  -6   4 49.1964 6.18049   6
  -5  -6   4 39.8521 5.50344   7
   5   6  -4 38.0255 5.66024   6
  -5   6   4 52.9589 6.41612   2
  -5   6   4 52.7410 5.73698   5
   5   6  -4 54.1175 6.52660   7
  -5   6   4 48.6592 5.46360   3
   5   6  -4 45.3385 5.54126   2
  -4  -6   4 15.9434 4.00303   7
  -4  -6   4 8.94721 3.28447   6
  -4  -6   4 15.1180 4.23999   6
   4   6  -4 21.2720 4.46711   6
  -4   6   4 9.31915 3.28101   5
  -4   6   4 12.5450 3.74940   2
  -4   6   4 14.4340 3.27939   6
  -4   6   4 21.0708 3.56823   6
  -4   6   4 18.5683 3.76489   3
   4   6  -4 14.2685 3.93527   7
   4   6  -4 11.8365 3.80887   2
  -3  -6   4 58.4118 6.43820   6
  -3  -6   4 61.0222 6.42264   7
   3   6  -4 48.1358 6.02160   6
   3   6  -4 58.0018 6.13901   2
  -3   6   4 57.1032 5.55510   6
  -3   6   4 52.3070 6.01494   2
   3   6  -4 48.6561 5.76003   7
  -3   6   4 53.3931 5.41028   6
  -2  -6   4 80.4298 7.11598   7
   2  -6  -4 82.8538 6.96522   7
  -2  -6   4 63.7199 6.74895   6
   2   6  -4 73.5863 6.95722   2
   2   6  -4 75.5164 6.82313   7
  -2   6   4 70.6212 6.19879   6
   2   6  -4 59.8201 6.19975   6
  -2   6   4 73.8353 6.63343   2
   2   6  -4 71.6522 6.74968   6
  -2   6   4 81.9949 6.70446   6
  -1  -6   4 0.33445 2.65297   7
   1  -6  -4 3.23614 2.98920   7
   1   6  -4 1.94389 2.40891   6
   1   6  -4 1.98469 2.90280   6
   1   6  -4 -1.1903 2.79847   2
  -1   6   4 2.36285 2.91188   7
  -1   6   4 2.39723 2.55460   6
  -1   6   4 0.52331 2.57711   2
  -1   6   4 5.46836 2.51694   7
   1   6  -4 3.64974 2.84270   7
   1   6  -4 2.43973 2.61732   7
  -1   6   4 1.99572 2.71938   6
   0  -6   4 53.7677 5.74413   7
   0  -6  -4 49.0853 6.25219   6
   0  -6  -4 56.5328 6.41311   7
   0   6  -4 59.2888 6.27456   6
   0   6  -4 60.4430 5.47233   1
   0   6   4 61.3091 6.50183   6
   0   6  -4 48.3753 5.48061   6
   0   6  -4 61.0644 6.80311   2
   0   6   4 61.5893 6.27978   7
   0   6   4 49.2968 5.08894   2
   0   6   4 58.3055 6.06845   6
  -1  -6  -4 307.536 12.8297   7
   1  -6   4 285.350 12.1409   7
  -1  -6  -4 294.352 13.4039   6
   1   6   4 286.753 13.3069   6
  -1   6  -4 305.475 12.6182   6
  -1   6  -4 277.457 13.3835   4
   1   6   4 270.129 12.7739   6
  -1   6  -4 287.869 12.5045   6
  -1   6  -4 301.166 13.4569   2
  -1   6  -4 302.096 12.2399   1
  -2  -6  -4 33.4483 5.57616   6
   2  -6   4 36.7773 5.88031   7
  -2  -6  -4 27.4222 4.82524   6
  -2  -6  -4 28.7138 5.18572   7
  -2   6  -4 26.3652 5.03856   2
   2   6   4 34.7233 5.63238   7
  -2   6  -4 29.2909 4.76767   1
   2   6   4 24.5865 5.02064   6
  -2   6  -4 28.7274 4.62026   6
  -2   6  -4 30.8355 5.80975   4
  -3  -6  -4 24.3289 5.25089   6
  -3  -6  -4 14.3983 4.47611   7
  -3  -6  -4 14.3444 4.18738   6
  -3   6  -4 15.9359 4.48493   2
  -3   6  -4 13.0859 3.43866   6
   3   6   4 11.8780 4.45698   7
  -3   6  -4 9.16634 4.34216   4
  -3   6  -4 10.7797 3.70549   6
  -3   6  -4 19.0881 4.67501   1
  -4  -6  -4 2.90928 4.07344   6
  -4  -6  -4 1.86709 3.77989   7
  -4   6  -4 10.4177 4.67734   2
  -4   6  -4 12.2828 3.60636   6
  -4   6  -4 10.8994 3.55310   6
  -4   6  -4 4.53224 4.41872   4
   4   6   4 7.80124 4.31585   7
  -4   6  -4 6.52676 4.41735   1
  -5  -6  -4 43.3950 6.14466   7
  -5  -6  -4 35.9223 6.88303   6
  -5   6  -4 55.4519 7.66176   2
  -5   6  -4 57.5082 7.92123   1
  -5   6  -4 52.7781 8.29585   4
  -6  -6  -4 7.31511 4.33723   1
  -6  -6  -4 7.53700 5.27182   6
  -6   6  -4 12.8156 5.51465   2
  -6   6  -4 5.12443 4.49946   1
  -6   6  -4 -2.1547 4.34658   4
  -7  -6  -4 7.66032 5.13975   6
  -7  -6  -4 2.09993 4.02548   1
  -7   6  -4 3.08465 5.13518   4
  -7   6  -4 -0.9552 5.18419   2
  -7   6  -4 -1.8065 4.72947   1
  -8  -6  -4 -4.9961 5.43104   6
  -8  -6  -4 -0.1381 4.55799   1
  -8   6  -4 1.42120 5.76720   2
  -8   6  -4 6.18813 5.98820   1
  -8   6  -4 6.48509 5.39384   4
  -9  -6  -4 8.29437 6.35642   6
  -9  -6  -4 2.91513 5.80729   1
  -9   6  -4 -0.4129 6.85560   4
  -9   6  -4 15.0901 7.26616   2
  -9   6  -4 -2.1873 6.37192   1
 -10  -6  -4 0.44051 7.06832   6
 -10  -6  -4 -3.1608 6.78174   1
 -10   6  -4 -3.0759 7.34047   2
 -10   6  -4 0.39504 8.05943   1
 -10   6  -4 -7.1924 7.75661   4
 -12  -7   4 11.1262 7.46159   6
 -12  -7   4 6.33281 7.00035   5
 -12   7   4 0.25756 6.60674   5
 -12   7   4 8.32262 7.37153   2
 -12   7   4 9.12177 6.49272   3
 -11  -7   4 13.3792 6.87110   5
 -11  -7   4 22.5458 7.37091   6
 -11   7   4 12.3346 6.33618   2
 -11   7   4 9.28414 5.79402   3
 -11   7   4 14.7114 6.52659   5
 -10  -7   4 -5.5854 4.75589   6
 -10   7   4 -1.2387 4.60394   5
 -10   7   4 -1.7290 4.86306   3
 -10   7   4 -3.5472 4.41455   2
  -9  -7   4 50.7119 8.06276   6
  -9   7   4 81.6704 8.60599   3
  -9   7   4 50.0338 7.96513   2
  -9   7   4 46.2676 7.68205   5
  -8  -7   4 43.2021 7.25604   6
  -8  -7   4 51.8578 7.20272   3
  -8   7   4 49.1747 6.73345   3
  -8   7   4 58.6454 7.71751   2
  -8   7   4 56.6241 7.68598   5
  -7  -7   4 84.7626 7.76915   3
  -7  -7   4 78.6102 9.01527   6
  -7   7   4 87.9855 7.85104   3
  -7   7   4 82.8383 8.49911   5
   7   7  -4 89.5960 7.65788   2
  -7   7   4 93.6249 9.26205   2
  -6  -7   4 119.835 10.4004   6
  -6  -7   4 124.967 8.57789   7
   6   7  -4 113.266 7.97809   2
  -6   7   4 122.906 8.51877   5
  -6   7   4 120.878 8.21871   3
  -6   7   4 110.158 9.81803   2
   6   7  -4 119.646 9.09500   7
  -5  -7   4 -1.6354 3.35591   6
  -5  -7   4 -0.8451 3.28939   7
  -5  -7   4 2.78696 3.66302   6
  -5   7   4 6.21635 3.33289   5
  -5   7   4 -1.4896 2.73444   3
  -5   7   4 -2.4735 3.21085   2
   5   7  -4 -0.1491 3.44541   7
   5   7  -4 -1.0548 3.39257   2
  -4  -7   4 12.6582 4.26864   6
  -4  -7   4 8.56128 3.82914   6
  -4  -7   4 18.2405 4.54472   7
  -4   7   4 17.6562 3.70147   6
   4   7  -4 7.88070 3.78714   6
  -4   7   4 15.3366 3.71587   3
  -4   7   4 15.7184 3.76808   6
   4   7  -4 19.7076 4.47738   2
  -4   7   4 12.7134 4.30044   2
   4   7  -4 14.5355 4.52479   7
   3  -7  -4 43.3141 5.36138   7
  -3  -7   4 14.1800 4.33083   6
  -3  -7   4 31.3928 4.92649   7
   3   7  -4 32.8867 5.19806   2
   3   7  -4 28.3709 5.26449   7
   3   7  -4 18.1737 4.48990   6
  -3   7   4 32.2716 5.08501   2
  -3   7   4 43.2964 5.30021   6
   3   7  -4 27.9240 4.96875   6
  -3   7   4 36.0185 4.71376   6
  -2  -7   4 1.81387 3.00254   7
   2  -7  -4 3.19809 3.13830   7
  -2  -7   4 -0.8395 3.24933   6
  -2   7   4 -2.3331 2.63904   6
   2   7  -4 0.87927 2.98689   6
  -2   7   4 3.80067 3.18648   2
   2   7  -4 4.53278 3.62478   2
   2   7  -4 0.07854 2.81263   6
  -2   7   4 5.44191 2.73353   6
   2   7  -4 6.67609 3.76758   7
   2   7  -4 -1.3425 2.57239   4
   1  -7  -4 67.4912 7.02588   7
  -1  -7   4 77.7171 7.48110   7
  -1   7   4 65.7777 6.75301   6
   1   7  -4 66.2270 6.56977   7
  -1   7   4 66.9874 6.46793   2
   1   7  -4 68.0516 7.48532   2
   1   7  -4 68.3530 6.66766   4
   1   7  -4 67.3445 6.89131   6
   1   7  -4 66.9595 6.36840   7
  -1   7   4 72.8553 6.52659   7
   1   7  -4 65.3806 6.88810   6
  -1   7   4 56.0403 6.26355   6
   0  -7   4 84.3693 7.69475   7
   0  -7  -4 108.975 8.14221   6
   0  -7  -4 97.9234 7.51888   7
   0   7   4 87.1927 6.38793   2
   0   7   4 102.218 8.51793   6
   0   7   4 93.8971 6.85916   7
   0   7  -4 89.9894 8.26120   4
   0   7  -4 94.0463 8.05795   6
   0   7   4 105.922 8.31871   7
   0   7   4 98.8201 8.30676   6
   0   7  -4 79.1260 6.79630   7
   0   7  -4 84.1088 7.63811   6
   0   7  -4 90.2687 8.34045   2
  -1  -7  -4 10.0448 4.26659   7
  -1  -7  -4 6.46547 3.83703   6
   1  -7   4 7.26075 3.50486   7
   1   7   4 8.57882 3.80217   6
   1   7   4 7.04080 3.57261   6
  -1   7  -4 13.1167 4.54670   4
  -1   7  -4 9.88815 3.99237   6
   1   7   4 8.56751 2.92233   2
  -1   7  -4 9.84182 3.33178   1
  -1   7  -4 7.69572 3.53803   6
  -1   7  -4 8.15146 3.73070   2
  -2  -7  -4 22.7719 5.19877   6
  -2  -7  -4 20.1376 4.99467   7
  -2   7  -4 22.4809 4.92064   2
   2   7   4 20.5949 5.08665   6
  -2   7  -4 20.2519 4.60878   1
  -2   7  -4 28.4905 5.82215   4
  -2   7  -4 30.7563 4.90543   6
   2   7   4 21.7012 5.11862   7
  -2   7  -4 24.1847 4.63191   6
  -3  -7  -4 83.9427 9.14701   6
  -3  -7  -4 94.1277 9.02871   7
  -3   7  -4 73.3685 7.83420   1
  -3   7  -4 80.2727 8.95532   2
  -3   7  -4 89.1517 7.70057   6
   3   7   4 84.6632 8.80527   7
  -3   7  -4 83.7143 7.47889   6
  -3   7  -4 88.3312 9.57761   4
  -4  -7  -4 5.48099 4.44094   7
  -4  -7  -4 10.9703 5.01485   6
   4   7   4 13.3203 5.33620   7
  -4   7  -4 12.8196 5.03251   4
  -4   7  -4 24.5073 5.62794   1
  -4   7  -4 12.2395 3.87681   6
  -4   7  -4 10.0845 3.79620   6
  -4   7  -4 10.4134 4.92838   2
  -5  -7  -4 30.6730 6.90247   6
  -5   7  -4 46.8516 7.41639   2
  -5   7  -4 30.1897 6.94414   4
  -5   7  -4 31.8563 6.56526   1
  -6  -7  -4 6.10454 5.42820   6
  -6   7  -4 4.15370 4.60508   1
  -6   7  -4 1.30512 4.53338   2
  -6   7  -4 -2.7889 4.35541   4
  -7  -7  -4 17.4895 6.67846   6
  -7   7  -4 -0.5051 5.16155   1
  -7   7  -4 11.0855 6.08399   4
  -7   7  -4 17.1863 6.34643   2
  -8   7  -4 7.08669 6.62824   4
  -8   7  -4 2.45940 5.97577   2
  -8   7  -4 11.0404 7.25904   1
  -9  -7  -4 20.4746 7.78879   6
  -9   7  -4 12.8277 7.93513   4
  -9   7  -4 24.0116 8.51871   2
  -9   7  -4 23.5293 9.24164   1
 -12  -8   4 15.8600 8.91425   5
 -12  -8   4 35.4360 9.51006   6
 -12   8   4 18.6846 7.44965   3
 -12   8   4 5.84064 8.17250   2
 -12   8   4 21.2642 8.37383   5
 -11  -8   4 2.96275 6.69396   6
 -11   8   4 -3.6397 5.27029   5
 -11   8   4 1.10884 5.44769   3
 -11   8   4 0.90894 6.41430   2
 -10  -8   4 28.9828 7.58920   6
 -10   8   4 11.6645 5.90980   5
 -10   8   4 27.2358 6.48818   3
 -10   8   4 22.6139 6.90777   2
  -9  -8   4 0.01088 5.48037   6
  -9   8   4 7.10216 4.55791   3
  -9   8   4 -1.5420 4.29976   2
  -9   8   4 4.57584 4.99972   5
  -8  -8   4 27.2811 6.73585   6
  -8   8   4 15.6370 5.43561   2
  -8   8   4 23.6633 5.84306   5
  -8   8   4 21.6128 5.18768   3
  -7  -8   4 41.7981 7.38721   6
   7   8  -4 44.8986 5.93520   2
  -7   8   4 55.6146 6.44135   3
  -7   8   4 31.4802 6.03614   5
  -7   8   4 50.6147 7.55957   2
  -6  -8   4 4.66719 4.65834   6
  -6  -8   4 -1.1365 3.58467   7
   6   8  -4 3.16535 3.46523   2
   6   8  -4 2.21104 4.46190   7
  -6   8   4 -0.9585 3.73917   2
  -6   8   4 1.55565 3.73787   5
  -5  -8   4 132.350 11.2849   6
  -5  -8   4 155.435 10.2456   7
   5   8  -4 139.609 9.11839   2
   5   8  -4 152.386 10.3775   7
  -5   8   4 144.064 10.2466   2
  -4  -8   4 381.158 16.2941   7
  -4  -8   4 364.214 17.1791   6
   4   8  -4 373.089 16.4632   7
  -4   8   4 372.057 16.5820   2
  -4   8   4 370.311 14.8334   6
   4   8  -4 366.390 15.8081   2
  -4   8   4 393.550 15.0715   6
  -3  -8   4 84.7925 8.48365   7
  -3   8   4 72.0328 7.67239   2
  -3   8   4 89.1906 7.68830   6
   3   8  -4 71.7170 8.29120   6
   3   8  -4 80.2628 7.91414   2
  -3   8   4 85.1600 7.42740   6
   3   8  -4 86.6043 8.26046   7
  -2  -8   4 50.8544 6.66992   7
   2  -8  -4 70.1557 7.33869   7
   2   8  -4 53.3002 6.83904   6
  -2   8   4 56.5401 6.45060   6
   2   8  -4 48.6693 5.67759   4
  -2   8   4 48.4365 6.33072   2
   2   8  -4 63.7918 7.02694   7
   2   8  -4 48.2857 6.64298   2
   2   8  -4 56.4207 6.84954   6
  -2   8   4 53.8143 6.43505   6
   1  -8  -4 78.5343 8.08486   7
  -1  -8   4 57.4469 7.19356   7
   1   8  -4 44.5589 6.25963   6
   1   8  -4 58.8204 6.67157   7
   1   8  -4 66.8132 6.72100   4
   1   8  -4 48.2343 6.30500   6
  -1   8   4 56.4171 6.53232   2
   1   8  -4 55.6921 7.27515   2
  -1   8   4 59.8487 6.81291   6
  -1   8   4 72.5143 7.35263   6
   0  -8   4 77.4496 7.92091   7
   0  -8  -4 101.813 9.05367   7
   0   8   4 97.4326 7.71749   2
   0   8  -4 87.2836 8.49995   6
   0   8   4 98.5208 8.48793   7
   0   8  -4 83.6032 8.75030   2
   0   8   4 85.4337 8.38854   6
   0   8   4 92.5579 8.62564   6
   0   8  -4 87.5737 8.22857   6
   0   8  -4 93.9492 8.49182   4
  -1  -8  -4 19.3343 4.96512   7
  -1   8  -4 13.1542 4.79408   2
   1   8   4 18.8311 3.89535   2
  -1   8  -4 10.8835 4.20835   6
  -1   8  -4 13.6236 4.84785   4
  -1   8  -4 15.5196 4.49099   6
   1   8   4 12.3306 4.64717   6
  -2  -8  -4 15.7359 5.11068   7
  -2   8  -4 24.2185 5.85777   4
  -2   8  -4 16.6822 4.63986   6
  -2   8  -4 17.2385 4.41364   6
  -2   8  -4 9.60306 4.65527   2
   2   8   4 27.5660 5.91939   7
  -2   8  -4 15.2620 4.64308   1
  -3  -8  -4 35.0347 6.75464   7
   3   8   4 33.6074 6.72631   7
  -3   8  -4 34.9538 6.04777   1
  -3   8  -4 25.3636 6.46097   4
  -3   8  -4 30.0663 6.38091   2
  -3   8  -4 27.3350 5.26377   6
  -3   8  -4 25.5507 4.86862   6
  -4  -8  -4 44.7123 7.55666   7
  -4   8  -4 47.2544 7.95903   4
  -4   8  -4 38.4801 5.85466   6
  -4   8  -4 36.7952 6.29822   1
  -4   8  -4 43.6654 5.88650   6
   4   8   4 60.9934 8.77929   7
  -4   8  -4 63.7499 8.76144   2
  -5  -8  -4 4.22335 4.54557   7
  -5   8  -4 1.46560 4.83648   4
  -5   8  -4 3.08641 4.00412   1
  -5   8  -4 -2.4714 4.19512   2
  -6   8  -4 0.58335 5.38967   1
  -6   8  -4 -0.8024 4.47371   4
  -6   8  -4 2.24134 5.15230   2
  -7   8  -4 69.4335 10.1184   2
  -7   8  -4 56.8775 10.0267   4
  -7   8  -4 69.1870 10.1059   1
  -8   8  -4 28.5251 8.50163   2
  -8   8  -4 20.1479 8.23109   1
  -8   8  -4 14.6443 7.89767   4
  -9  -8  -4 16.3693 9.56025   6
  -9   8  -4 14.4923 8.77471   4
  -9   8  -4 19.2744 9.74831   1
  -9   8  -4 1.74069 8.18710   2
 -11  -9   4 -1.0372 7.60697   6
 -11   9   4 3.00851 7.65264   2
 -11   9   4 3.45584 5.58256   3
 -10  -9   4 21.8936 7.98999   6
 -10   9   4 13.8379 6.96892   2
 -10   9   4 9.72377 5.66089   3
  -9  -9   4 17.9950 9.18127   6
  -9   9   4 18.5261 5.50371   3
  -9   9   4 14.7141 6.22344   2
  -8   9   4 55.1136 8.49501   2
  -7  -9   4 10.7942 5.12393   7
   7   9  -4 -1.3379 3.81803   2
  -7   9   4 -5.1539 3.93650   2
  -6  -9   4 11.0968 5.14403   7
  -6   9   4 5.97894 4.90637   2
   6   9  -4 22.4169 5.97719   7
   6   9  -4 15.6461 4.82628   2
  -5  -9   4 101.121 10.0230   7
  -5   9   4 105.546 8.04455   6
  -5   9   4 80.1491 9.27077   2
   5   9  -4 80.1056 8.42074   2
  -5   9   4 99.6577 8.21590   6
   5   9  -4 96.1410 9.83861   7
  -4  -9   4 11.2309 4.72299   7
  -4   9   4 9.13968 4.36742   2
   4   9  -4 3.47747 4.46190   7
   4   9  -4 -1.0031 4.00546   2
  -4   9   4 6.53301 4.00968   6
  -4   9   4 4.50626 3.65632   6
  -3  -9   4 160.342 10.6752   7
   3   9  -4 135.801 13.8255   6
   3   9  -4 168.615 10.6628   2
  -3   9   4 153.646 10.5130   2
  -3   9   4 189.871 10.4659   6
  -3   9   4 165.685 9.82453   6
   3   9  -4 163.300 10.8023   7
  -2  -9   4 78.4367 8.50579   7
   2   9  -4 72.6733 7.88750   7
   2   9  -4 68.9528 8.22260   6
   2   9  -4 67.4354 8.08143   2
  -2   9   4 75.5193 7.66651   6
   2   9  -4 76.7685 7.26055   4
  -2   9   4 80.6329 8.18739   6
  -2   9   4 66.0112 7.75986   2
  -1  -9   4 123.984 9.29171   7
   1  -9  -4 151.864 15.7238   7
   1   9  -4 143.184 9.09866   4
  -1   9   4 142.587 11.0759   6
  -1   9   4 119.165 8.93908   2
  -1   9   4 123.038 9.23332   6
   1   9  -4 136.914 10.1724   2
   1   9  -4 136.957 9.75195   6
   1   9  -4 129.112 8.80883   7
   0  -9  -4 71.5498 8.52227   7
   0   9  -4 48.3892 7.11448   6
   0   9  -4 61.8537 7.74397   2
   0   9  -4 35.6348 6.16513   4
   0   9  -4 54.2044 6.92762   6
   0   9   4 55.7801 7.08845   7
   0   9   4 39.9107 6.64690   6
   0   9   4 53.7139 6.38863   2
  -1  -9  -4 9.89598 5.21009   7
   1   9   4 3.46927 3.68767   2
   1   9   4 10.8348 4.76557   6
  -1   9  -4 15.6221 4.80964   4
  -1   9  -4 12.3517 4.59460   6
  -1   9  -4 14.2022 5.13099   2
  -1   9  -4 7.19665 4.13114   6
  -2  -9  -4 4.69116 4.69604   7
   2   9   4 1.04023 5.04877   7
  -2   9  -4 1.98930 4.60689   2
  -2   9  -4 3.33505 3.81182   6
  -2   9  -4 9.89203 4.12391   6
  -2   9  -4 -3.8796 3.48818   4
  -3  -9  -4 23.0294 5.85292   7
  -3   9  -4 20.8175 5.21579   6
   3   9   4 20.7894 6.58036   7
  -3   9  -4 14.3562 5.58045   4
  -3   9  -4 28.4395 5.63327   1
  -3   9  -4 12.3646 4.56466   6
  -3   9  -4 24.2193 6.19537   2
  -4  -9  -4 0.98710 4.96291   7
  -4   9  -4 5.75673 4.07464   6
  -4   9  -4 2.29680 4.46886   2
  -4   9  -4 1.40215 3.84644   6
  -4   9  -4 6.52235 4.42103   1
  -4   9  -4 1.05224 4.82757   4
   4   9   4 -2.6721 5.32691   7
  -5  -9  -4 8.76572 5.88478   7
  -5   9  -4 12.6373 6.06868   4
  -5   9  -4 22.5540 6.37132   1
  -5   9  -4 12.4439 6.00650   2
  -6  -9  -4 12.1489 5.96948   7
  -6   9  -4 0.18471 6.00411   4
  -6   9  -4 14.0531 6.19824   1
  -6   9  -4 15.8930 6.77982   2
  -7   9  -4 26.9835 7.82501   1
  -7   9  -4 22.5431 8.15296   2
  -7   9  -4 41.0666 9.91527   4
  -8   9  -4 1.94642 7.47491   1
  -8   9  -4 5.45387 7.99237   2
  -8   9  -4 7.25551 8.39813   4
 -10  10   4 1.83336 7.32272   2
  -9  10   4 17.2728 6.92522   2
  -8  10   4 9.02537 5.83565   2
  -7 -10   4 1.89174 5.05426   7
   7  10  -4 1.19925 4.35722   2
  -7  10   4 0.88483 4.18922   2
  -6 -10   4 3.51017 5.13212   7
   6  10  -4 8.75601 4.92561   2
  -6  10   4 8.25592 5.30255   2
   6  10  -4 0.03562 5.27614   7
  -5 -10   4 5.22630 5.01030   7
  -5  10   4 3.16457 3.87390   6
   5  10  -4 3.85034 4.54537   2
   5  10  -4 -1.9551 5.06450   7
  -5  10   4 4.97129 5.07420   2
  -5  10   4 -0.2904 3.83140   6
  -4 -10   4 34.8438 7.36288   7
  -4  10   4 32.2637 5.63983   6
   4  10  -4 24.9723 6.29020   7
  -4  10   4 36.6400 6.75427   2
  -4  10   4 36.2172 6.18920   6
  -3 -10   4 1.39665 4.22488   7
   3  10  -4 2.00607 4.39475   2
  -3  10   4 3.55240 4.24313   2
  -3  10   4 -0.9214 3.89236   6
  -3  10   4 -0.9319 3.44750   6
   3  10  -4 1.12891 4.39791   7
  -2 -10   4 39.0384 6.68791   7
   2  10  -4 39.3416 7.02761   2
  -2  10   4 48.6937 7.07744   2
   2  10  -4 51.8202 6.49275   4
  -2  10   4 35.3920 6.29526   6
   2  10  -4 35.8285 6.37280   6
   2  10  -4 49.4669 6.91121   7
  -2  10   4 46.3697 6.80789   6
  -1  10   4 183.546 11.2818   2
   1  10  -4 182.158 11.9793   2
  -1  10   4 169.859 11.5067   6
   1  10  -4 186.109 11.8033   6
   1  10  -4 170.477 10.6537   7
   1  10  -4 178.185 10.9559   4
   0  10   4 43.8050 6.58881   2
   0  10   4 27.7739 6.12396   6
   0  10  -4 35.6439 6.17279   6
   0  10  -4 33.7850 6.27698   4
   0  10  -4 28.6792 6.76201   2
   0  10   4 23.2694 6.02775   7
  -1 -10  -4 -0.3816 5.53638   7
   1  10   4 12.2194 4.33299   2
  -1  10  -4 10.0119 4.97192   4
  -1  10  -4 4.39677 4.67116   6
  -1  10  -4 9.30114 5.50927   2
  -1  10  -4 7.69901 4.67061   6
  -2 -10  -4 1.96421 5.27656   7
  -2  10  -4 5.01294 4.28074   6
  -2  10  -4 12.9455 5.19743   2
  -2  10  -4 15.6567 5.34357   6
  -2  10  -4 5.20331 4.95974   4
   2  10   4 1.07077 4.82476   7
  -3 -10  -4 0.67965 5.36469   7
  -3  10  -4 11.6466 5.20204   2
   3  10   4 1.60461 5.98673   7
  -3  10  -4 -2.2747 3.94924   6
  -3  10  -4 2.15692 4.48482   6
  -3  10  -4 1.22750 4.68543   4
  -4 -10  -4 -10.161 5.08934   7
  -4  10  -4 -0.7279 4.61110   1
  -4  10  -4 3.00510 4.47262   6
  -4  10  -4 2.59706 5.42392   4
  -4  10  -4 -6.5936 3.91288   6
  -4  10  -4 0.89018 5.24816   2
   4  10   4 -5.8335 5.97725   7
  -5 -10  -4 7.87492 6.29147   7
  -5  10  -4 -5.9514 5.03155   4
  -5  10  -4 0.37697 5.56338   2
  -6 -10  -4 66.2928 9.05453   7
  -6  10  -4 63.0614 9.45522   1
  -6  10  -4 54.6383 10.0587   2
  -6  10  -4 51.9975 10.2436   4
  -7  10  -4 57.5449 10.2221   1
  -7  10  -4 57.6599 12.1313   4
  -7  10  -4 43.2208 10.3313   2
  -9  11   4 3.92000 7.02362   2
  -8 -11   4 -3.0166 5.83229   7
  -8  11   4 4.01406 6.34315   2
  -7 -11   4 6.38642 6.23748   7
  -7  11   4 6.33231 6.17006   2
   7  11  -4 8.25948 4.91319   2
  -6 -11   4 18.1213 6.51778   7
  -6  11   4 6.26631 5.49065   2
   6  11  -4 8.23301 6.38275   7
   6  11  -4 21.3646 5.69388   2
  -5 -11   4 -6.0771 5.01495   7
   5  11  -4 -2.0588 5.63513   7
  -5  11   4 1.04207 4.48660   6
   5  11  -4 -3.9208 4.09281   2
  -5  11   4 -4.1539 3.95987   6
  -5  11   4 -0.7567 4.72105   2
  -4 -11   4 20.0108 6.88503   7
   4  11  -4 13.4035 6.70355   7
  -4  11   4 20.6848 5.88677   6
  -4  11   4 16.3150 4.86226   6
   4  11  -4 11.9162 5.39871   2
  -4  11   4 4.57516 4.98655   2
  -3 -11   4 9.73107 5.86682   7
   3  11  -4 2.10042 4.07652   2
   3  11  -4 4.43224 5.39386   7
  -3  11   4 4.18529 4.75792   2
  -3  11   4 0.65706 4.63207   6
  -3  11   4 -2.1546 4.16553   6
  -2  11   4 30.1372 6.92792   2
   2  11  -4 23.8491 5.62432   4
   2  11  -4 25.1100 6.41108   7
   2  11  -4 32.0495 6.98227   2
  -2  11   4 45.9017 7.60865   6
   1  11  -4 11.6041 5.53845   2
   1  11  -4 13.7157 5.31982   6
  -1  11   4 23.6147 6.29693   2
   1  11  -4 23.7263 5.73727   4
  -1  11   4 33.7084 6.77606   6
   0  11  -4 78.2533 10.1418   2
   0  11   4 102.133 9.87251   7
   0  11  -4 94.5646 10.1950   4
   0  11  -4 90.4738 9.68843   6
   0  11   4 96.0047 9.36220   2
  -1  11  -4 7.16869 4.85307   6
  -1  11  -4 5.68737 5.41826   2
   1  11   4 3.79086 5.15348   7
  -1  11  -4 3.47776 4.49036   4
   1  11   4 12.6917 4.66782   2
  -2 -11  -4 7.88725 6.30534   7
  -2  11  -4 3.26799 4.65826   4
  -2  11  -4 2.71199 7.48320   6
  -2  11  -4 4.69141 4.78508   2
  -2  11  -4 -2.7575 4.41663   6
  -3 -11  -4 11.1627 6.08541   7
  -3  11  -4 13.9662 5.55003   6
  -3  11  -4 11.8836 6.52104   4
  -3  11  -4 10.7825 6.03165   2
  -3  11  -4 12.8615 5.45550   6
   3  11   4 12.3698 6.64691   7
  -4 -11  -4 0.91725 6.17980   7
  -4  11  -4 7.27839 5.23937   6
  -4  11  -4 -1.2698 5.29553   4
   4  11   4 4.15855 6.58051   7
  -4  11  -4 3.67972 4.50148   6
  -4  11  -4 6.08040 5.94663   2
  -5 -11  -4 -6.3999 6.11198   7
  -5  11  -4 4.52541 5.95385   1
  -5  11  -4 2.43942 6.34915   4
  -5  11  -4 4.91846 6.84943   2
  -6 -11  -4 -1.3185 6.93698   7
  -6  11  -4 -2.3742 6.14131   1
  -6  11  -4 18.4912 8.35306   4
  -6  11  -4 -2.5198 7.17091   2
  -7 -11  -4 0.28952 7.84022   7
  -7  11  -4 0.10139 9.00196   4
  -8 -12   4 5.61772 7.87905   7
  -8  12   4 -6.1150 6.90556   2
  -7 -12   4 1.94347 6.65511   7
  -7  12   4 -2.0959 6.56684   2
  -6 -12   4 2.40519 6.36187   7
   6  12  -4 7.36143 6.10572   2
   6  12  -4 8.88484 7.73955   7
  -6  12   4 9.73249 6.60513   2
  -5 -12   4 13.1726 6.90285   7
   5  12  -4 2.80211 7.15477   7
  -5  12   4 23.2896 5.93398   6
   5  12  -4 8.49182 6.15677   2
  -5  12   4 2.60391 5.70752   2
  -5  12   4 16.7330 6.18883   6
  -4 -12   4 20.7327 7.10587   7
  -4  12   4 4.22195 5.71581   6
   4  12  -4 21.3342 6.61166   2
  -4  12   4 10.5775 4.98174   6
  -4  12   4 10.3143 5.88382   2
   4  12  -4 7.82624 6.98654   7
  -3  12   4 3.46630 5.55525   6
  -3  12   4 3.14254 5.15154   2
   3  12  -4 -1.8456 5.26332   2
   2  12  -4 2.55131 5.07484   2
  -2  12   4 4.73022 5.63981   6
  -2  12   4 -4.2525 4.99597   2
   1  12  -4 -5.1317 4.36175   2
   1  12  -4 4.10770 4.77676   4
  -1  12   4 10.4199 5.61533   2
  -1  12   4 5.34793 5.37371   6
   0  12  -4 25.4896 6.57469   4
   0  12  -4 21.8280 6.84245   2
   0  12  -4 16.2541 6.02106   6
   0  12   4 40.3067 7.31411   2
  -1  12  -4 16.3746 6.11542   2
   1  12   4 29.0262 6.84651   7
  -1  12  -4 18.5110 6.71560   4
  -1  12  -4 8.94400 5.67510   6
   1  12   4 21.5944 5.79810   2
  -2  12  -4 48.6073 8.16052   6
  -2  12  -4 47.2070 9.14080   2
  -2  12  -4 43.8855 8.27890   4
  -3 -12  -4 3.84428 6.40217   7
  -3  12  -4 -1.4704 5.24903   2
  -3  12  -4 2.62920 5.47535   6
  -3  12  -4 4.34052 6.24949   4
  -4 -12  -4 -3.4032 6.27806   7
  -4  12  -4 3.48318 7.04743   4
  -4  12  -4 5.00746 5.57340   6
   4  12   4 1.28313 7.37046   7
  -4  12  -4 5.35210 5.70732   6
  -4  12  -4 -1.4939 6.32265   2
  -5 -12  -4 -8.9463 7.52455   7
  -5  12  -4 -12.113 6.75022   4
  -5  12  -4 3.23367 8.35539   2
  -7 -13   4 89.6734 13.4028   7
  -7  13   4 70.9136 12.3767   2
  -6 -13   4 3.71721 7.91566   7
   6  13  -4 -0.9579 5.77337   2
  -6  13   4 0.65307 7.04344   2
  -5 -13   4 5.85291 7.07321   7
  -5  13   4 8.74218 6.94331   6
  -5  13   4 2.83351 5.41363   6
  -5  13   4 -0.6733 6.21103   2
   5  13  -4 6.25259 5.97990   2
   5  13  -4 5.20304 8.00938   7
  -4  13   4 -1.1096 5.83013   2
   4  13  -4 8.53279 6.91370   7
   4  13  -4 0.00945 5.47559   2
  -4  13   4 5.48075 6.47365   6
   3  13  -4 13.3682 6.69613   2
  -3  13   4 5.24487 5.67521   2
   3  13  -4 16.6062 6.67453   7
  -3  13   4 6.69150 6.56355   6
  -2  13   4 -1.3438 5.62194   2
   2  13  -4 17.4540 7.07335   2
  -2  13   4 19.0237 7.25262   6
   1  13  -4 -4.9443 5.48448   2
  -1  13   4 3.28709 5.33466   2
   1  13  -4 1.11062 5.37339   4
   0  13   4 6.07735 5.75298   2
   0  13  -4 17.6892 7.15120   2
   0  13  -4 2.06438 5.87862   4
  -1  13  -4 -6.1960 5.65910   6
   1  13   4 8.09834 7.18560   7
   1  13   4 11.2523 5.59772   2
  -1  13  -4 5.49058 6.12859   4
  -1  13  -4 6.92958 6.27232   2
  -2  13  -4 3.30344 6.30501   6
  -2  13  -4 4.29587 6.27783   4
   2  13   4 -6.8876 6.54423   7
  -2  13  -4 -1.5596 5.97604   2
  -3  13  -4 0.99308 6.02492   6
  -3  13  -4 -6.9518 6.58389   2
  -3  13  -4 17.9084 8.20071   4
  -4 -13  -4 -14.853 7.50375   7
  -4  13  -4 -7.5239 8.11141   2
  -4  13  -4 6.51758 7.13620   6
  -4  13  -4 -2.1557 8.32355   4
  -4  13  -4 3.73285 6.24380   6
   4  14  -4 -10.420 6.90738   7
  -4  14   4 -6.8679 7.15246   2
  -4  14   4 -8.5045 7.38808   6
   4  14  -4 -1.5007 7.01229   2
  -3  14   4 42.3274 9.72997   2
   3  14  -4 31.5683 9.33527   2
  -3  14   4 34.7825 8.98004   6
   3  14  -4 25.1479 8.34264   7
   2  14  -4 2.42650 7.32184   2
  -2  14   4 8.66763 7.29511   2
  -2  14   4 9.19858 9.05850   6
  -1  14   4 18.3377 7.56432   2
   1  14  -4 -7.7913 6.20882   2
   0  14  -4 16.5416 9.01673   2
   0  14  -4 25.7739 8.07203   4
   0  14   4 20.7716 7.13413   2
  -1  14  -4 35.3332 10.1305   2
  -1  14  -4 53.3917 10.4018   4
  -1  14  -4 50.2614 9.61612   6
 -14   0   5 9.76501 8.01171   5
 -14   0   5 -14.883 7.21107   3
 -13   0   5 -8.0537 5.15007   5
 -13   0   5 4.05116 5.96252   3
 -12   0   5 1.70447 4.97993   5
 -12   0   5 3.76451 5.44654   3
 -11   0   5 -6.8130 4.02155   5
 -11   0   5 5.19685 5.41248   3
 -10   0   5 -0.6440 4.01618   3
 -10   0   5 -0.2635 3.97387   5
  -9   0   5 2.31915 4.60514   5
  -9   0   5 6.24130 4.21815   3
  -8   0   5 1.47723 3.27208   3
  -7   0   5 -0.6986 3.13191   3
  -6   0   5 0.49261 2.18764   6
  -6   0   5 1.57865 2.89616   3
  -5   0   5 -2.0085 1.99569   6
  -5   0   5 -0.8936 2.08800   6
  -5   0   5 -2.7706 2.49156   3
  -4   0   5 -3.2799 1.94192   6
   4   0  -5 -1.5518 1.85167   7
  -4   0   5 -1.8377 2.43288   3
  -4   0   5 1.57433 2.26844   6
  -3   0   5 0.74034 2.13274   7
  -3   0   5 -2.8071 2.06839   6
  -3   0   5 1.03851 2.30484   6
   3   0  -5 0.61900 2.10575   7
  -2   0   5 -0.6011 2.18618   7
  -2   0   5 2.52417 2.23308   6
   2   0  -5 2.55342 2.39525   6
  -2   0   5 -0.0799 2.22243   6
   2   0  -5 1.97166 2.33863   7
  -2   0   5 -1.8054 2.47192   7
  -1   0   5 -1.6005 2.35004   7
   1   0  -5 -1.0535 2.09965   6
   1   0  -5 -0.0966 2.18271   6
   1   0  -5 -2.4709 2.10183   7
  -1   0   5 -1.9705 2.10829   6
  -1   0   5 3.11400 2.52254   6
   0   0  -5 -0.4728 2.64152   7
   0   0   5 -0.9222 2.22114   7
   0   0  -5 -0.4224 2.19506   6
   0   0   5 0.40232 2.11985   6
   0   0  -5 -0.7515 2.09726   6
  -1   0  -5 0.44688 2.10216   6
  -1   0  -5 1.59074 2.41246   6
   1   0   5 0.06976 2.50325   7
  -1   0  -5 -4.1380 2.68963   7
  -2   0  -5 -2.8374 2.36492   6
  -2   0  -5 0.72365 2.17448   2
  -2   0  -5 -2.8584 2.63288   7
  -2   0  -5 -0.2071 2.15930   6
  -2   0  -5 -1.7181 2.19411   7
   3   0   5 4.32530 3.07246   7
  -3   0  -5 -1.1337 2.06677   6
  -3   0  -5 4.09104 2.69037   6
  -3   0  -5 1.37311 3.14020   1
  -4   0  -5 -3.7933 2.29887   6
   4   0   5 0.40341 2.90315   7
  -4   0  -5 0.09874 2.74184   6
  -4   0  -5 -1.3871 3.18196   1
  -5   0  -5 1.77919 3.85860   1
  -5   0  -5 -1.5870 2.63627   6
  -5   0  -5 -3.1236 2.73287   6
  -6   0  -5 2.75180 3.41358   6
  -6   0  -5 -0.9788 3.19020   6
  -6   0  -5 -8.5963 4.06426   1
  -7   0  -5 -1.5662 3.76940   6
  -7   0  -5 6.83922 5.21445   1
  -7   0  -5 -1.2377 3.54123   6
  -8   0  -5 -1.6863 4.75766   4
  -8   0  -5 1.26817 5.31328   1
  -9   0  -5 9.81643 5.64191   4
  -9   0  -5 0.60115 5.71448   1
 -10   0  -5 -1.4571 6.97649   1
 -10   0  -5 -1.2047 5.77647   4
 -14  -1   5 -5.0140 8.31500   3
 -14  -1   5 6.64940 8.39047   5
 -14   1   5 -6.8901 6.21503   5
 -14   1   5 -3.6892 8.06511   3
 -13  -1   5 28.3173 7.92697   3
 -13  -1   5 12.0151 6.63307   5
 -13   1   5 42.0518 8.98287   3
 -13   1   5 33.0588 8.28746   5
 -12  -1   5 13.1042 5.97970   3
 -12  -1   5 18.3638 6.67760   5
 -12   1   5 7.02892 5.82277   3
 -12   1   5 1.88763 5.26428   5
 -11  -1   5 -7.8951 3.86142   5
 -11  -1   5 -1.7680 4.32596   3
 -11   1   5 -1.3273 4.44516   3
 -11   1   5 2.08139 4.59088   5
 -10  -1   5 21.9405 6.00803   5
 -10  -1   5 22.9693 5.89519   3
 -10   1   5 29.1389 6.26076   3
 -10   1   5 14.9312 5.45307   5
  -9  -1   5 75.8538 8.67272   5
  -9  -1   5 72.8855 8.15834   3
  -9   1   5 74.6678 8.36789   5
  -9   1   5 72.8277 8.28380   3
  -8  -1   5 137.640 9.09275   3
  -8   1   5 137.410 9.34063   5
  -8   1   5 117.907 8.65302   3
  -7  -1   5 1.20723 3.06553   3
  -7  -1   5 -1.6872 2.12282   6
  -7  -1   5 -0.2844 2.39761   6
  -7   1   5 1.43661 3.04252   3
  -6  -1   5 58.4276 6.01328   3
  -6  -1   5 58.9945 5.10255   6
  -6  -1   5 57.4911 5.07299   6
  -6   1   5 48.4638 5.78789   3
  -5  -1   5 10.6320 2.99001   6
  -5  -1   5 18.6059 3.25977   6
  -5  -1   5 21.6606 3.90050   3
  -5   1   5 17.8690 2.95819   6
  -5   1   5 16.5567 2.98345   6
  -5   1   5 15.0797 3.56207   3
  -4  -1   5 1.81132 2.21657   6
  -4  -1   5 2.17551 2.29995   6
  -4  -1   5 5.53628 2.72255   3
   4   1  -5 2.70309 2.29226   7
  -4   1   5 0.48346 2.08082   6
  -4   1   5 6.25991 2.30652   6
  -4   1   5 3.49543 2.80067   3
  -3  -1   5 182.069 8.07334   7
  -3  -1   5 181.196 8.35773   6
  -3  -1   5 187.867 8.45792   6
   3  -1  -5 177.789 7.80319   7
  -3  -1   5 190.402 8.06011   7
   3   1  -5 177.921 8.10884   7
  -3   1   5 188.190 8.13080   6
  -3   1   5 181.783 8.09958   6
  -2  -1   5 171.619 7.87678   6
   2  -1  -5 157.933 7.48154   7
  -2  -1   5 167.314 7.81956   6
  -2  -1   5 159.478 7.60362   7
   2  -1  -5 170.840 7.99491   6
  -2   1   5 170.024 7.82009   6
   2   1  -5 182.234 7.85862   7
   2   1  -5 162.448 7.97256   6
  -2   1   5 157.043 7.31293   7
  -2   1   5 163.217 7.46187   7
  -2   1   5 165.998 7.81320   6
  -1  -1   5 81.6761 5.54387   6
   1  -1  -5 75.2163 5.30242   7
  -1  -1   5 79.0304 5.33010   7
   1  -1  -5 72.4014 5.39960   6
  -1   1   5 77.9127 5.40161   6
  -1   1   5 80.0659 5.34638   7
   1   1  -5 81.1015 5.60109   6
   1   1  -5 69.4174 5.33541   6
   1   1  -5 74.0958 5.44597   7
  -1   1   5 70.1516 5.42391   6
   0  -1   5 9.23770 2.87584   6
   0  -1  -5 6.66560 2.61983   6
   0  -1  -5 16.0031 3.34919   6
   0  -1   5 5.19866 2.95566   7
   0  -1  -5 6.85971 2.95025   7
   0   1   5 8.61100 3.04798   7
   0   1  -5 5.71149 3.58277   7
   0   1  -5 5.99386 2.60896   6
   0   1   5 9.19004 2.79656   6
   0   1  -5 12.2312 3.17596   6
  -1  -1  -5 64.9453 5.77689   6
  -1  -1  -5 55.7924 5.32833   6
  -1  -1  -5 60.1487 5.51777   7
   1  -1   5 73.3025 5.98254   7
  -1  -1  -5 65.0647 5.58067   7
  -1   1  -5 63.2233 4.68114   7
  -1   1  -5 71.7693 5.28640   6
  -1   1  -5 63.8950 5.46872   2
  -1   1  -5 63.3145 5.79017   6
   1   1   5 65.1257 5.74752   6
  -1   1  -5 56.3560 5.64451   7
  -2  -1  -5 237.136 10.2896   6
   2  -1   5 221.622 9.78557   7
  -2  -1  -5 223.804 9.90153   7
  -2  -1  -5 231.693 10.2754   6
   2   1   5 233.112 10.1407   7
  -2   1  -5 234.636 9.84844   2
  -2   1  -5 236.676 10.2370   6
  -2   1  -5 217.497 9.89236   6
  -3  -1  -5 219.348 10.2777   6
  -3  -1  -5 212.806 10.1046   6
  -3  -1  -5 216.541 10.8456   1
  -3   1  -5 220.665 11.1653   1
  -3   1  -5 217.471 9.91317   6
   3   1   5 211.698 9.99667   7
  -3   1  -5 221.502 9.39531   2
  -3   1  -5 220.909 10.0353   6
  -4  -1  -5 87.8000 8.20357   1
  -4  -1  -5 76.6710 6.74846   6
  -4  -1  -5 76.9132 6.89051   6
  -4   1  -5 72.8993 7.70180   1
  -4   1  -5 73.9208 6.42414   6
   4   1   5 85.7661 7.35274   7
  -4   1  -5 79.2871 6.57846   6
  -4   1  -5 75.0709 6.30630   2
  -5  -1  -5 48.8423 5.67531   6
  -5  -1  -5 42.0607 6.77809   1
  -5  -1  -5 54.0662 6.37115   6
  -5   1  -5 48.1745 7.37792   1
  -5   1  -5 47.7350 5.62789   6
  -5   1  -5 51.6539 5.78604   6
  -6  -1  -5 33.6714 5.45543   6
  -6  -1  -5 41.0224 7.35409   1
  -6  -1  -5 28.6699 4.93240   6
  -6   1  -5 18.2721 4.38116   6
  -6   1  -5 35.8314 5.19770   6
  -6   1  -5 29.2134 6.96043   1
  -7  -1  -5 24.8896 6.46798   1
  -7  -1  -5 18.8910 4.95230   6
  -7  -1  -5 17.2773 4.54702   6
  -7   1  -5 18.4748 4.37762   6
  -7   1  -5 20.5228 6.52186   1
  -7   1  -5 22.0295 4.45431   6
  -8  -1  -5 0.52738 4.90912   1
  -8  -1  -5 3.96421 4.24324   6
  -8  -1  -5 -2.7293 3.98870   6
  -8   1  -5 1.23740 5.01011   4
  -8   1  -5 9.60805 5.84123   1
  -9  -1  -5 -2.3305 4.83449   4
  -9  -1  -5 7.61607 6.17098   1
  -9   1  -5 5.78129 6.16918   1
  -9   1  -5 0.78845 5.25954   4
 -10  -1  -5 11.3268 8.15476   1
 -10  -1  -5 -3.0268 5.58855   4
 -10   1  -5 -2.5171 7.14954   1
 -10   1  -5 5.62307 6.29607   4
 -14  -2   5 6.58388 8.55373   3
 -14  -2   5 -2.2355 7.27585   5
 -14   2   5 -9.3895 7.53860   3
 -14   2   5 2.87913 7.84610   5
 -13  -2   5 4.12460 6.75976   3
 -13  -2   5 -4.7946 5.38652   5
 -13   2   5 5.22703 6.65441   5
 -13   2   5 6.83159 6.66957   3
 -12  -2   5 3.32573 5.36115   3
 -12  -2   5 10.3742 5.68391   5
 -12   2   5 -8.1624 4.37811   5
 -12   2   5 6.69289 5.64854   3
 -11  -2   5 8.66810 5.47828   3
 -11  -2   5 5.46022 4.70335   5
 -11   2   5 9.37595 5.61594   5
 -11   2   5 5.13094 5.28330   3
 -10  -2   5 41.8853 7.25099   3
 -10  -2   5 39.9831 7.52460   5
 -10   2   5 31.1143 6.31732   5
 -10   2   5 25.2357 6.07430   3
  -9  -2   5 590.264 22.4163   3
  -9   2   5 626.447 22.9316   3
  -9   2   5 567.606 22.7622   5
  -8  -2   5 58.8230 5.86441   6
  -8  -2   5 54.3727 5.39895   6
  -8  -2   5 69.7192 7.64011   3
  -8   2   5 52.3001 6.61469   5
  -8   2   5 66.7605 7.23004   3
  -7  -2   5 24.0946 4.06781   6
  -7  -2   5 28.9154 4.88120   3
  -7  -2   5 26.2686 4.21036   6
  -7   2   5 32.9707 5.18195   3
  -7   2   5 32.8662 5.31337   5
  -6  -2   5 11.2379 3.70636   3
  -6  -2   5 6.66572 2.86378   6
  -6  -2   5 5.94966 2.73830   6
  -6   2   5 1.76066 3.03123   3
  -6   2   5 1.32683 3.11556   5
  -5  -2   5 183.631 8.76218   6
  -5  -2   5 172.951 8.69322   3
  -5   2   5 188.198 7.70812   6
   5   2  -5 167.017 8.51758   7
  -5   2   5 187.013 7.67398   6
  -5   2   5 176.297 8.96869   3
  -4  -2   5 140.700 7.24937   6
  -4  -2   5 133.879 7.16911   6
  -4  -2   5 116.844 6.61058   7
  -4  -2   5 127.161 6.82664   3
   4   2  -5 111.998 7.37199   7
  -4   2   5 135.961 6.49963   6
  -4   2   5 121.389 6.46815   6
  -3  -2   5 911.176 27.7950   7
  -3  -2   5 893.339 27.6713   7
  -3  -2   5 898.008 27.4327   3
   3  -2  -5 926.472 27.4086   7
  -3  -2   5 901.151 27.9578   6
  -3  -2   5 910.181 28.0931   6
  -3   2   5 918.114 27.5605   6
   3   2  -5 916.787 28.2521   6
   3   2  -5 952.629 28.0161   7
  -3   2   5 915.629 27.6537   6
  -2  -2   5 553.785 18.1008   7
  -2  -2   5 536.703 18.3991   6
  -2  -2   5 550.421 18.4135   6
   2  -2  -5 540.628 17.8633   7
  -2   2   5 555.313 17.7869   7
  -2   2   5 531.144 18.0535   6
   2   2  -5 562.616 18.5458   7
  -2   2   5 561.987 17.6690   7
  -2   2   5 552.559 18.2272   6
   2   2  -5 538.296 18.4469   6
   1  -2  -5 43.0279 4.55961   7
   1  -2  -5 31.5149 4.24493   6
  -1  -2   5 40.7464 4.60879   7
  -1  -2   5 45.3401 4.67377   6
   1   2  -5 37.4278 4.59121   6
   1   2  -5 49.6289 5.38482   7
  -1   2   5 37.4216 4.41925   6
  -1   2   5 42.4637 4.60817   6
  -1   2   5 32.8947 4.07609   7
   1   2  -5 26.7117 3.89442   6
   0  -2  -5 41.8662 4.83087   6
   0  -2  -5 49.1191 4.98686   6
   0  -2  -5 56.4614 5.26566   7
   0  -2   5 43.6554 4.80463   7
   0  -2   5 54.2645 5.38446   6
   0   2  -5 56.8115 5.49679   7
   0   2  -5 49.6168 5.11311   2
   0   2  -5 46.1715 4.95436   6
   0   2  -5 45.1122 4.81747   6
   0   2   5 50.5452 5.18977   7
   0   2  -5 39.5924 4.17334   7
   0   2   5 50.4289 5.15037   6
   1  -2   5 65.4239 5.84572   7
  -1  -2  -5 51.7159 5.29373   7
  -1  -2  -5 48.1545 5.27382   6
  -1  -2  -5 54.9215 5.48968   6
  -1   2  -5 49.9365 5.23282   6
  -1   2  -5 59.1216 5.66509   2
   1   2   5 58.8519 5.70681   7
   1   2   5 53.9872 5.67130   6
  -1   2  -5 58.4393 4.88352   7
  -1   2  -5 51.8535 5.25370   6
   2  -2   5 121.035 6.78829   7
  -2  -2  -5 128.689 7.28427   7
  -2  -2  -5 125.246 6.71580   7
  -2  -2  -5 114.934 7.47621   6
  -2  -2  -5 125.414 7.50702   6
  -2   2  -5 109.783 6.98098   2
  -2   2  -5 120.334 7.21254   6
  -2   2  -5 115.426 7.18528   6
   2   2   5 111.836 7.15608   7
   3  -2   5 5.55390 4.55018   7
  -3  -2  -5 5.53758 3.13368   6
  -3  -2  -5 5.10078 2.92138   6
  -3  -2  -5 8.38489 3.70035   1
  -3   2  -5 4.80802 2.87951   6
  -3   2  -5 5.76724 3.48401   1
   3   2   5 0.47886 2.93052   7
  -3   2  -5 2.36638 2.73877   6
  -3   2  -5 5.45018 3.24247   2
  -4  -2  -5 381.712 15.5570   6
  -4  -2  -5 413.974 15.9143   6
  -4  -2  -5 376.624 16.1187   1
   4   2   5 387.849 15.3808   7
  -4   2  -5 385.924 16.6955   1
  -4   2  -5 398.454 14.9033   6
  -4   2  -5 397.711 14.9772   2
  -4   2  -5 397.769 15.1039   6
  -5  -2  -5 1.78630 3.13239   6
  -5  -2  -5 5.54541 4.29729   1
  -5  -2  -5 1.64078 3.26176   6
  -5   2  -5 3.20345 3.15270   2
  -5   2  -5 5.79425 3.23659   6
  -5   2  -5 6.34585 3.03493   6
  -5   2  -5 4.15874 4.59199   1
  -6  -2  -5 3.16952 3.78338   6
  -6  -2  -5 -5.8099 3.09064   6
  -6  -2  -5 -4.0219 4.14355   1
  -6   2  -5 -3.0388 4.31595   1
  -7  -2  -5 -0.9650 4.70996   1
  -7  -2  -5 -0.7422 3.95448   6
  -7  -2  -5 2.21922 4.08274   6
  -7   2  -5 4.07961 4.91709   1
  -7   2  -5 0.20435 4.64770   4
  -8  -2  -5 4.25256 4.30586   6
  -8  -2  -5 8.64690 5.63906   1
  -8  -2  -5 2.23391 4.36551   6
  -8   2  -5 8.61502 5.34482   4
  -8   2  -5 -1.1488 5.16917   1
  -9  -2  -5 1.40754 4.80195   6
  -9  -2  -5 6.27401 5.35584   4
  -9  -2  -5 8.73959 6.67155   1
  -9  -2  -5 9.81087 4.97835   6
  -9   2  -5 6.10578 5.60533   4
  -9   2  -5 4.60233 6.25945   1
 -10  -2  -5 6.58242 7.89810   1
 -10   2  -5 -10.516 6.66647   1
 -10   2  -5 -3.5681 6.00367   4
 -14  -3   5 -0.8656 8.85702   3
 -14  -3   5 17.8283 8.92511   5
 -14   3   5 7.78135 8.67493   5
 -14   3   5 16.2832 8.99014   3
 -13  -3   5 14.9933 8.42963   3
 -13  -3   5 28.6387 8.00709   5
 -13   3   5 26.1537 8.06017   3
 -13   3   5 11.9989 7.17305   5
 -12  -3   5 1.82388 5.47168   3
 -12  -3   5 2.42899 5.06182   5
 -12   3   5 -0.0972 5.39829   3
 -12   3   5 1.52470 5.45482   5
 -11  -3   5 -2.7179 4.94105   3
 -11  -3   5 -3.8688 4.87353   5
 -11   3   5 7.17852 5.75502   3
 -11   3   5 -3.9880 4.26035   5
 -10  -3   5 14.1763 5.56956   3
 -10   3   5 30.9200 6.71974   5
 -10   3   5 19.5690 5.74361   3
  -9  -3   5 7.56720 4.62706   3
  -9  -3   5 7.98606 3.53491   6
  -9  -3   5 15.0760 4.40831   6
  -9   3   5 12.8620 4.91004   3
  -9   3   5 11.1445 4.68357   5
  -8  -3   5 14.8614 4.70713   3
  -8  -3   5 23.8008 4.64663   6
  -8  -3   5 36.9958 5.04269   6
  -8   3   5 30.0294 5.71384   5
  -8   3   5 19.1871 4.77564   3
  -7  -3   5 17.9927 3.96877   6
  -7  -3   5 29.8290 5.08278   3
  -7  -3   5 16.7159 3.58774   6
  -7   3   5 18.7796 4.97442   3
  -7   3   5 24.8974 4.80606   5
  -6  -3   5 57.0032 5.87992   6
  -6  -3   5 56.7104 5.94928   6
  -6  -3   5 62.6267 6.20429   3
   6   3  -5 60.6838 5.85310   7
  -6   3   5 62.0375 6.13363   5
  -6   3   5 78.9568 6.97185   3
  -5  -3   5 300.286 12.2366   6
  -5  -3   5 292.183 12.2081   6
  -5  -3   5 291.832 11.3710   7
  -5  -3   5 283.642 11.6606   3
  -5   3   5 283.983 11.9408   5
  -5   3   5 297.654 10.8249   6
   5   3  -5 289.422 11.9378   7
  -5   3   5 299.091 12.4553   3
  -5   3   5 309.944 10.8535   6
  -4  -3   5 86.4265 6.02169   7
  -4  -3   5 100.708 6.07414   3
  -4  -3   5 95.4591 6.56749   6
  -4  -3   5 83.9876 5.81757   7
  -4   3   5 101.248 5.95959   6
  -4   3   5 98.8728 5.77727   6
   4   3  -5 105.829 7.12629   7
  -3  -3   5 -1.4410 2.10771   3
  -3  -3   5 -0.3453 2.33450   6
   3  -3  -5 0.64776 2.15606   7
  -3  -3   5 -0.0597 2.41096   7
  -3  -3   5 4.65298 2.84059   6
   3   3  -5 3.10047 3.68618   7
  -3   3   5 -1.0928 2.08050   6
   3   3  -5 -0.3378 2.31221   6
  -3   3   5 -0.3720 2.21635   6
  -2  -3   5 52.1916 6.07898   6
  -2  -3   5 45.8244 4.94480   7
   2  -3  -5 55.8504 5.06256   7
  -2  -3   5 52.9701 5.26004   6
  -2   3   5 63.3134 5.46560   6
  -2   3   5 54.0037 5.23621   6
  -2   3   5 52.4650 4.80003   7
   2   3  -5 45.3590 4.97537   6
   2   3  -5 44.0220 5.51655   7
   2   3  -5 39.9984 4.65225   6
  -2   3   5 55.7887 4.73822   7
   1  -3  -5 156.070 7.94929   7
   1  -3  -5 149.718 8.06508   6
  -1  -3   5 160.812 8.26160   6
  -1  -3   5 162.373 8.08775   7
  -1   3   5 157.850 8.04581   6
  -1   3   5 155.064 8.22204   6
   1   3  -5 163.546 8.21640   6
  -1   3   5 161.515 7.78445   7
   1   3  -5 172.189 8.53602   6
   1   3  -5 159.215 8.85777   7
   1   3  -5 177.669 8.48194   2
   0  -3  -5 28.5224 4.19844   6
   0  -3  -5 23.1425 3.88516   7
   0  -3   5 21.7222 3.84521   7
   0   3   5 29.3136 4.31473   6
   0   3   5 20.9300 3.75248   6
   0   3  -5 21.2949 4.15834   2
   0   3  -5 30.4028 4.32857   6
   0   3  -5 22.1865 3.73070   6
   0   3  -5 24.0256 4.17427   7
   0   3  -5 28.2055 3.76626   7
   0   3   5 23.4303 4.10311   7
  -1  -3  -5 25.1949 4.12016   7
  -1  -3  -5 21.8089 4.09345   6
  -1  -3  -5 15.9916 3.59183   6
   1  -3   5 13.2175 3.41671   7
  -1   3  -5 18.1388 3.51082   6
  -1   3  -5 23.4498 4.28092   2
   1   3   5 17.8295 3.96409   7
  -1   3  -5 24.6663 4.07262   6
   1   3   5 21.5820 4.04188   6
  -2  -3  -5 16.3153 3.65364   7
  -2  -3  -5 18.2383 4.18663   6
  -2  -3  -5 18.9596 3.85935   7
   2  -3   5 17.4737 3.92104   7
  -2  -3  -5 22.0061 4.07498   6
  -2   3  -5 19.7926 3.80082   6
   2   3   5 20.0538 4.26779   7
   2   3   5 9.22036 3.50903   6
  -2   3  -5 17.1188 3.94244   2
  -2   3  -5 14.4034 3.43735   6
  -2   3  -5 27.4209 4.59237   1
  -3  -3  -5 40.4760 5.56418   6
  -3  -3  -5 29.9514 4.65736   1
  -3  -3  -5 28.0790 4.55009   6
  -3  -3  -5 30.6962 4.89701   7
  -3   3  -5 26.0317 4.52539   6
  -3   3  -5 28.9930 4.35544   6
   3   3   5 30.6245 4.99710   7
  -3   3  -5 31.1779 4.92012   2
  -3   3  -5 28.1580 5.06846   1
  -4  -3  -5 0.17105 2.87297   6
  -4  -3  -5 -1.8862 2.67392   6
  -4  -3  -5 1.01705 3.48234   1
  -4   3  -5 5.48801 3.74833   2
  -4   3  -5 4.83593 3.71035   1
  -4   3  -5 -0.3887 2.59130   6
  -4   3  -5 2.06981 2.92107   6
  -5  -3  -5 25.2437 5.36963   6
  -5  -3  -5 26.6092 5.90391   1
  -5  -3  -5 16.1071 4.60898   6
  -5   3  -5 23.9514 4.19195   6
  -5   3  -5 28.1399 6.44396   1
  -5   3  -5 23.7521 4.87942   2
  -5   3  -5 23.2112 4.38319   6
  -6  -3  -5 14.3601 5.04191   6
  -6  -3  -5 1.96636 4.53953   1
  -6  -3  -5 25.5771 5.20963   6
  -6   3  -5 14.3337 6.03840   4
  -6   3  -5 18.2294 5.00073   2
  -6   3  -5 10.2215 5.24216   1
  -7  -3  -5 -0.2393 4.41297   6
  -7  -3  -5 3.32179 4.87043   1
  -7  -3  -5 1.99170 4.17463   6
  -7   3  -5 2.09009 4.55416   2
  -7   3  -5 3.80373 5.06604   1
  -7   3  -5 6.93223 5.48879   4
  -8  -3  -5 10.5393 5.63893   1
  -8  -3  -5 4.70675 4.95355   6
  -8  -3  -5 10.3668 4.91338   6
  -8   3  -5 8.54736 5.82968   4
  -8   3  -5 4.34610 5.04483   2
  -8   3  -5 7.27005 5.34853   1
  -9  -3  -5 -0.8534 5.80501   1
  -9  -3  -5 -0.7049 4.33279   6
  -9  -3  -5 4.01306 5.55270   6
  -9   3  -5 2.12339 5.85648   4
  -9   3  -5 -0.3323 6.56485   1
 -10  -3  -5 -0.0453 5.96737   6
 -10  -3  -5 4.00755 7.44084   1
 -10   3  -5 4.78034 7.06925   4
 -10   3  -5 -5.1824 7.86893   1
 -14  -4   5 13.1387 8.76910   3
 -14  -4   5 12.7926 9.01517   5
 -14   4   5 6.09363 8.14134   3
 -14   4   5 23.0993 9.39436   5
 -13  -4   5 13.1585 8.01799   3
 -13  -4   5 4.20310 7.03673   5
 -13   4   5 7.39981 6.83801   3
 -13   4   5 10.7011 7.59742   5
 -12  -4   5 -3.8902 5.36559   3
 -12  -4   5 0.84596 5.46475   5
 -12   4   5 -3.5154 5.44327   5
 -12   4   5 1.95707 6.14383   3
 -11  -4   5 185.882 13.3637   5
 -11  -4   5 186.335 11.5041   6
 -11  -4   5 189.792 10.5736   6
 -11  -4   5 186.476 12.9269   3
 -11   4   5 203.031 13.1475   3
 -11   4   5 201.911 13.2005   5
 -10  -4   5 40.9751 7.06593   3
 -10  -4   5 43.9900 5.82965   6
 -10  -4   5 19.3164 5.14269   6
 -10   4   5 38.0804 7.02154   3
 -10   4   5 25.8495 6.36463   5
  -9  -4   5 0.09034 4.13593   3
  -9  -4   5 -2.3541 3.48866   6
  -9  -4   5 4.61225 3.52133   6
  -9   4   5 1.31698 3.96566   3
  -9   4   5 -1.3952 3.95431   5
  -9   4   5 2.12289 3.97366   2
  -8  -4   5 43.9142 5.67888   6
  -8  -4   5 33.4193 5.59410   6
  -8  -4   5 48.5905 6.38013   3
  -8   4   5 35.9435 6.08868   5
  -8   4   5 37.8918 6.22008   2
  -8   4   5 24.3254 5.39745   3
  -7  -4   5 7.79535 3.68725   6
  -7  -4   5 15.6131 4.43306   3
  -7  -4   5 12.0808 3.99555   6
  -7   4   5 12.3003 3.97286   5
  -7   4   5 11.0074 4.19470   3
  -7   4   5 10.3977 4.06017   2
   7   4  -5 0.34097 3.69989   7
  -6  -4   5 52.5512 5.59578   3
  -6  -4   5 59.8569 6.30905   6
  -6  -4   5 35.8700 5.11461   6
  -6   4   5 50.6244 5.83111   3
   6   4  -5 37.4684 5.51573   7
  -6   4   5 40.4657 5.65596   2
  -6   4   5 47.0704 5.56596   5
  -5  -4   5 -1.1669 2.52873   7
  -5  -4   5 0.55483 2.66973   6
  -5  -4   5 3.05197 2.69068   6
  -5  -4   5 0.22712 2.66564   3
  -5   4   5 -1.9538 1.96325   6
   5   4  -5 -4.3613 2.88152   7
  -5   4   5 3.52126 2.87494   2
  -5   4   5 1.46910 2.63134   5
  -5   4   5 0.27793 2.89947   3
  -4  -4   5 509.727 16.7465   3
  -4  -4   5 497.630 18.1784   6
  -4  -4   5 516.400 17.7759   7
  -4  -4   5 472.816 17.5625   7
  -4  -4   5 515.783 18.3620   6
  -4   4   5 490.816 16.7958   6
   4   4  -5 480.824 17.7662   7
  -4   4   5 489.034 16.8386   5
  -4   4   5 502.320 16.7676   6
   4   4  -5 523.928 18.5322   6
  -4   4   5 530.205 18.4646   2
   3  -4  -5 23.9668 3.64973   7
  -3  -4   5 13.9782 3.50316   6
  -3  -4   5 19.0605 3.77235   7
  -3   4   5 15.0260 3.39894   6
   3   4  -5 30.8744 4.61033   2
  -3   4   5 15.1515 3.24950   6
   3   4  -5 20.5824 4.34509   7
  -3   4   5 14.7685 3.74329   2
   3   4  -5 16.9292 4.01004   6
  -2  -4   5 271.183 11.5601   6
   2  -4  -5 261.103 10.8213   7
  -2  -4   5 254.882 11.0943   7
   2   4  -5 265.023 11.5901   6
  -2   4   5 256.235 10.8926   6
   2   4  -5 273.509 11.5625   2
   2   4  -5 250.147 11.2740   6
  -2   4   5 252.446 10.2451   7
  -2   4   5 248.155 10.8983   6
  -2   4   5 259.553 10.2960   7
   2   4  -5 298.698 11.7410   7
  -1  -4   5 134.877 7.50495   7
  -1  -4   5 134.640 7.91953   6
   1  -4  -5 127.799 7.83323   6
   1  -4  -5 138.810 7.59000   7
   1   4  -5 142.583 8.12073   7
  -1   4   5 124.317 7.45426   6
   1   4  -5 149.800 8.09327   6
  -1   4   5 135.305 7.27349   7
   1   4  -5 146.452 8.24159   2
   1   4  -5 133.408 7.68086   6
  -1   4   5 122.366 7.27715   7
  -1   4   5 119.720 7.56183   6
   0  -4   5 1.61267 2.66904   7
   0  -4  -5 8.69917 3.10110   6
   0  -4  -5 9.25322 3.27444   7
   0   4  -5 1.58138 2.84097   6
   0   4   5 4.83489 3.01795   6
   0   4  -5 5.90027 2.77730   6
   0   4   5 4.75571 3.08651   7
   0   4   5 4.82959 2.70804   6
   0   4  -5 -2.9826 2.62458   2
   0   4  -5 8.31751 2.72049   7
   0   4  -5 1.60259 3.02084   7
   1  -4   5 7.10406 3.04682   7
  -1  -4  -5 14.0673 3.79526   7
  -1  -4  -5 9.54288 3.25789   6
  -1  -4  -5 8.09191 3.40346   6
   1   4   5 6.55967 3.07966   6
  -1   4  -5 2.47682 3.34331   2
  -1   4  -5 10.5624 3.37702   6
   1   4   5 10.1292 3.76710   7
  -1   4  -5 5.09145 2.69947   6
   2  -4   5 89.9966 6.57805   7
  -2  -4  -5 94.3068 7.20969   6
  -2  -4  -5 106.047 7.61986   6
  -2  -4  -5 100.156 7.18795   7
  -2   4  -5 95.2843 6.83193   6
  -2   4  -5 108.626 7.49025   2
  -2   4  -5 95.0949 6.91485   6
   2   4   5 97.3935 7.32795   6
  -2   4  -5 96.2702 8.25919   1
   2   4   5 109.082 7.39412   7
  -3  -4  -5 29.0851 4.87550   7
  -3  -4  -5 31.9585 4.88590   1
  -3  -4  -5 24.0269 4.61119   6
  -3  -4  -5 31.3705 5.30836   6
  -3  -4  -5 37.4167 5.19145   7
  -3   4  -5 27.6713 4.91712   2
  -3   4  -5 32.8877 4.79269   6
  -3   4  -5 29.1749 5.42748   1
  -3   4  -5 24.5648 4.49508   6
  -4  -4  -5 0.27108 3.44739   1
  -4  -4  -5 -0.6873 3.39725   6
  -4  -4  -5 4.52718 3.25897   6
  -4   4  -5 -2.0060 3.68824   1
  -4   4  -5 -2.8775 2.80426   6
  -4   4  -5 -1.9531 3.56154   2
  -4   4  -5 -0.3864 2.79815   6
  -5  -4  -5 -4.1687 3.15730   6
  -5  -4  -5 2.88632 4.16203   6
  -5  -4  -5 0.23194 4.02810   1
  -5   4  -5 1.67985 3.11455   6
  -5   4  -5 5.59879 4.29581   2
  -5   4  -5 3.03719 3.14274   6
  -5   4  -5 -0.0245 4.34279   1
  -6  -4  -5 31.8058 5.91230   6
  -6  -4  -5 37.7776 6.73651   6
  -6  -4  -5 33.9184 6.60469   1
  -6   4  -5 29.8934 6.58652   1
  -6   4  -5 42.7001 6.69808   2
  -6   4  -5 42.4586 7.48165   4
  -7  -4  -5 3.52139 4.91543   6
  -7  -4  -5 3.27429 4.53247   6
  -7  -4  -5 10.5435 5.57773   1
  -7   4  -5 -4.5948 4.30228   2
  -7   4  -5 -11.144 3.89695   4
  -7   4  -5 -0.1950 4.66724   1
  -8  -4  -5 11.8993 5.20037   6
  -8  -4  -5 4.84167 5.19007   6
  -8  -4  -5 4.15128 5.01717   1
  -8   4  -5 0.08545 5.32961   2
  -8   4  -5 9.54357 6.16601   4
  -8   4  -5 -2.4523 4.79663   1
  -9  -4  -5 5.63583 6.60535   1
  -9  -4  -5 7.69805 5.67834   6
  -9  -4  -5 10.6121 6.53004   6
  -9   4  -5 10.8017 7.41730   1
  -9   4  -5 0.15263 6.02237   4
 -10  -4  -5 -11.358 5.89789   6
 -10  -4  -5 5.67413 7.82604   1
 -10  -4  -5 -5.0835 5.36212   6
 -10   4  -5 -5.0874 6.60951   4
 -10   4  -5 -1.9215 8.59636   1
 -13  -5   5 -5.1419 7.21844   3
 -13  -5   5 7.84617 7.05626   5
 -13   5   5 -2.5251 7.06559   5
 -13   5   5 5.09558 6.67653   3
 -12  -5   5 8.29891 5.27045   6
 -12  -5   5 3.39875 6.31754   5
 -12  -5   5 6.83334 4.64632   6
 -12  -5   5 6.83833 6.26668   3
 -12   5   5 9.69552 6.36975   3
 -12   5   5 9.22319 6.50531   5
 -11  -5   5 1.32212 4.84505   6
 -11  -5   5 9.83447 4.60644   6
 -11  -5   5 -3.2624 5.02713   3
 -11   5   5 11.4130 5.78082   2
 -11   5   5 9.34635 5.78827   5
 -11   5   5 11.0873 5.58700   3
 -10  -5   5 32.3500 6.41542   6
 -10  -5   5 30.8885 5.71108   6
 -10  -5   5 35.3186 7.16024   3
 -10   5   5 31.1662 6.51680   3
 -10   5   5 32.1005 6.88375   2
 -10   5   5 37.8463 7.17942   5
  -9  -5   5 35.2271 6.36946   3
  -9  -5   5 27.7719 6.07996   6
  -9  -5   5 25.9038 5.29168   6
  -9   5   5 26.7396 5.92548   2
  -9   5   5 29.8122 6.15477   5
  -9   5   5 34.6213 6.26938   3
  -8  -5   5 25.1720 5.39913   6
  -8  -5   5 23.6029 5.30370   3
  -8  -5   5 25.9688 5.20818   6
  -8   5   5 23.3446 5.22530   3
  -8   5   5 25.1597 5.49699   5
  -8   5   5 22.3656 5.50575   2
  -7  -5   5 23.3567 4.99570   3
  -7  -5   5 18.6555 5.02678   6
  -7  -5   5 29.6269 5.15554   6
   7   5  -5 21.8643 5.49292   7
  -7   5   5 28.6747 5.19217   3
  -7   5   5 14.1091 4.47842   2
  -7   5   5 17.9919 4.64399   5
  -6  -5   5 54.9563 5.70658   7
  -6  -5   5 72.8895 7.68035   6
  -6  -5   5 65.1563 6.83391   6
  -6  -5   5 67.8234 6.33762   3
   6   5  -5 58.7012 6.11239   2
  -6   5   5 59.5643 6.97012   2
  -6   5   5 59.9591 6.46488   3
  -6   5   5 73.8203 6.89625   5
   6   5  -5 64.4442 7.30633   7
  -5  -5   5 12.4659 3.83873   6
  -5  -5   5 12.7425 3.92297   6
  -5  -5   5 13.3307 3.59983   7
  -5  -5   5 19.9678 4.02012   7
   5   5  -5 17.4542 3.90505   2
  -5   5   5 24.4720 3.63605   6
  -5   5   5 15.8559 3.88190   5
  -5   5   5 13.9782 3.28889   6
   5   5  -5 19.1713 4.77969   7
  -5   5   5 21.0391 4.31197   3
  -5   5   5 27.3984 4.77396   2
  -4  -5   5 27.6003 4.73425   6
  -4  -5   5 26.4084 4.47522   6
  -4  -5   5 32.4423 4.83893   7
  -4   5   5 34.0191 4.21183   6
   4   5  -5 42.5024 5.23610   2
   4   5  -5 23.6177 4.88116   7
  -4   5   5 32.1901 4.07487   6
  -4   5   5 26.4354 4.73505   2
   4   5  -5 23.7069 4.42886   6
  -3  -5   5 69.7436 6.60138   7
  -3  -5   5 64.8037 6.62236   6
   3  -5  -5 80.8339 6.48601   7
  -3  -5   5 65.7632 6.64806   6
  -3   5   5 78.9918 6.95680   2
   3   5  -5 89.3137 7.69938   7
   3   5  -5 91.2616 7.52412   2
   3   5  -5 81.7323 7.36756   6
  -3   5   5 75.5747 6.35783   6
  -2  -5   5 2.01790 2.89054   6
  -2  -5   5 2.16040 2.79009   7
   2  -5  -5 4.90376 2.71914   7
   2   5  -5 2.22873 3.39147   2
   2   5  -5 4.93893 3.25424   6
  -2   5   5 7.31836 2.92037   6
   2   5  -5 3.77893 2.83607   6
  -2   5   5 3.05576 2.78756   2
   2   5  -5 9.14669 3.66170   7
  -2   5   5 3.93517 2.86719   6
  -1  -5   5 3.67012 2.77494   7
  -1  -5   5 -0.5535 2.60446   6
   1  -5  -5 -0.7327 2.66555   7
  -1   5   5 -1.5553 2.35670   7
  -1   5   5 2.34771 2.66170   6
   1   5  -5 -1.2378 2.74475   7
   1   5  -5 0.54761 2.60809   6
   1   5  -5 1.79233 3.18877   2
   1   5  -5 2.21710 2.53294   7
   1   5  -5 2.92963 2.62228   6
  -1   5   5 -0.1212 2.72256   6
   0  -5  -5 0.14830 2.59592   6
   0  -5  -5 -5.5405 2.49067   7
   0  -5   5 -0.3989 2.40739   7
   0   5  -5 3.98496 2.81891   6
   0   5   5 0.45183 2.62367   6
   0   5  -5 2.82088 3.32932   2
   0   5   5 0.82781 3.15831   7
   0   5   5 2.15236 2.62640   6
   0   5  -5 -0.7402 2.59682   7
   0   5  -5 -0.6319 2.86829   6
  -1  -5  -5 19.5066 4.37639   6
   1  -5   5 16.5103 4.05304   7
  -1  -5  -5 14.6640 4.25165   7
  -1   5  -5 19.1036 4.09391   1
   1   5   5 22.6921 4.59396   7
  -1   5  -5 16.1734 4.10254   6
  -1   5  -5 16.4045 3.89943   6
  -1   5  -5 15.1326 4.13800   2
   1   5   5 22.8102 4.53479   6
  -2  -5  -5 34.7440 5.71475   7
   2  -5   5 37.5350 5.16114   7
  -2  -5  -5 28.7747 5.42288   6
  -2  -5  -5 23.1512 4.86871   6
   2   5   5 31.3590 5.45208   7
  -2   5  -5 28.9054 4.62094   6
  -2   5  -5 34.8166 5.19456   6
  -2   5  -5 38.9437 5.48649   1
  -2   5  -5 22.8985 5.07133   2
   2   5   5 32.7626 5.28413   6
  -3  -5  -5 6.46982 4.22520   6
  -3  -5  -5 4.37405 3.89626   7
  -3  -5  -5 11.4943 4.08757   6
  -3  -5  -5 15.5189 4.04812   1
  -3   5  -5 13.2432 3.85614   6
  -3   5  -5 7.48995 3.67347   6
  -3   5  -5 17.8756 4.54151   1
  -3   5  -5 10.8141 4.10828   2
  -4  -5  -5 36.7326 5.70215   7
  -4  -5  -5 31.5035 5.38450   1
  -4  -5  -5 48.0705 6.84569   6
  -4  -5  -5 27.9147 5.64727   6
  -4   5  -5 38.9898 5.50058   6
   4   5   5 30.4931 6.31577   7
  -4   5  -5 39.7569 6.20476   2
  -4   5  -5 41.3398 7.01523   1
  -4   5  -5 28.8990 4.92455   6
  -4   5  -5 34.6965 6.83032   4
  -5  -5  -5 7.72509 4.22994   1
  -5  -5  -5 11.0893 4.97988   6
  -5   5  -5 17.9932 4.21044   6
  -5   5  -5 15.0796 5.36895   2
  -5   5  -5 0.28375 4.71634   4
  -5   5  -5 8.81010 5.03302   1
  -6  -5  -5 35.3209 6.49267   1
  -6  -5  -5 32.7593 6.84771   6
  -6   5  -5 32.5766 7.06341   1
  -6   5  -5 46.1514 7.64590   2
  -6   5  -5 25.1746 6.71907   4
  -7  -5  -5 -4.3954 4.96523   6
  -7  -5  -5 4.42135 4.84325   1
  -7   5  -5 0.14663 5.10473   4
  -7   5  -5 2.48149 5.30553   1
  -7   5  -5 0.25950 4.63981   2
  -8  -5  -5 1.99233 5.43844   1
  -8  -5  -5 -12.217 4.80166   6
  -8   5  -5 -2.1413 5.07251   1
  -8   5  -5 1.93340 5.75540   4
  -8   5  -5 9.92333 6.24167   2
  -9  -5  -5 -3.8711 5.98108   6
  -9  -5  -5 -0.2316 6.40436   1
  -9   5  -5 1.43881 7.49412   1
  -9   5  -5 -3.6972 6.15490   4
  -9   5  -5 4.31709 6.99578   2
 -10  -5  -5 -1.1257 7.33050   6
 -10  -5  -5 -2.2493 7.05785   1
 -10   5  -5 1.51836 9.01603   1
 -10   5  -5 -13.177 7.51707   4
 -13  -6   5 -3.5611 4.86214   6
 -13  -6   5 -2.6088 7.58541   5
 -13  -6   5 -8.7028 6.11232   6
 -13   6   5 2.82721 7.60028   5
 -13   6   5 -1.7586 6.86706   3
 -12  -6   5 2.13674 6.12689   6
 -12  -6   5 -1.7395 6.47988   5
 -12  -6   5 -3.5001 4.69206   6
 -12  -6   5 -2.6915 5.88361   3
 -12   6   5 -1.7820 5.83096   3
 -12   6   5 -4.7723 5.97583   2
 -12   6   5 -2.3367 6.24635   5
 -11  -6   5 -0.4778 5.51323   3
 -11  -6   5 1.47726 5.48808   6
 -11  -6   5 -4.1836 4.09403   6
 -11   6   5 -6.9861 4.61338   5
 -11   6   5 -3.1255 5.13642   2
 -11   6   5 1.65481 5.36295   3
 -10  -6   5 4.33343 5.05873   6
 -10  -6   5 8.24491 5.14669   6
 -10  -6   5 15.6532 5.91821   3
 -10   6   5 9.76408 5.47437   5
 -10   6   5 7.18023 5.10866   3
 -10   6   5 7.69844 5.15768   2
  -9  -6   5 9.57580 4.83865   3
  -9  -6   5 -1.7213 4.10742   6
  -9  -6   5 2.70509 4.55429   6
  -9   6   5 4.39043 4.98316   5
  -9   6   5 1.22181 4.49270   2
  -9   6   5 5.51109 4.51845   3
   9   6  -5 3.35229 3.45310   2
  -8  -6   5 3.68266 4.42561   3
  -8  -6   5 3.86961 4.26323   6
  -8  -6   5 1.71467 3.99048   6
  -8   6   5 5.25144 4.22725   2
  -8   6   5 8.13507 4.13924   3
   8   6  -5 5.29285 3.47585   2
  -8   6   5 17.6087 5.17663   5
  -7  -6   5 59.0098 6.59495   3
  -7  -6   5 48.1545 7.11574   6
  -7  -6   5 53.9041 6.86584   6
  -7   6   5 56.8658 6.99156   5
  -7   6   5 75.4884 7.77576   3
  -7   6   5 56.9864 7.05064   2
   7   6  -5 61.6819 6.34363   2
  -6  -6   5 20.8210 4.61279   7
  -6  -6   5 28.6735 5.75609   6
  -6  -6   5 15.9905 3.96591   3
  -6  -6   5 17.1646 4.84141   6
  -6   6   5 27.5228 5.31791   2
  -6   6   5 23.7202 4.68127   3
  -6   6   5 28.3991 4.91888   5
   6   6  -5 23.3603 5.12590   7
   6   6  -5 25.2954 4.84647   2
  -5  -6   5 91.3975 8.51323   6
  -5  -6   5 68.4074 7.22239   7
  -5  -6   5 91.7873 8.54805   6
  -5   6   5 82.1207 7.48838   3
  -5   6   5 71.7767 7.55629   2
   5   6  -5 88.9465 7.72981   2
  -5   6   5 90.9519 7.15648   5
  -5   6   5 77.8567 5.95172   6
   5   6  -5 73.2117 11.4405   6
  -5   6   5 83.9895 5.97766   6
   5   6  -5 84.3044 7.92102   7
  -4  -6   5 15.3025 4.21910   6
  -4  -6   5 13.8060 4.13261   6
  -4  -6   5 14.4604 4.02091   7
  -4   6   5 28.7839 4.19181   6
   4   6  -5 26.2039 4.85156   7
  -4   6   5 18.1759 3.93006   6
   4   6  -5 23.8918 4.62447   6
   4   6  -5 15.1868 4.36749   2
  -4   6   5 14.9490 4.15776   2
   3  -6  -5 11.1041 3.31247   7
  -3  -6   5 10.5851 3.88522   6
  -3  -6   5 7.51691 3.74131   7
  -3   6   5 13.6392 3.67607   6
   3   6  -5 4.25413 3.83763   2
   3   6  -5 11.2269 3.67487   6
   3   6  -5 10.1045 3.79160   7
  -3   6   5 6.77169 3.21357   6
   3   6  -5 7.17666 4.08245   6
  -3   6   5 8.02238 3.34723   2
  -2  -6   5 -3.7134 2.68821   6
  -2  -6   5 -0.3164 2.52579   7
   2  -6  -5 -0.2042 2.76377   7
   2   6  -5 -2.4955 2.94088   6
  -2   6   5 -0.3295 2.64990   2
   2   6  -5 7.22234 3.52460   2
   2   6  -5 3.16844 3.26167   7
   2   6  -5 2.90372 2.73068   6
  -2   6   5 0.41564 2.75030   6
  -2   6   5 2.79472 2.75967   6
   1  -6  -5 23.8939 4.45849   7
  -1  -6   5 24.8074 4.55850   7
   1   6  -5 19.3446 3.78093   7
  -1   6   5 24.3491 4.46289   6
   1   6  -5 28.4634 5.30451   2
  -1   6   5 25.5380 4.73738   7
   1   6  -5 14.1367 4.08387   6
   1   6  -5 22.6117 4.42838   7
   1   6  -5 20.5145 4.14949   6
  -1   6   5 20.8352 4.07144   2
  -1   6   5 25.8979 4.29813   7
  -1   6   5 24.7872 4.42472   6
   0  -6   5 3.23700 3.32060   7
   0  -6  -5 9.84262 3.69852   7
   0  -6  -5 7.18701 3.44365   6
   0   6  -5 5.39135 3.31938   6
   0   6   5 7.07330 3.88099   7
   0   6  -5 12.2821 4.06251   2
   0   6  -5 10.9433 3.39591   7
   0   6   5 7.20271 3.43791   6
   0   6  -5 7.19451 3.37698   6
   0   6   5 10.5188 3.48801   6
   0   6  -5 10.6416 3.55420   7
  -1  -6  -5 50.0853 6.39494   7
  -1  -6  -5 50.4252 6.83323   6
   1  -6   5 39.4183 5.46575   7
  -1   6  -5 37.4397 5.48805   6
  -1   6  -5 57.4161 6.39097   1
  -1   6  -5 55.3855 6.92557   2
   1   6   5 50.6488 6.42298   7
  -1   6  -5 50.0999 6.12081   6
   1   6   5 57.2943 6.71759   6
   1   6   5 62.2220 6.90027   6
  -2  -6  -5 189.199 10.7489   7
  -2  -6  -5 181.605 11.0943   6
   2   6   5 176.597 10.9049   6
  -2   6  -5 194.159 10.3420   6
  -2   6  -5 202.358 11.1964   2
  -2   6  -5 197.168 10.4415   6
  -2   6  -5 192.092 10.6614   1
  -3  -6  -5 64.3261 7.80132   6
  -3  -6  -5 59.4980 7.36301   7
  -3   6  -5 53.3966 7.00668   1
  -3   6  -5 47.6760 6.91311   2
  -3   6  -5 53.1147 7.95389   4
  -3   6  -5 45.7586 5.85709   6
  -3   6  -5 52.8235 6.19357   6
  -4  -6  -5 66.4938 8.68177   6
  -4  -6  -5 45.2952 6.78084   7
  -4   6  -5 52.6424 8.35101   4
  -4   6  -5 68.7747 7.07842   6
  -4   6  -5 45.4672 7.17187   1
   4   6   5 58.0121 7.85705   7
  -4   6  -5 46.5164 5.78359   6
  -4   6  -5 52.0540 7.37398   2
  -5  -6  -5 9.28061 5.14681   6
  -5   6  -5 5.84746 4.76012   1
  -5   6  -5 7.09098 5.31244   4
  -5   6  -5 3.38046 4.45197   2
  -6  -6  -5 5.40391 4.67005   1
  -6  -6  -5 8.94634 5.36936   6
  -6   6  -5 -0.1487 4.97860   1
  -6   6  -5 -2.4313 4.82694   4
  -6   6  -5 6.81471 5.33529   2
  -7  -6  -5 11.2911 5.34136   1
  -7  -6  -5 27.5884 7.22909   6
  -7   6  -5 20.0407 6.86392   2
  -7   6  -5 8.15656 6.15345   4
  -7   6  -5 13.6251 6.21028   1
  -8  -6  -5 -5.2101 5.98763   6
  -8  -6  -5 6.07158 5.71188   1
  -8   6  -5 -2.8228 5.22706   4
  -8   6  -5 4.87413 6.19965   1
  -8   6  -5 -2.0590 6.17207   2
  -9  -6  -5 -6.4814 6.23020   6
  -9  -6  -5 -6.4412 5.84790   1
  -9   6  -5 6.81449 7.94139   1
  -9   6  -5 1.93621 6.85396   2
  -9   6  -5 -2.6300 7.38842   4
 -12  -7   5 11.3737 6.95847   6
 -12  -7   5 25.6983 9.53032   5
 -12   7   5 29.0764 8.85133   2
 -12   7   5 32.9590 8.36496   3
 -12   7   5 24.6496 8.31993   5
 -11  -7   5 -7.9184 5.70977   6
 -11   7   5 -0.9971 5.74449   5
 -11   7   5 12.9014 6.06156   3
 -11   7   5 1.50419 5.74377   2
 -10  -7   5 17.2571 6.29699   3
 -10   7   5 22.2387 6.65909   5
 -10   7   5 28.1376 6.39721   3
 -10   7   5 21.5869 6.57428   2
  -9  -7   5 28.2038 6.72593   3
  -9  -7   5 16.8512 6.19470   6
  -9   7   5 20.7880 5.74265   3
  -9   7   5 19.6707 6.05116   5
  -9   7   5 8.21607 5.16016   2
  -8  -7   5 2.14722 4.51250   3
  -8  -7   5 4.66733 5.16964   6
   8   7  -5 1.90038 4.00510   2
  -8   7   5 -3.3395 3.85944   5
  -8   7   5 3.84128 4.04642   3
  -8   7   5 -0.0700 3.87602   2
  -7  -7   5 153.842 11.5554   6
  -7  -7   5 142.853 9.18704   3
  -7   7   5 170.257 10.4779   5
   7   7  -5 151.726 9.75187   2
  -7   7   5 145.134 9.78668   3
  -7   7   5 160.213 10.8287   2
  -6  -7   5 157.148 10.0015   7
  -6  -7   5 155.965 11.0497   6
  -6   7   5 143.006 10.2334   2
  -6   7   5 170.882 9.69431   3
  -6   7   5 149.090 9.43395   5
   6   7  -5 169.474 9.87292   2
   6   7  -5 146.614 10.2108   7
  -5  -7   5 477.832 18.3169   7
  -5  -7   5 438.954 19.0623   6
  -5   7   5 454.937 16.4862   6
   5   7  -5 458.523 18.0642   2
   5   7  -5 440.486 18.4568   7
  -5   7   5 442.874 18.6249   2
  -5   7   5 468.147 17.5029   3
  -5   7   5 454.919 16.4510   6
  -4  -7   5 29.7799 5.62073   6
  -4  -7   5 40.1736 5.89412   7
   4   7  -5 38.1076 6.24830   6
  -4   7   5 48.0977 5.35956   6
  -4   7   5 36.1093 5.91247   2
   4   7  -5 44.8976 6.09108   2
  -4   7   5 60.5747 6.01166   6
   4   7  -5 41.9421 6.15339   7
  -3  -7   5 68.2257 7.46961   7
  -3  -7   5 61.2397 7.31497   6
   3  -7  -5 74.1896 7.14986   7
   3   7  -5 84.4147 8.03238   2
   3   7  -5 71.8212 7.49411   7
  -3   7   5 79.4172 7.15595   6
  -3   7   5 79.1707 7.64987   2
  -3   7   5 79.7129 7.13617   6
   3   7  -5 54.7004 6.78924   6
   2  -7  -5 124.633 8.38551   7
  -2  -7   5 118.275 8.45671   7
  -2  -7   5 133.511 10.1766   6
   2   7  -5 130.029 8.64778   7
  -2   7   5 125.902 8.49531   6
  -2   7   5 125.163 8.27109   2
  -2   7   5 121.168 8.27745   6
   2   7  -5 134.060 9.02239   2
   2   7  -5 118.305 8.50522   6
   2   7  -5 123.408 9.04340   6
  -1  -7   5 15.0569 4.20765   7
   1  -7  -5 22.5025 4.59933   7
   1   7  -5 17.0254 3.91692   7
  -1   7   5 17.6888 4.46621   7
  -1   7   5 17.9049 4.38110   6
  -1   7   5 21.0350 4.23354   7
   1   7  -5 15.3011 4.52490   6
   1   7  -5 12.5046 3.94122   6
   1   7  -5 10.7181 4.59445   2
  -1   7   5 24.1263 4.47969   2
  -1   7   5 21.1163 4.55616   6
   1   7  -5 15.7115 4.58489   7
   0  -7   5 20.7478 4.51861   7
   0  -7  -5 39.4060 5.86401   7
   0   7  -5 22.9538 4.63646   6
   0   7   5 23.3244 4.58079   6
   0   7   5 30.0303 5.48681   6
   0   7  -5 30.3124 5.26924   6
   0   7  -5 28.2324 5.74460   2
   0   7  -5 24.0029 4.45088   1
   0   7   5 35.1618 5.64180   7
   0   7   5 26.3412 4.46667   2
  -1  -7  -5 240.658 12.6143   7
  -1   7  -5 253.005 13.4679   4
  -1   7  -5 247.995 12.3259   6
  -1   7  -5 246.546 12.2656   6
  -1   7  -5 266.268 13.3006   2
  -1   7  -5 252.276 11.9294   1
   1   7   5 251.910 12.4872   7
   1   7   5 229.550 12.7617   6
  -2  -7  -5 134.756 9.83729   7
  -2   7  -5 142.798 9.49438   6
  -2   7  -5 142.867 9.25538   6
  -2   7  -5 138.059 10.1460   2
  -2   7  -5 134.506 10.4389   4
  -2   7  -5 151.716 9.69035   1
  -3  -7  -5 22.5552 5.56702   7
  -3   7  -5 14.0289 4.97881   1
  -3   7  -5 18.4966 6.05855   4
  -3   7  -5 27.3298 5.43422   6
  -3   7  -5 26.0506 5.04184   6
  -3   7  -5 28.1128 6.04567   2
  -4  -7  -5 5.24174 4.56796   7
  -4  -7  -5 4.01660 5.43641   6
  -4   7  -5 -0.7544 4.45013   2
  -4   7  -5 -0.5151 3.34022   6
  -4   7  -5 7.37075 4.87975   4
   4   7   5 3.69109 4.70230   7
  -4   7  -5 -2.9006 3.99676   1
  -4   7  -5 -2.3870 3.74002   6
  -5  -7  -5 -5.2922 3.94379   7
  -5  -7  -5 1.83225 5.61296   6
  -5   7  -5 5.23925 5.24662   2
  -5   7  -5 -2.1900 4.81510   4
  -5   7  -5 -4.6339 4.30539   1
  -6  -7  -5 5.73595 6.11724   6
  -6   7  -5 4.23567 5.54883   4
  -6   7  -5 -0.0160 4.88820   1
  -6   7  -5 6.35760 5.59992   2
  -7  -7  -5 -3.3039 6.01430   6
  -7   7  -5 8.31761 6.42150   2
  -7   7  -5 5.88853 6.19845   4
  -7   7  -5 5.00090 5.47312   1
  -8  -7  -5 -9.6842 6.05481   6
  -8   7  -5 -2.2317 6.61684   2
  -8   7  -5 -1.7397 6.69849   1
  -8   7  -5 2.74146 7.09487   4
  -9  -7  -5 4.07846 7.45135   6
  -9   7  -5 2.33447 9.11687   1
  -9   7  -5 -12.474 7.56902   2
  -9   7  -5 -6.8951 8.22610   4
 -12  -8   5 11.8480 8.27947   6
 -12  -8   5 12.6791 8.76838   5
 -12   8   5 15.5961 8.94009   2
 -12   8   5 10.8729 7.07696   3
 -12   8   5 5.27568 7.65024   5
 -11  -8   5 11.0003 6.92306   6
 -11   8   5 10.4211 6.49031   3
 -11   8   5 12.7853 6.91026   5
 -11   8   5 14.6425 7.45465   2
 -10  -8   5 -5.2944 5.77264   6
 -10   8   5 6.73611 5.34785   3
 -10   8   5 6.41462 5.87552   5
 -10   8   5 -3.7365 5.00260   2
  -9  -8   5 31.3445 7.54432   6
  -9   8   5 18.8898 6.29047   2
  -9   8   5 17.2698 5.76862   3
  -9   8   5 21.2332 6.25450   5
  -8  -8   5 7.01988 5.90427   6
  -8  -8   5 -3.0775 3.99787   3
   8   8  -5 1.88783 3.88362   2
  -8   8   5 4.10105 4.27825   3
  -8   8   5 4.84565 4.40072   2
  -8   8   5 5.02616 4.77769   5
  -7  -8   5 12.8559 5.37475   6
  -7  -8   5 14.3130 4.78759   7
  -7   8   5 12.4463 5.07966   5
   7   8  -5 9.59400 4.43379   2
  -7   8   5 6.97029 4.81954   2
  -7   8   5 8.76001 4.39950   3
  -6  -8   5 -1.2797 3.76123   7
  -6  -8   5 2.56784 4.81404   6
   6   8  -5 1.63219 4.73159   7
  -6   8   5 2.49263 3.41885   3
  -6   8   5 1.21783 3.60106   5
  -6   8   5 -1.0363 3.52084   2
   6   8  -5 3.53702 4.13202   2
  -5  -8   5 3.54252 3.94342   7
  -5   8   5 2.73431 3.35707   3
  -5   8   5 4.01391 3.73866   6
   5   8  -5 -2.1466 3.76780   2
  -5   8   5 1.04957 3.07250   6
   5   8  -5 -3.3773 4.37541   7
  -5   8   5 -4.6891 3.50841   2
  -4  -8   5 7.49964 4.63745   7
   4   8  -5 4.45104 4.19301   2
  -4   8   5 1.29601 3.66013   2
  -4   8   5 6.15103 3.57264   6
   4   8  -5 5.85565 4.71883   7
  -4   8   5 9.74829 3.76919   6
  -3  -8   5 -0.7015 3.46356   7
  -3   8   5 -3.2703 3.00877   6
  -3   8   5 -1.3362 3.28893   6
   3   8  -5 -8.1480 3.10445   2
   3   8  -5 -3.7875 3.72088   7
   3   8  -5 1.04462 3.58897   6
  -3   8   5 1.60220 3.69503   2
  -2  -8   5 -3.6355 3.63511   7
   2   8  -5 2.93833 3.51542   4
   2   8  -5 7.88257 4.22166   7
  -2   8   5 13.7148 4.05966   2
  -2   8   5 0.95756 3.37487   6
   2   8  -5 -1.0386 3.23566   6
  -2   8   5 4.97484 3.77019   6
   2   8  -5 -5.0187 3.33834   2
  -1  -8   5 -3.8546 3.24930   7
   1  -8  -5 4.96851 3.93312   7
   1   8  -5 5.82430 4.03263   4
  -1   8   5 1.02091 3.60885   6
   1   8  -5 -0.1218 3.21477   6
  -1   8   5 7.87349 3.44228   6
   1   8  -5 4.83796 3.80079   6
   1   8  -5 6.60301 3.76308   7
  -1   8   5 6.02738 3.78227   7
  -1   8   5 -0.1149 3.21483   2
   1   8  -5 -5.3257 3.24914   2
   0  -8   5 76.2187 11.4585   7
   0  -8  -5 96.3035 9.58648   7
   0   8   5 73.0886 8.03576   6
   0   8  -5 64.5037 7.68646   6
   0   8   5 74.6538 7.87730   7
   0   8  -5 65.0557 8.00000   2
   0   8  -5 62.0142 7.37502   6
   0   8   5 76.6027 7.20504   2
   0   8  -5 65.2377 7.86207   4
  -1  -8  -5 89.2036 8.68364   7
  -1   8  -5 69.1771 7.63078   6
  -1   8  -5 77.1058 8.93672   4
  -1   8  -5 100.130 8.13611   1
   1   8   5 75.4695 8.87233   6
  -1   8  -5 91.6778 9.40828   2
   1   8   5 77.1283 6.97861   2
   1   8   5 83.8013 8.90049   7
  -1   8  -5 62.7380 7.46075   6
  -2  -8  -5 1.36988 4.97884   7
  -2   8  -5 9.11295 4.45934   2
  -2   8  -5 9.82907 5.23335   4
  -2   8  -5 4.79431 3.88156   1
  -2   8  -5 8.28349 4.67752   6
  -2   8  -5 7.66931 4.12057   6
  -3  -8  -5 3.04288 4.60300   7
  -3   8  -5 1.98692 4.26548   2
  -3   8  -5 -0.1123 3.79659   6
  -3   8  -5 9.06242 5.22857   4
  -3   8  -5 6.41066 4.13798   6
  -3   8  -5 2.50274 4.54977   1
  -4  -8  -5 10.7109 5.52359   7
  -4   8  -5 17.7497 5.90858   2
   4   8   5 16.4103 6.71268   7
  -4   8  -5 13.5193 4.68860   6
  -4   8  -5 12.4837 5.23145   1
  -4   8  -5 8.99127 5.75827   4
  -4   8  -5 8.91170 4.52169   6
  -5  -8  -5 -0.3323 4.93977   7
  -5   8  -5 4.34624 5.11089   2
  -5   8  -5 1.22186 4.87052   1
  -5   8  -5 -4.0375 4.74224   4
  -6   8  -5 9.99555 6.04559   2
  -6   8  -5 13.8366 5.99230   1
  -6   8  -5 4.23973 6.13613   4
  -7   8  -5 -5.8412 5.75854   4
  -7   8  -5 0.29922 5.61991   1
  -7   8  -5 3.40379 6.45164   2
  -8   8  -5 -1.8353 8.46282   4
  -8   8  -5 2.02783 7.92102   2
  -8   8  -5 -3.8696 7.34109   1
 -11  -9   5 8.03932 7.68842   6
 -11   9   5 3.50462 6.27734   3
 -11   9   5 0.95962 7.02595   2
 -10  -9   5 -3.1215 8.65847   6
 -10   9   5 1.34036 5.88800   2
 -10   9   5 6.30673 5.55452   3
 -10   9   5 -2.1620 5.56842   5
  -9   9   5 26.4690 6.71738   5
  -9   9   5 19.7327 6.83594   2
  -9   9   5 32.9030 6.63164   3
  -8   9   5 14.2235 5.18807   3
   8   9  -5 18.8198 5.13166   2
  -8   9   5 12.3043 5.61906   2
  -7  -9   5 17.2454 5.83899   7
   7   9  -5 29.0472 5.91815   2
  -7   9   5 15.5543 5.64825   2
  -7   9   5 17.5276 5.12241   3
  -6  -9   5 54.1142 7.80254   7
   6   9  -5 58.9585 8.52802   7
  -6   9   5 58.4923 7.11474   3
   6   9  -5 63.7929 7.84740   2
  -6   9   5 51.9153 7.80773   2
  -5  -9   5 -3.0320 4.03214   7
   5   9  -5 -1.4445 3.84492   2
  -5   9   5 4.15686 3.74874   6
   5   9  -5 1.55187 4.46534   7
  -5   9   5 4.83488 3.58058   3
  -5   9   5 -0.4016 3.90315   6
  -5   9   5 4.83913 4.23934   2
  -4  -9   5 152.617 11.1980   7
  -4   9   5 166.641 11.0961   2
  -4   9   5 185.738 10.3894   6
  -4   9   5 155.325 10.0799   6
   4   9  -5 175.453 11.5700   7
   4   9  -5 175.289 11.2761   2
  -3  -9   5 169.826 11.1252   7
   3   9  -5 156.783 10.8115   7
  -3   9   5 163.249 10.6938   2
   3   9  -5 158.581 11.1804   2
  -3   9   5 176.749 10.6907   6
  -3   9   5 158.893 10.3416   6
  -2  -9   5 98.3820 9.94885   7
   2   9  -5 93.1579 9.82509   2
  -2   9   5 105.762 9.42507   6
   2   9  -5 110.856 8.36426   4
   2   9  -5 85.0206 9.01379   6
  -2   9   5 116.615 9.94276   6
   2   9  -5 94.9151 9.13187   7
  -2   9   5 127.984 9.20114   2
  -1  -9   5 101.562 11.8500   7
  -1   9   5 83.9387 8.18179   2
  -1   9   5 91.2519 8.48117   7
  -1   9   5 98.8051 9.57159   6
   1   9  -5 102.752 10.1311   2
   1   9  -5 83.7529 8.66008   4
   1   9  -5 84.1205 9.35210   6
   0  -9  -5 57.9964 8.04857   7
   0   9   5 45.6487 6.18203   2
   0   9  -5 30.2424 6.03275   4
   0   9   5 49.2304 7.24590   6
   0   9  -5 25.3464 6.06844   6
   0   9   5 44.9991 6.79086   7
   0   9  -5 38.1949 6.79234   2
  -1  -9  -5 146.540 11.9718   7
  -1   9  -5 123.937 9.59419   6
  -1   9  -5 146.103 10.8912   4
   1   9   5 139.732 8.94379   2
   1   9   5 132.329 10.0950   7
  -1   9  -5 112.453 11.1658   2
  -1   9  -5 141.921 10.3562   6
  -2  -9  -5 -0.7823 4.80169   7
  -2   9  -5 -1.3501 3.87830   1
  -2   9  -5 -2.6626 4.24672   2
  -2   9  -5 -0.7603 4.35416   4
  -2   9  -5 1.97961 4.10995   6
  -2   9  -5 4.52577 4.08334   6
  -3  -9  -5 -0.5539 5.59652   7
  -3   9  -5 9.72033 4.99414   6
  -3   9  -5 12.2430 5.14422   1
  -3   9  -5 3.82766 4.85741   2
  -3   9  -5 10.8340 5.48816   4
  -4  -9  -5 -2.5163 5.39209   7
  -4   9  -5 -0.5512 5.07920   4
  -4   9  -5 5.53885 4.31679   6
  -4   9  -5 8.20985 5.48678   2
  -4   9  -5 7.03405 4.80743   6
   4   9   5 10.9640 6.78188   7
  -4   9  -5 0.34939 4.86096   1
  -5  -9  -5 -0.0469 5.26842   7
  -5   9  -5 5.15291 5.68210   1
  -5   9  -5 4.18464 5.78442   4
  -5   9  -5 9.62421 6.44399   2
  -6  -9  -5 13.6604 5.92330   7
  -6   9  -5 7.58703 6.49630   2
  -6   9  -5 20.0272 7.40198   1
  -6   9  -5 21.3639 7.37391   4
  -7   9  -5 13.5664 8.50412   4
  -7   9  -5 15.6889 8.19636   1
  -7   9  -5 28.4592 9.53771   2
  -8   9  -5 4.52795 9.58094   2
  -8   9  -5 17.1752 10.5113   4
 -10  10   5 6.83153 7.47088   2
  -9  10   5 -0.2415 5.59674   2
  -8  10   5 1.88192 5.35690   2
   8  10  -5 -6.5557 4.43788   2
  -7 -10   5 5.43480 5.15749   7
  -7  10   5 5.65849 4.93589   2
   7  10  -5 -1.4617 4.41821   2
  -6 -10   5 5.25305 5.66168   7
   6  10  -5 5.28212 4.77689   2
   6  10  -5 4.42717 5.79198   7
  -6  10   5 3.01759 4.73927   2
  -5 -10   5 2.51294 5.11385   7
  -5  10   5 9.93793 4.86303   2
  -5  10   5 12.5406 4.79043   6
  -5  10   5 16.4470 5.05857   6
   5  10  -5 3.43282 4.85080   2
   5  10  -5 11.2206 5.92254   7
  -4 -10   5 65.2819 9.05545   7
   4  10  -5 68.5680 8.67630   2
  -4  10   5 85.8831 8.66399   6
   4  10  -5 70.8712 8.98117   7
  -4  10   5 70.7565 8.16694   6
  -4  10   5 71.5603 8.95067   2
  -3 -10   5 69.6276 8.78210   7
  -3  10   5 77.0344 8.35570   6
   3  10  -5 51.8496 8.02388   7
  -3  10   5 71.2947 8.32347   6
   3  10  -5 61.8889 8.44161   2
  -3  10   5 65.2457 8.05795   2
  -2 -10   5 19.7017 5.93554   7
   2  10  -5 13.4197 5.37912   7
   2  10  -5 13.8436 5.40426   2
  -2  10   5 13.3978 4.76242   2
   2  10  -5 16.8083 5.00489   4
  -2  10   5 19.8780 5.68931   6
  -1  10   5 19.9100 5.14079   2
  -1  10   5 17.7810 6.10101   6
   1  10  -5 32.4334 6.22810   4
   1  10  -5 24.3313 6.50632   6
   1  10  -5 16.5893 5.88206   2
   0  10   5 55.6632 7.90781   7
   0  10  -5 37.5798 7.08269   6
   0  10  -5 44.3173 7.21986   4
   0  10   5 50.9943 6.82589   2
   0  10  -5 63.7890 8.76838   2
  -1 -10  -5 27.5466 7.26320   7
  -1  10  -5 21.7777 6.29038   4
   1  10   5 19.0542 5.10989   2
  -1  10  -5 17.1131 6.06118   2
  -1  10  -5 27.0866 6.12912   6
   1  10   5 24.5781 6.51268   7
  -2 -10  -5 0.70775 5.66357   7
  -2  10  -5 7.93559 4.93932   6
  -2  10  -5 6.75134 5.42127   4
  -2  10  -5 2.39627 5.00691   2
  -2  10  -5 -1.9795 4.02652   6
   2  10   5 8.45008 5.76388   7
  -3 -10  -5 1.80225 6.06720   7
  -3  10  -5 -1.5582 4.25023   1
  -3  10  -5 7.27509 5.73509   2
  -3  10  -5 3.72916 4.84090   6
  -3  10  -5 -3.0250 4.10068   6
  -3  10  -5 -0.1693 4.45389   4
  -4 -10  -5 -1.7580 5.74992   7
  -4  10  -5 -1.5702 4.58347   6
  -4  10  -5 -3.2828 4.49276   4
  -4  10  -5 -2.2244 4.31236   6
  -4  10  -5 8.04240 5.87464   2
  -4  10  -5 3.96271 5.14374   1
  -5 -10  -5 2.54532 5.85138   7
  -5  10  -5 8.23580 6.20046   2
  -5  10  -5 -3.7521 5.94560   4
  -5  10  -5 -0.5932 5.64592   1
  -6 -10  -5 3.57134 6.65200   7
  -6  10  -5 -0.5963 7.43654   2
  -6  10  -5 8.74568 7.00560   1
  -6  10  -5 5.94149 7.54064   4
  -7  10  -5 24.4252 10.0389   2
  -7  10  -5 14.2145 9.16933   4
  -7  10  -5 35.3549 9.65216   1
  -9  11   5 -0.4345 7.22782   2
  -8 -11   5 10.0526 6.81308   7
  -8  11   5 22.5033 8.04057   2
  -7 -11   5 37.8297 8.39693   7
  -7  11   5 40.8116 8.27738   2
   7  11  -5 33.4782 7.11659   2
  -6 -11   5 -0.2431 5.26438   7
   6  11  -5 -8.5113 4.53773   2
   6  11  -5 -6.6194 6.01752   7
  -6  11   5 2.83771 4.65277   2
  -6  11   5 -5.1908 4.41331   6
  -5 -11   5 17.4679 6.79911   7
   5  11  -5 16.1232 6.95834   7
  -5  11   5 21.2021 5.61868   6
  -5  11   5 20.0852 6.19411   6
  -5  11   5 26.8922 6.89428   2
   5  11  -5 15.3727 6.27951   2
  -4 -11   5 12.7936 5.95335   7
   4  11  -5 9.51941 5.60160   2
  -4  11   5 2.32797 4.24901   2
  -4  11   5 12.0601 5.60006   6
  -4  11   5 21.3587 6.06444   6
   4  11  -5 16.6580 6.23144   7
  -3 -11   5 5.25492 6.00449   7
   3  11  -5 1.84666 4.66972   2
   3  11  -5 9.51952 5.67805   7
  -3  11   5 10.6507 5.48297   6
  -3  11   5 20.0182 5.73494   2
  -2  11   5 47.2647 7.38860   2
   2  11  -5 48.0411 6.96313   4
  -2  11   5 52.0823 7.88079   6
   2  11  -5 37.0704 7.37295   7
   2  11  -5 50.5596 8.13285   2
   1  11  -5 4.37004 4.88443   4
  -1  11   5 3.94971 4.79946   2
   1  11  -5 -0.3228 4.39652   2
   1  11  -5 -1.2082 4.61486   6
  -1  11   5 -1.3895 4.73580   6
   0  11  -5 10.2548 5.11219   6
   0  11   5 9.38834 5.71256   7
   0  11  -5 17.3716 5.89267   4
   0  11  -5 11.8550 5.95992   2
   0  11   5 11.2979 5.07292   2
  -1  11  -5 -2.7157 4.99097   2
   1  11   5 4.18036 5.46800   7
   1  11   5 -0.5397 4.42496   2
  -1  11  -5 1.10246 4.42366   6
  -1  11  -5 0.70601 5.11484   4
  -2 -11  -5 -2.2026 5.79490   7
  -2  11  -5 2.28960 4.78903   6
  -2  11  -5 -8.3310 4.43137   2
   2  11   5 -5.8159 5.29146   7
  -2  11  -5 -3.7889 5.38864   4
  -3 -11  -5 -1.6531 6.46134   7
  -3  11  -5 -0.6049 4.70678   6
  -3  11  -5 -8.1237 5.08122   2
  -3  11  -5 10.8264 5.86489   6
  -3  11  -5 4.36172 5.80394   4
  -4 -11  -5 4.52035 6.84167   7
  -4  11  -5 -1.4487 6.02745   2
  -4  11  -5 -0.4710 5.40407   1
  -4  11  -5 8.34294 7.29323   4
  -4  11  -5 -3.8173 4.86577   6
  -4  11  -5 -7.1068 5.13480   6
  -5 -11  -5 1.38675 7.09466   7
  -5  11  -5 -5.8614 5.81022   1
  -5  11  -5 4.95979 7.09969   4
  -5  11  -5 0.64304 7.71845   2
  -6 -11  -5 11.5712 8.60570   7
  -6  11  -5 10.3894 7.57998   1
  -6  11  -5 -7.1515 7.81579   2
  -6  11  -5 0.23442 8.68831   4
  -8 -12   5 20.7573 8.25481   7
  -8  12   5 19.3978 8.99254   2
  -7 -12   5 9.18499 7.07505   7
   7  12  -5 10.7407 5.67942   2
  -7  12   5 3.08058 6.55147   2
  -6 -12   5 1.80786 6.23350   7
   6  12  -5 -0.6413 7.10334   7
   6  12  -5 5.50274 5.57458   2
  -6  12   5 1.50992 5.79611   2
  -5 -12   5 6.31601 6.08409   7
   5  12  -5 5.50124 6.60441   7
  -5  12   5 9.50584 6.03733   6
  -5  12   5 4.44991 4.88823   6
  -5  12   5 1.94105 5.30599   2
   5  12  -5 14.9332 6.19166   2
  -4 -12   5 40.5059 8.60575   7
   4  12  -5 43.4613 7.75000   2
  -4  12   5 46.9379 8.37118   6
  -4  12   5 35.4597 7.77887   2
   4  12  -5 16.7751 7.79743   7
   3  12  -5 0.13688 5.14682   2
   3  12  -5 0.68084 5.14777   7
  -3  12   5 -1.3873 4.59858   2
  -3  12   5 -0.7402 5.04935   6
   2  12  -5 -4.6361 4.36260   4
   2  12  -5 -1.1272 5.12882   2
  -2  12   5 -1.3459 5.57433   6
   2  12  -5 6.45201 5.70522   7
  -2  12   5 4.29886 5.04432   2
   1  12  -5 2.54093 5.31095   2
  -1  12   5 11.9319 5.58078   2
   1  12  -5 -7.5520 4.09874   4
   0  12   5 -1.8751 4.96630   2
   0  12  -5 -2.5331 4.98509   6
   0  12  -5 4.35784 5.55749   4
   0  12  -5 -1.0174 5.87605   2
  -1  12  -5 -2.6575 5.21174   6
  -1  12  -5 5.68139 6.13923   2
   1  12   5 5.02459 4.88108   2
  -1  12  -5 -0.7008 5.54096   4
   1  12   5 4.94710 6.33544   7
  -2  12  -5 13.5938 7.01165   4
  -2  12  -5 7.39604 6.75266   2
   2  12   5 2.12275 6.77318   7
  -2  12  -5 15.9154 6.40336   6
  -3 -12  -5 -3.9680 7.34443   7
  -3  12  -5 -0.5545 6.68101   2
  -3  12  -5 -1.0666 6.38824   4
  -3  12  -5 6.30043 6.17874   6
   3  12   5 -3.8940 6.90031   7
  -4 -12  -5 8.42142 8.27738   7
  -4  12  -5 17.6625 6.53275   6
  -4  12  -5 11.1299 6.61536   6
  -4  12  -5 8.67033 8.33781   4
  -4  12  -5 16.9562 9.57512   2
  -6 -13   5 10.4197 7.85419   7
  -6  13   5 -3.2241 6.72985   2
   6  13  -5 -3.9918 8.21963   7
  -6  13   5 17.5642 7.59188   6
   6  13  -5 9.76980 7.67540   2
  -5 -13   5 5.30044 7.18587   7
  -5  13   5 12.9487 7.64140   6
  -5  13   5 9.15425 6.97896   2
   5  13  -5 8.65263 7.38857   2
   5  13  -5 12.0789 9.00823   7
   4  13  -5 3.88117 6.44365   2
  -4  13   5 4.15650 6.17437   2
  -4  13   5 6.60227 6.72560   6
   4  13  -5 7.04288 8.85039   7
  -3  13   5 14.6111 7.50310   6
   3  13  -5 3.23383 6.45454   2
  -3  13   5 0.31780 5.83348   2
  -2  13   5 4.56187 5.74426   2
  -2  13   5 2.81009 6.59732   6
   2  13  -5 6.20026 7.17126   2
   1  13  -5 0.95517 6.12219   2
   1  13  -5 6.15691 5.52510   4
  -1  13   5 4.21361 5.96111   2
   0  13  -5 3.31769 5.92636   4
   0  13   5 -2.4905 5.72667   2
   0  13  -5 18.1891 7.63451   2
  -1  13  -5 0.68311 6.17804   6
  -1  13  -5 3.50620 6.58501   4
  -1  13  -5 -1.2663 7.26966   2
   1  13   5 4.99483 7.26682   7
  -2  13  -5 4.32285 6.61259   6
   2  13   5 13.3142 8.45881   7
  -2  13  -5 9.88063 7.60536   4
  -2  13  -5 3.88325 8.19889   2
  -3 -13  -5 6.39021 12.9363   7
  -3  13  -5 -3.0433 8.05436   4
  -3  13  -5 -2.1710 6.90765   6
   3  13   5 10.5349 8.65797   7
  -3  13  -5 8.24514 9.07361   2
  -3  14   5 -7.5949 7.76826   6
  -3  14   5 8.85916 7.42586   2
   3  14  -5 -3.1960 6.93722   2
   3  14  -5 5.63138 8.02223   7
   2  14  -5 9.21085 8.29996   2
  -2  14   5 -3.4760 7.06434   2
  -1  14   5 2.62143 6.97706   2
   1  14  -5 1.24931 8.31121   2
   0  14  -5 21.2427 9.22748   2
   0  14   5 11.6271 7.45811   2
   0  14  -5 -1.5835 7.07009   4
 -14   0   6 7.04496 7.82709   5
 -14   0   6 -1.0462 7.78694   3
 -13   0   6 3.99101 6.26468   3
 -13   0   6 6.64296 6.18946   5
 -12   0   6 37.3840 7.83282   5
 -12   0   6 36.3439 7.27768   3
 -11   0   6 67.7663 9.15831   5
 -11   0   6 58.7459 8.29473   3
 -10   0   6 42.6406 7.52050   5
 -10   0   6 60.5220 8.11557   3
  -9   0   6 76.6222 8.28017   3
  -8   0   6 18.1373 5.01986   3
  -7   0   6 135.678 7.43452   6
  -7   0   6 131.509 8.78962   3
  -6   0   6 153.404 8.98117   3
  -6   0   6 182.961 8.47070   6
  -6   0   6 172.901 8.30596   6
  -5   0   6 63.5500 5.61135   6
  -5   0   6 57.9843 5.30013   6
   5   0  -6 64.0391 5.50014   7
  -5   0   6 76.1905 6.84287   3
  -4   0   6 0.14962 2.39658   6
   4   0  -6 -1.8629 2.76982   7
  -4   0   6 -2.3622 2.27715   6
  -3   0   6 102.040 6.52169   6
  -3   0   6 105.671 6.39626   7
  -3   0   6 110.924 6.65105   6
  -3   0   6 104.890 6.26289   7
   3   0  -6 106.902 6.65417   7
   2   0  -6 50.1001 5.36182   6
  -2   0   6 45.2551 4.99297   7
   2   0  -6 46.9472 5.23816   7
  -2   0   6 53.8014 5.26699   6
  -2   0   6 52.5923 5.21813   6
  -1   0   6 37.3240 4.85778   7
  -1   0   6 29.3844 4.11461   6
   1   0  -6 30.6362 4.31576   6
   1   0  -6 31.1965 4.31618   6
   1   0  -6 32.0021 4.34369   7
   0   0  -6 348.406 13.3734   6
   0   0   6 318.925 13.0455   6
   0   0  -6 317.964 13.1395   6
   0   0  -6 331.816 12.8317   7
   0   0   6 318.669 12.7183   7
  -1   0  -6 34.3892 4.59629   7
   1   0   6 32.2088 4.59526   7
  -1   0  -6 32.8799 4.60029   6
  -1   0  -6 34.4080 4.92444   6
  -2   0  -6 287.492 12.2942   6
  -2   0  -6 274.738 11.0471   2
  -2   0  -6 281.931 12.4269   6
   2   0   6 288.184 12.1391   7
  -3   0  -6 9.13153 3.53660   6
  -3   0  -6 0.37821 2.84621   6
  -3   0  -6 7.00953 3.82461   1
  -3   0  -6 4.14531 2.78153   2
  -4   0  -6 126.898 8.68439   6
  -4   0  -6 133.967 9.85936   1
  -4   0  -6 148.428 9.05792   6
  -5   0  -6 185.684 10.5889   6
  -5   0  -6 198.955 10.7413   6
  -6   0  -6 55.1854 8.73077   1
  -6   0  -6 60.9778 6.91609   6
  -6   0  -6 69.4887 7.73128   6
  -7   0  -6 5.81561 5.89401   1
  -7   0  -6 7.55306 4.21724   6
  -7   0  -6 3.09438 4.32720   6
  -8   0  -6 18.0933 5.54958   6
  -8   0  -6 13.6839 7.56533   1
  -8   0  -6 21.5670 5.79356   6
  -9   0  -6 0.14773 5.93338   4
  -9   0  -6 10.5478 7.30040   1
 -10   0  -6 31.0299 8.40169   4
 -10   0  -6 28.7375 10.2302   1
 -14  -1   6 0.24008 7.51639   5
 -14  -1   6 4.45000 8.01628   3
 -14   1   6 12.4435 8.22628   5
 -14   1   6 -0.4794 7.90886   3
 -13  -1   6 12.3482 7.17103   3
 -13  -1   6 7.17646 6.97371   5
 -13   1   6 14.8382 7.51660   5
 -13   1   6 -9.3520 5.57679   3
 -12  -1   6 21.5512 7.07855   3
 -12  -1   6 29.7438 7.72995   5
 -12   1   6 17.8876 6.74081   3
 -12   1   6 14.4361 6.29165   5
 -11  -1   6 2.76456 5.01121   5
 -11  -1   6 0.20569 4.74515   3
 -11   1   6 -2.0073 4.96264   3
 -11   1   6 2.60233 4.93822   5
 -10  -1   6 27.4072 6.84395   5
 -10  -1   6 34.0763 6.65727   3
 -10   1   6 28.0990 6.39434   5
 -10   1   6 32.7805 6.74696   3
  -9  -1   6 163.055 10.6114   3
  -9   1   6 158.551 11.2196   5
  -9   1   6 176.438 10.9762   3
  -8  -1   6 21.0581 4.80334   3
  -8  -1   6 27.7129 4.31641   6
  -8  -1   6 26.3996 4.17689   6
  -8   1   6 21.9182 4.99703   3
  -7  -1   6 86.1434 7.88473   3
  -7  -1   6 90.7067 6.49952   6
  -7  -1   6 77.3714 6.49315   6
  -7   1   6 91.3405 5.77544   6
  -7   1   6 76.2709 7.66034   3
  -6  -1   6 18.9251 3.70077   6
  -6  -1   6 17.1469 4.31711   3
  -6   1   6 25.8104 4.82234   3
  -6   1   6 21.7918 3.50415   6
  -6   1   6 21.1743 3.51371   6
  -5  -1   6 1.09656 2.64524   6
  -5  -1   6 0.86546 2.60181   3
  -5  -1   6 1.13333 2.49867   6
  -5   1   6 1.60857 2.39844   6
  -5   1   6 1.34945 2.40410   6
  -5   1   6 0.49915 2.99337   3
   5   1  -6 5.13652 2.55612   7
  -4  -1   6 165.356 8.30780   6
  -4  -1   6 158.609 7.69159   7
  -4  -1   6 155.400 8.33402   3
   4  -1  -6 162.037 7.77254   7
  -4  -1   6 162.860 8.30031   6
  -4  -1   6 172.170 7.98061   7
  -4   1   6 162.463 8.09041   6
  -4   1   6 160.563 8.02041   6
   4   1  -6 155.858 8.10973   7
  -3  -1   6 71.0442 6.00493   6
  -3  -1   6 61.3661 5.54622   6
  -3  -1   6 62.6672 5.57993   7
   3  -1  -6 57.4671 5.22637   7
  -3  -1   6 60.2083 5.28200   7
   3   1  -6 55.0005 5.50489   6
   3   1  -6 52.1157 5.11259   7
  -3   1   6 54.5315 5.24975   6
  -3   1   6 58.8258 5.58075   6
  -3   1   6 55.6141 5.10125   7
  -3   1   6 59.5662 5.08230   7
   2  -1  -6 159.254 8.18538   6
  -2  -1   6 150.047 8.05713   6
  -2  -1   6 157.056 8.20364   6
   2  -1  -6 146.314 7.77467   7
  -2  -1   6 157.375 8.00078   7
  -2   1   6 160.641 7.83726   7
  -2   1   6 160.976 8.07327   6
   2   1  -6 149.861 8.18948   6
  -2   1   6 155.598 8.00186   6
   2   1  -6 147.556 8.01951   7
   1  -1  -6 226.060 10.0495   7
  -1  -1   6 242.835 10.1696   7
  -1  -1   6 215.435 10.1543   6
   1  -1  -6 236.040 10.5244   6
  -1   1   6 235.946 10.0695   7
   1   1  -6 243.022 10.4839   7
   1   1  -6 226.827 10.4642   6
  -1   1   6 233.818 10.4883   6
   1   1  -6 209.618 10.0823   6
  -1   1   6 222.282 10.1765   6
   0  -1  -6 3.11066 2.82832   6
   0  -1   6 6.27020 2.73573   6
   0  -1  -6 3.50862 2.49669   6
   0  -1  -6 3.64884 2.83932   7
   0  -1   6 4.41223 2.99412   7
   0   1  -6 2.47863 2.58904   6
   0   1  -6 0.35191 3.17412   7
   0   1  -6 7.10843 2.91139   6
   0   1   6 11.9283 3.44445   7
   0   1   6 -0.1390 2.43500   6
  -1  -1  -6 753.252 24.7121   6
  -1  -1  -6 750.317 24.0705   7
   1  -1   6 713.335 23.7829   7
  -1  -1  -6 741.152 23.7551   7
  -1  -1  -6 726.054 24.4966   6
  -1   1  -6 713.141 23.2199   7
   1   1   6 697.022 24.2555   6
  -1   1  -6 731.459 23.7907   7
  -1   1  -6 749.715 24.4979   6
  -1   1  -6 741.786 24.3200   6
   1   1   6 780.590 24.2496   7
  -1   1  -6 739.873 23.6183   2
  -2  -1  -6 3.61562 2.87043   6
  -2  -1  -6 -0.1571 2.66296   7
  -2  -1  -6 3.06787 2.80434   6
  -2  -1  -6 -1.5636 2.83925   7
   2  -1   6 3.17309 2.59773   7
  -2   1  -6 1.14820 2.67679   6
   2   1   6 -1.0480 2.88125   7
  -2   1  -6 -1.9025 2.63773   2
  -2   1  -6 0.72292 2.73036   6
  -3  -1  -6 5.55928 3.51319   6
  -3  -1  -6 7.18933 3.27787   6
   3  -1   6 1.66430 3.15343   7
  -3  -1  -6 8.49528 4.30199   1
  -3   1  -6 1.90685 2.96438   6
  -3   1  -6 0.81874 3.03844   2
  -3   1  -6 6.74502 3.70870   1
   3   1   6 8.34231 3.84055   7
  -3   1  -6 2.85281 3.29573   6
  -4  -1  -6 16.0049 5.16599   1
  -4  -1  -6 19.9017 4.51877   6
  -4  -1  -6 27.7373 5.19890   6
  -4   1  -6 23.3685 4.52595   6
  -4   1  -6 22.3357 5.24225   1
  -4   1  -6 19.4710 4.32971   6
  -4   1  -6 18.9006 4.05848   2
  -5  -1  -6 122.150 8.89967   6
  -5  -1  -6 126.470 11.3964   1
  -5  -1  -6 129.858 8.97358   6
  -5   1  -6 112.627 11.0292   1
  -5   1  -6 131.998 8.67966   6
  -5   1  -6 117.622 8.55100   6
  -6  -1  -6 2.98041 4.08894   6
  -6  -1  -6 0.63085 4.86919   1
  -6  -1  -6 5.48014 4.25828   6
  -6   1  -6 -4.7763 3.52107   6
  -6   1  -6 5.38225 3.90993   6
  -6   1  -6 -0.5307 4.87134   1
  -7  -1  -6 -0.3385 4.36615   6
  -7  -1  -6 -3.5753 5.02598   1
  -7  -1  -6 1.24557 4.41229   6
  -7   1  -6 -0.6534 3.85574   6
  -7   1  -6 1.41356 3.74524   6
  -7   1  -6 7.92145 5.62177   1
  -8  -1  -6 2.02527 5.80818   1
  -8  -1  -6 -5.3499 4.58541   6
  -8  -1  -6 -2.0992 3.78661   6
  -8   1  -6 -5.2114 4.90255   4
  -8   1  -6 1.84767 6.15485   1
  -9  -1  -6 -3.5776 6.78896   1
  -9  -1  -6 16.0198 6.43156   6
  -9  -1  -6 7.05547 6.56788   4
  -9  -1  -6 11.0433 5.45642   6
  -9   1  -6 1.95591 6.81046   1
  -9   1  -6 22.4857 7.50534   4
 -10  -1  -6 -3.0364 8.46355   1
 -10  -1  -6 0.28951 7.15677   4
 -10   1  -6 8.91850 9.65617   1
 -10   1  -6 -0.6040 6.84641   4
 -14  -2   6 2.12534 7.87140   5
 -14  -2   6 2.52858 8.07651   3
 -14   2   6 4.09475 8.18250   5
 -14   2   6 0.71669 7.52066   3
 -13  -2   6 -9.1440 5.85633   3
 -13  -2   6 1.75803 6.15416   5
 -13   2   6 4.60096 6.74797   3
 -13   2   6 0.39994 6.10827   5
 -12  -2   6 13.3532 6.17613   3
 -12  -2   6 15.3615 6.20485   5
 -12   2   6 12.0844 5.78732   3
 -12   2   6 12.0352 6.08810   5
 -11  -2   6 36.7810 7.76338   5
 -11  -2   6 34.4129 7.26217   3
 -11   2   6 36.0649 7.46702   5
 -11   2   6 29.7808 7.22173   3
 -10  -2   6 41.9847 6.94544   3
 -10   2   6 42.2308 7.16066   3
 -10   2   6 37.2077 6.90798   5
  -9  -2   6 24.0127 5.57723   3
  -9  -2   6 16.6073 4.04048   6
  -9  -2   6 23.1421 4.52220   6
  -9   2   6 24.9037 5.85022   3
  -8  -2   6 64.6218 6.25674   6
  -8  -2   6 61.8780 6.29946   6
  -8  -2   6 71.8994 7.54939   3
  -8   2   6 65.4590 7.70246   5
  -8   2   6 59.8120 7.26815   3
  -7  -2   6 97.8523 8.25078   3
  -7  -2   6 77.6943 6.65454   6
  -7  -2   6 96.5554 7.03457   6
  -7   2   6 105.846 8.95116   5
  -6  -2   6 1.11520 3.02676   3
  -6  -2   6 2.01078 2.79190   6
  -6  -2   6 3.92782 3.06434   6
  -6   2   6 1.36335 2.28688   6
  -6   2   6 5.56633 2.83893   6
  -6   2   6 -1.7531 2.82512   3
   6   2  -6 4.64881 2.76908   7
  -5  -2   6 93.8064 6.85240   3
  -5  -2   6 102.235 6.70965   6
  -5  -2   6 107.035 6.97939   6
  -5   2   6 108.267 6.39658   6
   5   2  -6 109.048 6.79381   7
  -5   2   6 109.929 7.44827   3
  -5   2   6 104.982 6.32182   6
  -4  -2   6 26.2290 3.77197   7
  -4  -2   6 13.1148 3.48960   6
  -4  -2   6 12.6670 3.57827   3
   4  -2  -6 19.5146 3.46611   7
  -4  -2   6 13.4494 3.51307   6
  -4  -2   6 12.4104 3.13658   7
  -4   2   6 13.0081 3.34025   6
  -4   2   6 15.0106 3.16362   6
   4   2  -6 15.3145 3.53476   7
  -3  -2   6 592.483 19.8467   7
  -3  -2   6 569.322 20.0460   6
  -3  -2   6 608.764 20.3643   6
   3  -2  -6 577.250 19.5754   7
  -3   2   6 602.770 19.8516   6
   3   2  -6 587.580 20.1147   7
  -3   2   6 582.624 19.7672   6
  -3   2   6 607.981 19.2230   7
   3   2  -6 608.010 20.3965   6
  -2  -2   6 30.7856 4.59739   6
  -2  -2   6 25.7151 4.34074   6
   2  -2  -6 33.0685 4.45396   6
  -2  -2   6 37.8944 4.78789   7
   2  -2  -6 36.7870 4.56916   7
  -2   2   6 34.4419 4.13516   7
  -2   2   6 30.1887 4.15050   6
   2   2  -6 46.0889 5.21889   6
   2   2  -6 27.3268 4.83769   7
  -2   2   6 33.5840 4.43445   6
  -2   2   6 38.3925 4.70132   7
  -1  -2   6 47.1955 5.24294   7
  -1  -2   6 49.7101 5.39833   6
   1  -2  -6 49.0323 5.44239   6
   1  -2  -6 48.4926 5.13594   7
   1   2  -6 36.7213 5.38931   7
  -1   2   6 49.7023 5.41718   6
  -1   2   6 41.9958 4.87299   6
   1   2  -6 34.8548 4.64737   6
  -1   2   6 46.7336 4.95919   7
   1   2  -6 41.3102 4.99340   6
   0  -2  -6 -0.0173 2.40266   6
   0  -2  -6 5.24793 3.12204   7
   0  -2   6 -2.3279 2.54295   7
   0  -2   6 2.98657 3.21183   6
   0  -2  -6 -4.4372 2.50319   6
   0   2  -6 2.33578 2.97431   6
   0   2  -6 4.08275 2.79493   6
   0   2   6 -2.2070 2.34172   6
   0   2   6 2.86367 2.77652   7
   0   2  -6 -0.7122 2.93953   7
   0   2  -6 4.10240 2.90734   2
  -1  -2  -6 -0.4423 2.43269   6
  -1  -2  -6 1.41014 2.80438   7
   1  -2   6 3.09656 3.02132   7
  -1  -2  -6 2.21806 2.63795   6
   1   2   6 -0.0191 3.03402   7
  -1   2  -6 1.16459 2.28946   7
  -1   2  -6 5.67476 3.01385   6
  -1   2  -6 5.04013 3.27536   2
  -1   2  -6 3.42192 2.81813   6
   1   2   6 1.80273 2.71596   6
   2  -2   6 18.2289 4.19031   7
  -2  -2  -6 12.0615 3.53983   6
  -2  -2  -6 8.27017 3.46180   6
  -2  -2  -6 9.82167 3.83628   7
  -2  -2  -6 24.6841 4.20832   7
   2   2   6 17.6163 4.37706   7
  -2   2  -6 14.9531 3.76880   6
  -2   2  -6 14.4198 3.86610   6
  -2   2  -6 17.9558 4.17892   2
  -3  -2  -6 22.6967 5.01488   1
   3  -2   6 32.3603 4.98522   7
  -3  -2  -6 28.8664 4.52235   7
  -3  -2  -6 33.7823 4.95232   6
  -3  -2  -6 24.6272 5.15010   6
  -3   2  -6 30.3510 5.72953   1
   3   2   6 33.0560 5.52379   7
  -3   2  -6 24.8118 4.53251   6
  -3   2  -6 36.6035 5.11581   6
  -3   2  -6 33.6784 4.76503   2
  -4  -2  -6 102.010 9.61384   1
  -4  -2  -6 106.880 8.23972   6
  -4  -2  -6 124.463 8.56229   6
  -4   2  -6 116.947 8.09843   6
  -4   2  -6 107.960 7.80131   2
  -4   2  -6 112.393 8.04802   6
  -4   2  -6 117.969 10.3898   1
  -5  -2  -6 150.604 12.1585   1
  -5  -2  -6 146.374 9.80622   6
  -5  -2  -6 146.649 9.84513   6
  -5   2  -6 140.060 9.16932   6
  -5   2  -6 143.104 12.4767   1
  -5   2  -6 127.577 8.54236   6
  -5   2  -6 141.723 9.09851   2
  -6  -2  -6 124.884 9.44123   6
  -6  -2  -6 94.6854 10.5518   1
  -6  -2  -6 99.8309 9.22851   6
  -6   2  -6 95.7853 8.39695   6
  -6   2  -6 101.804 11.3650   1
  -6   2  -6 119.362 8.60408   6
  -7  -2  -6 0.19228 4.96064   6
  -7  -2  -6 9.78260 6.02754   1
  -7  -2  -6 -0.9694 3.94918   6
  -7   2  -6 -1.1374 4.88554   1
  -8  -2  -6 -0.9026 4.37250   6
  -8  -2  -6 0.23553 5.05211   6
  -8  -2  -6 -0.4662 5.95823   1
  -8   2  -6 0.33142 6.28730   1
  -8   2  -6 3.02925 6.05032   4
  -9  -2  -6 12.6287 7.39611   1
  -9  -2  -6 10.8358 5.68443   6
  -9  -2  -6 0.61055 5.59720   6
  -9  -2  -6 6.87296 6.30294   4
  -9   2  -6 -2.2608 6.22466   4
  -9   2  -6 5.58815 7.34130   1
 -10  -2  -6 -6.8584 8.01184   1
 -10   2  -6 11.9977 8.92283   4
 -10   2  -6 5.73288 9.37819   1
 -14  -3   6 19.6759 9.06898   5
 -14  -3   6 16.0431 10.0422   3
 -14   3   6 8.13133 8.72335   3
 -14   3   6 18.4740 9.13115   5
 -13  -3   6 6.00692 7.26181   5
 -13  -3   6 8.51390 7.35156   3
 -13   3   6 14.1160 7.48180   5
 -13   3   6 21.0643 8.32711   3
 -12  -3   6 -0.5691 5.79143   5
 -12  -3   6 1.34722 5.24824   3
 -12   3   6 0.06146 5.41158   5
 -12   3   6 -2.1778 5.33438   3
 -11  -3   6 17.8700 6.28105   3
 -11   3   6 16.5959 6.21926   5
 -11   3   6 23.2468 6.67298   3
 -10  -3   6 219.465 10.9964   6
 -10  -3   6 218.778 12.9411   3
 -10  -3   6 213.350 11.5432   6
 -10   3   6 207.020 13.0015   3
 -10   3   6 211.154 13.1396   5
  -9  -3   6 130.692 9.14579   6
  -9  -3   6 134.360 9.85627   3
  -9  -3   6 138.868 8.82883   6
  -9   3   6 142.473 10.1121   3
  -9   3   6 146.368 10.4640   5
  -8  -3   6 5.67876 3.68745   6
  -8  -3   6 2.97082 3.93153   3
  -8  -3   6 6.79281 3.54748   6
  -8   3   6 5.90819 4.18893   3
  -8   3   6 3.47337 3.85152   5
  -7  -3   6 21.2990 4.65309   6
  -7  -3   6 20.1475 4.59652   3
  -7  -3   6 20.9271 4.24006   6
   7   3  -6 21.8707 4.80159   7
  -7   3   6 22.7683 4.56932   5
  -7   3   6 32.9257 5.81838   3
  -6  -3   6 3.36944 3.23248   3
  -6  -3   6 1.67598 3.13010   6
  -6  -3   6 5.76836 3.14756   6
   6   3  -6 7.43508 3.66354   7
  -6   3   6 3.75163 3.12719   3
  -6   3   6 0.24553 2.44193   6
  -6   3   6 1.09663 3.32216   5
  -6   3   6 2.41012 2.70140   6
  -5  -3   6 -0.3325 3.02799   3
  -5  -3   6 8.14540 2.85834   7
  -5  -3   6 5.06939 2.89310   7
  -5  -3   6 5.79207 3.08023   6
   5   3  -6 3.50773 3.20006   7
  -5   3   6 3.92131 3.26689   3
  -5   3   6 2.31439 2.57255   6
  -5   3   6 1.22363 2.41193   6
  -4  -3   6 36.5775 4.55398   3
  -4  -3   6 29.0366 4.25595   7
  -4  -3   6 26.3946 4.49595   6
   4  -3  -6 28.2291 3.98014   7
  -4  -3   6 31.3822 4.35651   7
  -4  -3   6 28.0530 4.32904   6
   4   3  -6 32.8683 4.66051   6
   4   3  -6 29.3214 4.74044   7
  -4   3   6 31.4622 4.06058   6
  -4   3   6 40.7232 4.61371   6
  -3  -3   6 5.83685 3.10849   6
  -3  -3   6 4.22483 2.83190   6
   3  -3  -6 10.0230 3.04658   7
  -3  -3   6 13.5276 3.48431   7
   3   3  -6 10.0644 3.71615   7
  -3   3   6 11.9566 3.35799   6
   3   3  -6 5.77986 3.14802   6
  -3   3   6 6.14773 2.85371   6
  -2  -3   6 231.772 10.2367   7
  -2  -3   6 221.372 10.3000   6
   2  -3  -6 218.108 9.98790   7
   2   3  -6 227.487 10.6521   6
   2   3  -6 209.064 10.2235   6
  -2   3   6 211.648 9.44625   7
  -2   3   6 219.461 9.65645   7
  -2   3   6 212.315 10.1462   6
   2   3  -6 218.735 10.3648   7
  -2   3   6 219.832 10.2660   6
  -1  -3   6 1.30887 2.67629   7
   1  -3  -6 13.0370 3.33771   6
  -1  -3   6 8.71299 3.18538   6
   1  -3  -6 14.1382 3.62401   7
  -1   3   6 8.44121 3.28903   6
   1   3  -6 10.0851 3.35332   6
  -1   3   6 12.1990 3.34231   6
   1   3  -6 3.51408 3.29652   7
   1   3  -6 5.74890 2.96355   6
   1   3  -6 3.00951 2.92134   2
  -1   3   6 8.61426 3.21130   7
   0  -3  -6 61.0229 6.37977   6
   0  -3  -6 45.9374 5.46959   7
   0  -3   6 51.3290 6.01026   7
   0   3  -6 42.5609 5.19061   6
   0   3   6 45.9122 5.79212   7
   0   3   6 51.3183 5.81027   6
   0   3  -6 44.4896 5.41074   7
   0   3  -6 46.9596 5.81752   2
   0   3   6 40.5310 8.00494   6
   0   3  -6 46.1908 4.86662   7
   0   3  -6 44.6188 5.65399   6
  -1  -3  -6 6.06296 3.20844   6
  -1  -3  -6 9.81266 3.69809   7
  -1  -3  -6 5.26669 2.94522   6
   1  -3   6 9.31240 3.66694   7
   1   3   6 4.06723 3.54118   7
  -1   3  -6 5.87834 2.98362   6
  -1   3  -6 3.94356 3.33031   2
   1   3   6 3.59303 3.04063   6
  -1   3  -6 8.15272 3.37208   6
  -2  -3  -6 40.5385 5.62578   6
  -2  -3  -6 35.1402 5.06955   7
   2  -3   6 35.7872 5.38232   7
  -2  -3  -6 38.9967 5.46871   7
  -2  -3  -6 37.5357 5.51128   6
  -2   3  -6 32.4560 4.98820   6
  -2   3  -6 40.1354 5.55115   2
   2   3   6 35.1814 5.63426   6
   2   3   6 38.1112 5.71890   7
  -2   3  -6 38.4051 5.86138   1
  -2   3  -6 36.3527 4.98015   6
  -3  -3  -6 7.05244 3.76494   7
  -3  -3  -6 10.3156 4.08313   6
  -3  -3  -6 -2.6271 3.40410   1
  -3  -3  -6 11.0983 4.03884   6
   3   3   6 2.71925 3.79800   7
  -3   3  -6 6.92840 3.22184   6
  -3   3  -6 7.14892 4.11657   1
  -3   3  -6 7.53912 3.61160   6
  -3   3  -6 3.96153 3.53491   2
  -4  -3  -6 118.280 10.0602   6
  -4  -3  -6 102.120 9.39878   1
  -4  -3  -6 100.531 8.94485   6
  -4   3  -6 109.963 8.12193   2
  -4   3  -6 104.880 7.82792   6
  -4   3  -6 107.032 7.91275   6
  -4   3  -6 88.4119 9.20847   1
  -5  -3  -6 -1.2798 3.92179   6
  -5  -3  -6 1.00654 3.67282   6
  -5  -3  -6 4.32970 4.67764   1
  -5   3  -6 -0.6420 3.32551   6
  -5   3  -6 2.89424 3.46232   6
  -5   3  -6 -0.0136 4.23012   1
  -5   3  -6 1.26968 3.88327   2
  -6  -3  -6 12.4458 5.03229   6
  -6  -3  -6 8.72821 5.56272   1
  -6  -3  -6 13.5673 5.81665   6
  -6   3  -6 22.3746 4.97013   6
  -6   3  -6 10.1519 5.20197   2
  -6   3  -6 16.5857 4.22464   6
  -6   3  -6 16.2466 5.89103   1
  -7  -3  -6 150.911 10.9190   6
  -7  -3  -6 130.344 11.6584   6
  -7  -3  -6 151.282 13.2368   1
  -7   3  -6 158.998 10.6822   2
  -7   3  -6 125.078 13.1825   4
  -7   3  -6 149.825 13.8780   1
  -8  -3  -6 73.8230 9.34477   6
  -8  -3  -6 30.7392 6.62077   6
  -8  -3  -6 73.3518 10.2767   1
  -8   3  -6 44.3382 9.39508   1
  -8   3  -6 51.0947 9.39793   4
  -9  -3  -6 1.53224 6.61420   1
  -9  -3  -6 -1.4847 4.67837   6
  -9  -3  -6 -2.8365 5.71222   6
  -9   3  -6 -3.1044 6.10990   4
  -9   3  -6 6.56533 7.24206   1
 -14  -4   6 5.45365 8.79988   3
 -14  -4   6 8.10205 8.89910   5
 -14   4   6 -13.752 8.23916   5
 -14   4   6 0.04250 7.93830   3
 -13  -4   6 -11.079 6.40918   5
 -13  -4   6 -3.6309 6.36935   3
 -13   4   6 40.6285 9.68858   3
 -13   4   6 3.01733 7.03072   5
 -12  -4   6 10.2208 6.70755   5
 -12  -4   6 1.29445 5.89454   3
 -12   4   6 14.1487 6.28659   5
 -12   4   6 6.76971 5.96018   3
 -11  -4   6 5.79296 5.34711   3
 -11  -4   6 7.17744 4.01305   6
 -11  -4   6 4.31532 4.61140   6
 -11   4   6 2.21954 5.22813   5
 -11   4   6 3.20441 4.86334   3
 -10  -4   6 49.3071 6.46716   6
 -10  -4   6 55.7074 7.52954   6
 -10  -4   6 69.9719 8.52624   3
 -10   4   6 48.3064 7.63923   3
 -10   4   6 43.9644 7.39526   5
  -9  -4   6 30.6659 6.36261   3
  -9  -4   6 21.0379 4.75071   6
  -9  -4   6 26.2162 5.54880   6
  -9   4   6 30.4334 6.41759   5
  -9   4   6 27.9217 5.93697   3
  -8  -4   6 16.4241 4.90072   6
  -8  -4   6 16.5187 4.52078   6
  -8  -4   6 9.66589 4.41209   3
  -8   4   6 15.3804 4.99127   5
  -8   4   6 13.8508 4.95323   3
  -7  -4   6 1.17502 3.26741   6
  -7  -4   6 0.39509 3.16914   3
  -7  -4   6 0.24875 3.24123   6
   7   4  -6 -0.0284 3.80380   7
  -7   4   6 3.30402 3.74072   3
  -7   4   6 -2.1978 3.23100   5
  -6  -4   6 6.71790 3.72922   6
  -6  -4   6 2.08961 3.01816   6
  -6  -4   6 7.76780 3.45961   3
  -6   4   6 12.3415 4.10071   5
  -6   4   6 2.30727 3.37155   3
   6   4  -6 -1.0645 3.69235   7
  -5  -4   6 30.6467 4.57022   3
  -5  -4   6 29.4171 4.48031   7
  -5  -4   6 26.8131 4.59350   7
  -5  -4   6 28.1507 4.90552   6
  -5  -4   6 26.2038 4.66460   6
   5   4  -6 34.3206 5.52459   7
  -5   4   6 31.2097 5.18942   3
  -5   4   6 40.2399 4.52080   6
  -5   4   6 37.7907 4.73054   5
  -5   4   6 30.2373 4.30091   6
  -4  -4   6 3.71023 3.13512   7
  -4  -4   6 1.29022 2.62880   3
   4  -4  -6 2.75428 3.06719   7
  -4  -4   6 -1.2742 2.71725   6
  -4   4   6 -2.7949 2.47432   6
  -4   4   6 1.09159 2.48751   6
   4   4  -6 -2.9231 3.00809   7
   4   4  -6 2.62759 2.96089   6
  -3  -4   6 6.15187 3.25214   7
  -3  -4   6 5.89735 3.12911   6
   3  -4  -6 8.63572 3.06409   7
  -3  -4   6 4.90665 3.42139   6
  -3   4   6 10.0523 3.28510   6
  -3   4   6 2.78073 2.89923   6
   3   4  -6 8.25471 3.19903   6
   3   4  -6 16.5485 3.88730   2
   3   4  -6 3.70312 3.50902   7
  -2  -4   6 93.6607 6.81945   7
  -2  -4   6 101.729 8.20373   6
   2  -4  -6 101.882 6.87517   7
  -2   4   6 92.6026 6.25311   7
   2   4  -6 85.8889 7.56674   2
  -2   4   6 99.4245 7.80180   6
   2   4  -6 89.7270 7.59053   6
   2   4  -6 81.9663 7.13790   6
  -2   4   6 90.2377 7.32043   6
  -2   4   6 96.5912 6.40640   7
   2   4  -6 93.7157 7.78779   7
   1  -4  -6 1.66886 2.89029   6
   1  -4  -6 0.25802 2.90287   7
  -1  -4   6 3.05733 2.83250   7
  -1  -4   6 2.29190 2.84755   6
  -1   4   6 3.07877 2.92501   6
   1   4  -6 2.28415 3.20062   2
  -1   4   6 -4.0385 2.37368   6
   1   4  -6 0.62847 3.30878   7
  -1   4   6 5.93794 3.11168   7
   1   4  -6 1.13679 2.63206   6
   1   4  -6 3.83449 3.16068   6
   0  -4   6 -1.7558 2.93549   7
   0  -4  -6 -0.3713 2.71074   6
   0  -4  -6 -0.2137 2.82852   7
   0   4   6 -1.7868 2.91011   7
   0   4   6 -3.6033 2.65555   6
   0   4   6 2.95515 2.78620   6
   0   4  -6 -3.6184 2.54034   6
   0   4  -6 2.04729 3.24222   2
   0   4  -6 -4.5600 2.30062   6
   0   4  -6 0.33569 2.64539   7
   1  -4   6 10.2989 3.71864   7
  -1  -4  -6 9.55259 3.52176   6
  -1  -4  -6 11.0276 3.69182   6
  -1  -4  -6 9.76719 3.91196   7
  -1   4  -6 8.56837 3.49256   6
  -1   4  -6 4.42527 3.07445   6
   1   4   6 6.95746 3.54046   6
   1   4   6 2.40013 3.49550   7
  -1   4  -6 10.9472 4.10272   2
  -2  -4  -6 0.91447 3.36254   7
   2  -4   6 2.21345 3.31155   7
  -2  -4  -6 -4.3153 2.52183   6
  -2  -4  -6 1.37831 3.38280   6
  -2   4  -6 -2.7427 2.77899   6
  -2   4  -6 0.59962 2.83879   6
  -2   4  -6 5.54781 3.85812   1
  -2   4  -6 4.58624 3.63211   2
   2   4   6 0.41197 3.37185   6
   2   4   6 -0.0733 3.52753   7
  -3  -4  -6 33.9995 5.87403   6
  -3  -4  -6 30.0239 5.25154   6
  -3  -4  -6 29.9003 5.22687   1
  -3  -4  -6 26.7411 5.16274   7
  -3   4  -6 32.9332 5.63417   6
  -3   4  -6 18.4822 4.41537   6
  -3   4  -6 29.8443 5.54942   2
  -3   4  -6 31.1695 5.69047   1
   3   4   6 24.1439 5.54018   7
  -4  -4  -6 -1.4790 3.76268   6
  -4  -4  -6 -3.8542 3.46413   1
  -4  -4  -6 0.26826 3.80437   6
  -4   4  -6 -2.0047 3.04159   6
  -4   4  -6 4.87158 4.25855   1
  -4   4  -6 -0.9482 3.17662   6
   4   4   6 -2.3714 4.63583   7
  -4   4  -6 -0.3484 3.97217   2
  -5  -4  -6 4.29866 4.58432   1
  -5  -4  -6 -1.0281 4.23592   6
  -5   4  -6 10.2271 4.69119   2
  -5   4  -6 5.13296 5.11103   1
  -5   4  -6 4.28847 3.84201   6
  -5   4  -6 2.32926 3.83109   6
  -6  -4  -6 8.74743 5.53269   1
  -6  -4  -6 8.91242 5.19605   6
  -6   4  -6 4.07509 5.21056   1
  -6   4  -6 6.62431 5.88479   4
  -6   4  -6 12.5544 5.48667   2
  -7  -4  -6 -5.4873 4.86261   1
  -7  -4  -6 5.65695 5.81052   6
  -7   4  -6 6.34298 5.77926   4
  -7   4  -6 7.36285 5.70763   2
  -7   4  -6 4.02812 5.37586   1
  -8  -4  -6 3.72532 6.24375   1
  -8  -4  -6 -5.2241 5.46879   6
  -8   4  -6 2.53810 6.30620   1
  -8   4  -6 -6.5736 5.40822   4
  -8   4  -6 -8.0501 6.12479   2
  -9  -4  -6 5.83097 7.09912   6
  -9  -4  -6 3.04247 7.29735   1
  -9   4  -6 4.71990 7.46782   4
  -9   4  -6 -8.3826 7.11553   1
 -13  -5   6 7.57255 8.21627   3
 -13  -5   6 15.8326 8.39506   5
 -13   5   6 4.50765 7.13243   3
 -13   5   6 2.84070 7.63259   5
 -12  -5   6 -3.1270 5.86427   5
 -12  -5   6 3.15592 6.13572   3
 -12  -5   6 3.11867 4.28020   6
 -12  -5   6 -4.4593 5.65355   6
 -12   5   6 -7.8942 5.13272   5
 -12   5   6 3.00474 5.56573   3
 -11  -5   6 -0.7185 4.91676   3
 -11  -5   6 2.22634 5.57524   6
 -11  -5   6 -0.0157 4.06354   6
 -11   5   6 -8.2080 4.46067   3
 -11   5   6 2.97623 5.38432   5
 -10  -5   6 0.43951 4.56339   6
 -10  -5   6 -0.9841 4.49162   3
 -10  -5   6 3.19744 4.05711   6
 -10   5   6 4.70234 4.78264   5
 -10   5   6 -1.2980 4.45102   3
  -9  -5   6 2.48898 4.25179   6
  -9  -5   6 8.04755 4.37426   6
  -9  -5   6 10.3521 5.12793   3
  -9   5   6 4.23531 4.32061   3
  -9   5   6 8.96550 5.08064   5
  -8  -5   6 8.53280 4.80482   6
  -8  -5   6 9.67765 4.74280   3
  -8  -5   6 7.55509 4.25309   6
  -8   5   6 4.28950 4.49704   3
  -8   5   6 11.0857 4.49494   5
  -8   5   6 15.5748 5.03171   2
  -7  -5   6 19.8642 5.18431   6
  -7  -5   6 17.5113 4.65984   6
  -7  -5   6 20.1980 4.72241   3
  -7   5   6 7.16670 4.61778   2
   7   5  -6 4.49708 7.75580   7
  -7   5   6 9.79190 4.46366   3
  -7   5   6 7.11503 4.04046   5
  -6  -5   6 86.5011 7.62148   7
  -6  -5   6 86.4305 8.38412   6
  -6  -5   6 90.8289 8.33635   6
  -6  -5   6 85.2721 6.56151   7
  -6  -5   6 87.0956 7.41819   3
   6   5  -6 96.2930 8.80572   7
  -6   5   6 98.1532 7.78833   5
  -6   5   6 87.1648 8.57194   2
  -6   5   6 98.0353 8.42690   3
  -5  -5   6 8.02925 3.97816   6
  -5  -5   6 4.76434 3.03085   3
  -5  -5   6 7.55657 3.57029   6
  -5  -5   6 15.9999 4.25389   7
  -5  -5   6 19.2204 4.03392   7
  -5   5   6 18.3811 3.75016   5
  -5   5   6 10.9209 3.38460   6
   5   5  -6 13.6012 4.15067   6
   5   5  -6 14.6481 5.00480   7
  -5   5   6 12.5417 4.17944   3
   5   5  -6 10.9677 3.84316   2
  -5   5   6 18.4268 3.80243   6
  -5   5   6 11.5444 4.13976   2
  -4  -5   6 1.04418 3.08088   6
  -4  -5   6 -2.0725 2.67422   6
   4  -5  -6 1.25090 3.04706   7
  -4  -5   6 -0.9252 3.05101   7
   4   5  -6 -0.8661 3.82925   7
  -4   5   6 2.49163 2.86290   6
  -4   5   6 -2.4104 2.34991   6
   4   5  -6 -3.0427 3.11900   6
   4   5  -6 -3.0034 2.96636   2
   3  -5  -6 33.5659 4.94623   7
  -3  -5   6 32.6486 5.08329   7
  -3  -5   6 26.5057 5.05426   6
   3   5  -6 34.2892 5.24271   2
  -3   5   6 37.4948 4.99213   6
   3   5  -6 75.1152 7.64995   7
   3   5  -6 41.6403 5.98871   6
  -3   5   6 45.9242 5.50782   6
   2  -5  -6 -2.6927 2.84791   7
  -2  -5   6 -2.1258 2.78771   7
  -2  -5   6 -0.3718 2.82616   6
   2   5  -6 -2.2579 2.57729   6
  -2   5   6 -0.2301 2.71867   7
  -2   5   6 -3.0599 2.47312   6
   2   5  -6 0.01253 2.81583   6
   2   5  -6 0.36832 3.32851   2
   2   5  -6 -1.6284 3.73330   7
  -2   5   6 0.43212 2.45571   6
  -2   5   6 0.64506 2.91413   7
   1  -5  -6 6.35259 3.39245   7
   1  -5  -6 7.88285 3.56389   6
  -1  -5   6 1.26416 2.92812   7
  -1  -5   6 -3.0884 2.76231   6
   1   5  -6 1.36010 3.02671   7
   1   5  -6 1.73404 2.99393   6
  -1   5   6 -0.4832 2.93370   6
  -1   5   6 3.50326 3.03782   7
   1   5  -6 1.93626 2.72412   6
  -1   5   6 2.99639 2.89132   6
   1   5  -6 2.39172 3.37791   2
  -1   5   6 1.72811 3.35615   7
   1   5  -6 4.10841 3.79852   7
   0  -5  -6 3.60115 3.32298   6
   0  -5   6 6.38044 3.37767   7
   0  -5  -6 9.88269 3.71689   7
   0   5  -6 4.92473 3.31413   6
   0   5  -6 4.31063 2.86127   7
   0   5  -6 2.60044 3.38850   7
   0   5  -6 2.03765 2.83020   6
   0   5  -6 1.60359 3.54866   2
   0   5   6 1.91239 3.13449   6
   0   5   6 2.44979 3.13241   6
   0   5   6 6.90708 3.96693   7
   1  -5   6 0.54829 3.30033   7
  -1  -5  -6 -1.8191 2.91459   6
  -1  -5  -6 -4.6039 3.31789   7
  -1   5  -6 -2.7545 2.64501   6
  -1   5  -6 -4.0534 3.19585   6
   1   5   6 0.20740 3.06433   6
  -1   5  -6 -2.7386 2.99252   2
   1   5   6 0.15334 3.22125   7
  -2  -5  -6 9.22850 4.42003   7
  -2  -5  -6 15.5941 4.28463   6
  -2   5  -6 13.9647 4.19841   6
  -2   5  -6 14.2557 4.60982   2
  -2   5  -6 14.9546 4.41467   6
   2   5   6 11.3455 4.43996   7
  -2   5  -6 12.2695 4.48531   1
  -3  -5  -6 38.2698 5.96109   1
  -3  -5  -6 35.0370 5.85247   7
  -3  -5  -6 39.3372 6.48497   6
   3   5   6 36.5806 6.41290   7
  -3   5  -6 34.8946 5.56763   6
  -3   5  -6 23.0513 5.41452   1
  -3   5  -6 29.9115 5.76442   2
  -3   5  -6 30.3465 5.54465   6
  -4  -5  -6 2.59915 3.93677   1
  -4  -5  -6 9.77325 4.68444   6
  -4   5  -6 5.79698 4.06554   6
  -4   5  -6 4.90123 4.76174   2
  -4   5  -6 1.64054 4.39365   1
  -4   5  -6 -0.7123 3.63340   6
   4   5   6 4.93446 5.51487   7
  -5  -5  -6 -0.2188 4.17998   1
  -5  -5  -6 -4.5591 4.14629   6
  -5   5  -6 -5.6868 4.39404   1
  -5   5  -6 0.03640 5.13438   4
  -5   5  -6 -3.5289 3.30110   6
  -5   5  -6 -3.3308 3.31835   6
  -6  -5  -6 -0.2442 5.05813   1
  -6  -5  -6 -2.8905 5.19183   6
  -6   5  -6 -7.7009 4.53263   1
  -6   5  -6 9.11106 5.54386   2
  -6   5  -6 -4.3943 5.03730   4
  -7  -5  -6 25.9308 7.06935   6
  -7  -5  -6 34.7713 7.58985   1
  -7   5  -6 39.8252 7.73633   2
  -7   5  -6 26.4509 7.59059   4
  -7   5  -6 40.9143 9.02201   1
  -8  -5  -6 2.21727 6.08185   1
  -8  -5  -6 -5.6400 5.85504   6
  -8   5  -6 -3.3568 6.44248   1
  -8   5  -6 6.60789 7.01820   4
  -8   5  -6 2.78314 6.36955   2
  -9  -5  -6 7.98041 7.58513   1
  -9  -5  -6 10.0851 7.79003   6
  -9   5  -6 -8.6349 8.53314   1
  -9   5  -6 14.7625 8.90388   4
 -13  -6   6 2.20647 8.21312   3
 -13  -6   6 29.0902 8.78342   6
 -13  -6   6 17.8752 6.32872   6
 -13  -6   6 26.8227 9.80843   5
 -13   6   6 13.4345 8.28841   5
 -13   6   6 22.0872 8.80359   3
 -12  -6   6 -4.4997 5.70641   6
 -12  -6   6 0.64570 4.91019   6
 -12  -6   6 -6.5343 6.13927   3
 -12   6   6 12.9390 6.98034   3
 -12   6   6 -1.5122 6.08399   5
 -11  -6   6 15.1635 6.78994   3
 -11  -6   6 9.63531 5.82006   6
 -11  -6   6 21.6114 6.22161   6
 -11   6   6 12.5078 6.36208   5
 -11   6   6 16.9995 6.23871   3
 -10  -6   6 -1.5697 5.31457   6
 -10  -6   6 2.69539 4.77493   3
 -10  -6   6 6.86132 4.80678   6
 -10   6   6 -1.4082 4.80641   2
 -10   6   6 2.26130 5.03086   5
 -10   6   6 2.42477 4.70993   3
  10   6  -6 4.13706 4.05426   2
  -9  -6   6 47.4587 6.99376   3
  -9  -6   6 40.2259 7.81079   6
  -9  -6   6 35.9489 6.93541   6
  -9   6   6 33.6092 6.65198   2
  -9   6   6 39.6866 6.82702   3
   9   6  -6 37.0844 5.73243   2
  -9   6   6 36.8355 6.81950   5
  -8  -6   6 4.24731 4.58497   6
  -8  -6   6 7.76093 4.96918   6
  -8  -6   6 8.54702 4.28246   3
  -8   6   6 3.40602 4.56440   3
   8   6  -6 1.51055 3.73009   2
  -8   6   6 -1.5003 4.04367   2
  -8   6   6 -1.7170 3.48885   5
  -7  -6   6 -0.0663 3.36669   3
  -7  -6   6 -0.7510 3.24349   7
  -7  -6   6 0.83233 4.28401   6
  -7  -6   6 -2.8267 3.91384   6
  -7   6   6 1.69526 3.70884   3
  -7   6   6 0.12422 3.83178   2
  -7   6   6 7.11123 3.83369   5
   7   6  -6 1.77312 3.33350   2
  -6  -6   6 96.0591 9.47667   6
  -6  -6   6 87.1273 7.92497   7
  -6  -6   6 75.1770 9.70756   6
   6   6  -6 75.7487 8.53537   7
  -6   6   6 87.6992 7.65939   5
   6   6  -6 77.4739 7.75543   2
  -6   6   6 100.694 8.54057   3
  -6   6   6 82.4269 8.72352   2
  -5  -6   6 6.96125 3.93997   7
  -5  -6   6 -3.3666 4.46421   6
  -5  -6   6 2.12023 3.81523   6
   5   6  -6 3.13399 3.36819   2
  -5   6   6 7.65730 3.84303   3
  -5   6   6 8.72370 4.01058   2
   5   6  -6 -6.7274 3.97690   7
  -5   6   6 1.28828 3.11401   6
  -5   6   6 -0.8772 2.94454   6
  -4  -6   6 67.0472 7.60884   6
  -4  -6   6 78.1604 7.86611   7
  -4   6   6 77.6896 7.76391   2
   4   6  -6 66.2378 7.65679   7
   4   6  -6 63.4779 7.35892   6
   4   6  -6 73.7204 7.84140   2
  -4   6   6 79.8884 6.92095   6
  -4   6   6 80.1150 7.02701   6
  -3  -6   6 -1.7349 3.47911   6
   3  -6  -6 0.99660 2.81870   7
  -3  -6   6 -2.7978 2.97853   7
  -3   6   6 2.14268 3.26371   6
   3   6  -6 -4.3542 3.15680   6
  -3   6   6 -1.3819 3.08761   2
   3   6  -6 14.1127 4.59996   2
  -3   6   6 2.60142 3.10029   6
   3   6  -6 0.79483 3.28903   6
   3   6  -6 -7.1131 3.20543   7
  -2  -6   6 72.1222 7.51795   6
  -2  -6   6 67.1958 7.49927   7
   2  -6  -6 65.3028 6.91975   7
   2   6  -6 90.4687 8.36808   6
   2   6  -6 78.4243 8.08923   2
  -2   6   6 79.4208 7.27855   6
  -2   6   6 87.6276 7.20407   7
  -2   6   6 82.4107 7.73013   6
   2   6  -6 77.5094 7.59309   7
   2   6  -6 57.9222 6.82521   6
   1  -6  -6 11.6851 4.22088   7
  -1  -6   6 3.01910 3.59548   7
  -1   6   6 8.37144 3.72101   6
   1   6  -6 2.05076 3.44389   7
   1   6  -6 -0.1947 2.88772   6
   1   6  -6 0.38712 4.15266   2
   1   6  -6 5.50142 3.46673   7
   1   6  -6 3.81157 3.51364   6
  -1   6   6 7.91840 4.07418   7
  -1   6   6 2.33724 3.55185   6
   0  -6  -6 29.3564 5.47248   7
   0  -6   6 27.0703 5.09309   7
   0   6  -6 22.8659 4.79774   6
   0   6  -6 12.9784 3.81791   6
   0   6   6 19.0861 4.88608   7
   0   6   6 11.7917 4.10208   6
   0   6   6 12.2997 6.08940   6
   0   6  -6 17.4621 4.88358   2
  -1  -6  -6 13.7370 4.38917   6
  -1  -6  -6 1.08430 3.85061   7
   1  -6   6 -8.5496 3.61025   7
   1   6   6 0.49573 3.53748   6
  -1   6  -6 2.92069 3.20970   6
  -1   6  -6 4.95981 3.66422   1
   1   6   6 4.28562 3.96926   7
  -1   6  -6 -1.1453 3.50438   6
  -1   6  -6 -1.0810 3.80487   2
  -2  -6  -6 141.096 10.3255   6
  -2  -6  -6 148.712 10.2036   7
   2   6   6 130.588 9.91277   7
  -2   6  -6 159.950 10.4540   2
  -2   6  -6 139.574 9.63415   6
  -2   6  -6 139.998 9.97622   1
  -2   6  -6 131.767 9.04902   6
  -3  -6  -6 0.04834 4.32352   7
  -3  -6  -6 -1.5458 4.25304   6
  -3  -6  -6 4.02518 3.75521   1
  -3   6  -6 2.89848 4.23556   2
  -3   6  -6 -0.4009 3.53532   6
  -3   6  -6 -0.8531 3.81979   1
  -3   6  -6 1.88782 3.42663   6
   3   6   6 2.77818 4.60385   7
  -4  -6  -6 21.4844 6.11907   6
  -4  -6  -6 39.0627 5.94662   1
  -4  -6  -6 23.1900 5.61116   7
  -4   6  -6 20.3016 4.90118   6
  -4   6  -6 15.5865 6.15995   4
  -4   6  -6 33.1101 6.90768   1
   4   6   6 29.5202 7.49556   7
  -4   6  -6 28.5791 6.26583   2
  -4   6  -6 35.5157 5.85350   6
  -5  -6  -6 30.3601 7.19868   6
  -5  -6  -6 38.1122 6.94750   1
  -5   6  -6 33.9477 5.63112   6
  -5   6  -6 34.4831 7.59670   1
  -5   6  -6 20.9896 6.92039   4
  -5   6  -6 28.8211 5.77341   6
  -5   6  -6 30.9787 7.16722   2
  -6  -6  -6 14.6068 5.63186   1
  -6  -6  -6 7.84974 6.02663   6
  -6   6  -6 8.05243 5.86033   1
  -6   6  -6 22.9098 7.61731   4
  -6   6  -6 29.3379 7.15425   2
  -7  -6  -6 -5.7116 5.44067   6
  -7  -6  -6 -0.5149 5.20625   1
  -7   6  -6 4.35962 5.77499   1
  -7   6  -6 -1.8338 6.07936   4
  -7   6  -6 0.07642 5.82797   2
  -8  -6  -6 1.23630 7.24746   6
  -8  -6  -6 4.16883 6.01930   1
  -8   6  -6 -1.9986 6.94710   1
  -8   6  -6 -14.144 6.53477   2
  -8   6  -6 1.05381 7.13132   4
 -12  -7   6 -3.6256 6.52077   3
 -12  -7   6 1.62284 7.11765   6
 -12   7   6 5.34228 6.85384   3
 -12   7   6 1.19523 7.18816   5
 -11  -7   6 19.2639 7.22825   6
 -11  -7   6 22.6467 7.51032   3
 -11   7   6 22.9598 7.01025   3
 -11   7   6 17.2354 7.05648   5
 -11   7   6 30.2384 8.40624   2
 -10  -7   6 19.1432 6.44290   3
 -10  -7   6 32.7324 7.80701   6
 -10   7   6 17.0825 6.44148   2
 -10   7   6 16.6657 5.84122   3
 -10   7   6 24.8974 7.14663   5
  -9  -7   6 -3.3596 4.76441   6
  -9  -7   6 -5.8681 4.23713   3
  -9   7   6 3.10479 4.59277   2
  -9   7   6 -0.3604 4.92215   5
   9   7  -6 3.27918 4.25033   2
  -9   7   6 0.18014 4.35206   3
[truncated: 225,762 more chars]
