# Supplementary material for: Methyl 3-[(tert-but­oxy­carbon­yl)amino]­benzoate
Source: IUCrdata. 2025 Jun 24;10(Pt 6):x250542. doi: 10.1107/S2414314625005425 (PMC12230597; doi:10.1107/S2414314625005425)
Supplement: Supplementary file 2 [file x-10-x250542-Isup2.hkl]

data_I                                                                          
_shelx_title ' TRI_a.res in P2(1)/c'                                            
_shelx_refln_list_code          4                                               
_shelx_F_calc_maximum      210.78                                               
_exptl_crystal_F_000       752.00                                               
_reflns_d_resolution_high  0.7480                                               
                                                                                
loop_                                                                           
 _space_group_symop_operation_xyz                                               
 'x, y, z'                                                                      
 '-x, y+1/2, -z+1/2'                                                            
 '-x, -y, -z'                                                                   
 'x, -y-1/2, z-1/2'                                                             
                                                                                
_cell_length_a    10.9444                                                       
_cell_length_b    11.2345                                                       
_cell_length_c    11.3767                                                       
_cell_angle_alpha  90.000                                                       
_cell_angle_beta  112.481                                                       
_cell_angle_gamma  90.000                                                       
                                                                                
_shelx_F_squared_multiplier     1.000                                           
                                                                                
loop_                                                                           
 _refln_index_h                                                                 
 _refln_index_k                                                                 
 _refln_index_l                                                                 
 _refln_F_squared_calc                                                          
 _refln_F_squared_meas                                                          
 _refln_F_squared_sigma                                                         
 _refln_observed_status                                                         
   1   0   0       2488.11       2229.05        27.75 o                         
   2   0   0        285.09        275.37         7.22 o                         
   3   0   0        317.68        332.68         9.54 o                         
   4   0   0       1749.48       1668.20        28.30 o                         
   5   0   0        188.13        221.69        11.95 o                         
   6   0   0       1246.16       1285.35        25.88 o                         
   7   0   0        544.31        557.64        17.10 o                         
   8   0   0        780.63        863.06        25.96 o                         
   9   0   0          1.12         -2.77         8.71 o                         
  10   0   0        271.48        299.37        20.84 o                         
  11   0   0        142.92        172.57        19.85 o                         
  12   0   0         71.59         76.07        22.72 o                         
  13   0   0         10.33        -12.70        28.31 o                         
   1   1   0       2042.89       1841.95        15.35 o                         
   2   1   0       6055.62       5637.06        51.95 o                         
   3   1   0       1315.91       1167.16        12.69 o                         
   4   1   0       2957.45       2787.00        27.02 o                         
   5   1   0         13.78          9.80         3.79 o                         
   6   1   0        182.49        181.01         8.35 o                         
   7   1   0         58.75         57.64         6.67 o                         
   8   1   0        977.21        998.83        20.49 o                         
   9   1   0         21.65         16.56         7.63 o                         
  10   1   0        260.04        244.56        17.38 o                         
  11   1   0         15.79         -2.28         8.95 o                         
  12   1   0        166.66        170.31        17.67 o                         
  13   1   0          3.71          8.61        14.42 o                         
   0   2   0       9080.03       9451.28        90.25 o                         
   1   2   0        479.03        471.85         5.62 o                         
   2   2   0       3536.09       3139.01        27.61 o                         
   3   2   0        394.91        369.95         6.83 o                         
   4   2   0        452.88        428.80         7.86 o                         
   5   2   0        501.35        469.06         8.84 o                         
   6   2   0         82.99         77.61         5.01 o                         
   7   2   0        175.49        181.35         7.41 o                         
   8   2   0        925.00        979.68        18.63 o                         
   9   2   0          0.00         13.12        13.59 o                         
  10   2   0          0.92         -4.24         7.92 o                         
  11   2   0         30.66         22.28        19.04 o                         
  12   2   0         10.30         15.08        10.89 o                         
  13   2   0          0.29         -6.85        12.88 o                         
   1   3   0       2196.30       2108.73        19.63 o                         
   2   3   0          6.11         12.87         2.78 o                         
   3   3   0       1140.39       1110.66        15.90 o                         
   4   3   0        467.37        446.97         8.32 o                         
   5   3   0         51.75         41.32         4.41 o                         
   6   3   0        390.18        389.32         9.75 o                         
   7   3   0         87.39        100.85         6.16 o                         
   8   3   0         87.18         87.42         6.52 o                         
   9   3   0         95.36         96.39        11.57 o                         
  10   3   0         74.65         78.88         9.42 o                         
  11   3   0          0.22          3.36         8.18 o                         
  12   3   0         69.52         70.58        13.33 o                         
  13   3   0        143.42        142.98        30.95 o                         
   0   4   0        256.87        250.58         6.40 o                         
   1   4   0        519.77        515.08         7.96 o                         
   2   4   0          2.58         -1.85         2.62 o                         
   3   4   0          0.37          0.48         2.91 o                         
   4   4   0        122.69        116.74         5.41 o                         
   5   4   0         36.37         28.57         4.26 o                         
   6   4   0        528.23        536.70        10.87 o                         
   7   4   0        194.63        201.79         8.87 o                         
   8   4   0        151.71        138.43         8.19 o                         
   9   4   0          1.47         -1.86         5.38 o                         
  10   4   0          5.86         -6.00         6.00 o                         
  11   4   0        182.34        220.74        15.45 o                         
  12   4   0          1.46          1.09        12.77 o                         
  13   4   0         22.68         16.96        22.83 o                         
   1   5   0         30.96         42.23         3.48 o                         
   2   5   0       3350.55       3509.60        32.86 o                         
   3   5   0       1602.19       1673.97        21.68 o                         
   4   5   0          0.19          5.88         3.55 o                         
   5   5   0        187.96        178.72         9.14 o                         
   6   5   0         13.53         20.91         4.99 o                         
   7   5   0        234.68        263.43        14.87 o                         
   8   5   0         21.28         10.00         5.90 o                         
   9   5   0        372.20        406.62        16.11 o                         
  10   5   0        178.33        193.60        12.45 o                         
  11   5   0        108.35        116.74        11.51 o                         
  12   5   0         39.17         42.63        15.52 o                         
   0   6   0       1895.48       2086.64        26.77 o                         
   1   6   0         15.11          8.53         2.84 o                         
   2   6   0       1220.61       1236.55        15.71 o                         
   3   6   0          4.19          3.62         3.05 o                         
   4   6   0         36.74         42.19         4.65 o                         
   5   6   0         13.83         13.43         4.92 o                         
   6   6   0        554.66        528.44        15.00 o                         
   7   6   0         15.15         19.59         6.50 o                         
   8   6   0         71.05         92.12         9.14 o                         
   9   6   0        101.85        104.02        10.20 o                         
  10   6   0        111.47        124.73        12.87 o                         
  11   6   0         39.33         35.39        10.29 o                         
  12   6   0        131.58        135.65        20.86 o                         
   1   7   0          0.03         -2.16         2.76 o                         
   2   7   0          8.37         -0.14         3.20 o                         
   3   7   0        413.55        405.57        10.33 o                         
   4   7   0        359.98        328.58        13.27 o                         
   5   7   0        100.09         99.42         7.91 o                         
   6   7   0        241.51        217.14        11.98 o                         
   7   7   0        478.51        456.95        21.36 o                         
   8   7   0         32.58         33.26        10.26 o                         
   9   7   0         88.23         88.21        16.39 o                         
  10   7   0         54.54         59.73        16.61 o                         
  11   7   0         97.56         78.71        16.72 o                         
   0   8   0        100.07         88.10         9.81 o                         
   1   8   0        441.89        428.68         8.94 o                         
   2   8   0        156.10        161.68         6.70 o                         
   3   8   0        116.53        135.76         7.00 o                         
   4   8   0        731.63        710.58        19.22 o                         
   5   8   0        409.03        389.70        14.89 o                         
   6   8   0        672.31        653.05        18.26 o                         
   7   8   0        163.70        152.36        14.39 o                         
   8   8   0         71.53         69.07        13.31 o                         
   9   8   0         44.40         69.03        13.72 o                         
  10   8   0         16.43         38.06        14.09 o                         
  11   8   0         49.55         23.56        16.66 o                         
   1   9   0         33.67         29.66         4.81 o                         
   2   9   0        194.01        188.66        10.81 o                         
   3   9   0        112.24        107.77         9.70 o                         
   4   9   0       2042.75       1993.96        32.66 o                         
   5   9   0         62.67         58.00        12.83 o                         
   6   9   0        242.19        227.46        19.23 o                         
   7   9   0        326.87        289.14        21.99 o                         
   8   9   0          0.00          0.56        11.09 o                         
   9   9   0         20.16          9.16        12.68 o                         
  10   9   0          0.18          9.77        14.93 o                         
   0  10   0        251.99        231.08        17.22 o                         
   1  10   0         13.59         19.68         5.51 o                         
   2  10   0        214.28        213.56        12.80 o                         
   3  10   0        171.68        170.21        12.89 o                         
   4  10   0        256.11        225.55        11.11 o                         
   5  10   0        414.10        384.82        28.35 o                         
   6  10   0        298.29        294.53        18.17 o                         
   7  10   0        106.24         85.70        13.15 o                         
   8  10   0         86.33         85.90        20.71 o                         
   9  10   0         77.80         76.96        18.98 o                         
  10  10   0          0.00         -7.77        19.28 o                         
   1  11   0        210.81        190.71        12.88 o                         
   2  11   0          8.81          7.96         7.14 o                         
   3  11   0        286.18        271.95        13.78 o                         
   4  11   0        285.16        258.95        23.35 o                         
   5  11   0        253.10        262.42        19.38 o                         
   6  11   0        205.00        185.42        19.73 o                         
   7  11   0         43.09         26.74        11.99 o                         
   8  11   0         17.59         13.66        16.58 o                         
   9  11   0         12.81         13.24        18.73 o                         
   0  12   0         24.10         22.17        14.12 o                         
   1  12   0          0.01          2.46        12.66 o                         
   2  12   0          1.38         11.51        15.35 o                         
   3  12   0         13.64          6.16         7.85 o                         
   4  12   0         15.65         29.66         8.47 o                         
   5  12   0         46.38         56.93        13.89 o                         
   6  12   0          3.02          1.43        14.00 o                         
   7  12   0          8.46         18.87        20.95 o                         
   8  12   0         13.45         -6.99        24.54 o                         
   1  13   0         49.27         63.41        18.06 o                         
   2  13   0         62.26         51.50        15.01 o                         
   3  13   0         74.91         52.94        12.47 o                         
   4  13   0          8.17          5.98        10.15 o                         
   5  13   0         62.26        113.03        21.69 o                         
   6  13   0         25.31          6.37        18.53 o                         
   0  14   0          1.27         34.43        27.91 o                         
   1  14   0          5.37         10.88        17.93 o                         
   2  14   0          4.76          7.34        14.04 o                         
   3  14   0          0.01          0.01        14.98 o                         
   4  14   0         10.46         -4.67        16.24 o                         
 -13   1   1         19.11         28.60        15.17 o                         
 -12   1   1        149.06        174.03        14.76 o                         
 -11   1   1          9.98         -4.20         8.58 o                         
 -10   1   1         92.85        108.08        10.56 o                         
  -9   1   1         87.87        100.02        13.14 o                         
  -8   1   1          4.69          5.52         4.84 o                         
  -7   1   1        277.87        294.42         9.44 o                         
  -6   1   1        839.79        808.13        13.40 o                         
  -5   1   1         64.30         60.13         4.56 o                         
  -4   1   1        325.37        309.96         6.89 o                         
  -3   1   1        325.88        255.62         5.36 o                         
  -2   1   1       2430.42       2123.35        20.90 o                         
  -1   1   1       2348.06       2184.76        18.69 o                         
   0   1   1         69.39         90.50         1.89 o                         
   1   1   1       5176.81       5042.63        46.28 o                         
   2   1   1          7.22          4.44         2.80 o                         
   3   1   1       1025.10        926.87        12.32 o                         
   4   1   1          7.40          8.58         3.00 o                         
   5   1   1         21.12         19.46         3.36 o                         
   6   1   1         87.54        101.61         7.08 o                         
   7   1   1         48.95         47.64         6.36 o                         
   8   1   1        276.86        291.47        20.48 o                         
   9   1   1          4.44          2.25         6.38 o                         
  10   1   1         95.87        103.34        11.87 o                         
  11   1   1        101.93        104.86        14.80 o                         
  12   1   1          0.11         -7.31        11.63 o                         
  13   1   1          5.57         -7.86        18.20 o                         
 -13   2   1         65.74         79.37        16.28 o                         
 -12   2   1         97.24        134.76        14.28 o                         
 -11   2   1         23.68         26.11         8.81 o                         
 -10   2   1          6.82          8.22         6.76 o                         
  -9   2   1        125.79        142.56         9.83 o                         
  -8   2   1        125.90        143.60         8.11 o                         
  -7   2   1          3.73          3.03         4.10 o                         
  -6   2   1         62.35         75.98         4.66 o                         
  -5   2   1         23.53         33.47         3.69 o                         
  -4   2   1         47.95         41.82         4.03 o                         
  -3   2   1          0.60          3.52         2.35 o                         
  -2   2   1       2523.78       2175.08        18.94 o                         
  -1   2   1          0.00          0.83         1.68 o                         
   0   2   1        507.28        468.46         5.14 o                         
   1   2   1        409.62        352.60         5.38 o                         
   2   2   1        512.47        484.00         7.97 o                         
   3   2   1       1882.51       1770.31        22.09 o                         
   4   2   1         69.34         76.61         5.00 o                         
   5   2   1        267.36        264.40         8.58 o                         
   6   2   1        274.78        287.52         8.79 o                         
   7   2   1         17.86         13.56         4.40 o                         
   8   2   1         54.25         45.22         7.04 o                         
   9   2   1         43.65         52.22         9.20 o                         
  10   2   1         22.28         13.70         9.08 o                         
  11   2   1          0.04         16.92         9.91 o                         
  12   2   1          2.72          4.94        18.10 o                         
 -13   3   1        183.10        157.95        27.80 o                         
 -12   3   1        214.57        254.78        19.82 o                         
 -11   3   1         24.11         16.95         7.85 o                         
 -10   3   1         10.97         14.00         7.09 o                         
  -9   3   1        175.42        176.60         9.30 o                         
  -8   3   1         21.68         16.16         4.71 o                         
  -7   3   1        664.21        633.50        11.34 o                         
  -6   3   1         34.53         31.71         4.20 o                         
  -5   3   1        416.79        433.70         8.94 o                         
  -4   3   1       1925.82       1906.46        21.43 o                         
  -3   3   1       2332.99       2204.54        21.06 o                         
  -2   3   1         47.04         56.26         2.85 o                         
  -1   3   1         14.98         21.07         2.49 o                         
   0   3   1          0.23         -0.27         1.92 o                         
   1   3   1         20.17         21.70         2.55 o                         
   2   3   1          1.48         -0.91         2.42 o                         
   3   3   1         95.15         86.21         5.24 o                         
   4   3   1        397.69        408.51         8.69 o                         
   5   3   1         24.68         31.52         4.53 o                         
   6   3   1         49.28         49.57         5.52 o                         
   7   3   1         64.45         78.44         6.27 o                         
   8   3   1        192.27        193.09         9.69 o                         
   9   3   1         32.09         25.75         7.46 o                         
  10   3   1          3.14          1.00         8.30 o                         
  11   3   1          2.73          0.36        14.25 o                         
  12   3   1          0.12        -13.08        13.08 o                         
 -13   4   1          7.52          7.87        13.68 o                         
 -12   4   1         49.81         47.12        11.14 o                         
 -11   4   1        369.19        407.11        27.22 o                         
 -10   4   1         31.91         33.69         6.42 o                         
  -9   4   1         10.62         11.43         5.40 o                         
  -8   4   1         91.99        108.16         9.07 o                         
  -7   4   1         28.53         23.76         4.73 o                         
  -6   4   1         41.40         38.79         4.52 o                         
  -5   4   1       2085.46       2174.61        26.64 o                         
  -4   4   1         22.86         24.65         3.45 o                         
  -3   4   1        712.04        671.96         9.35 o                         
  -2   4   1          1.25          2.62         2.45 o                         
  -1   4   1       4795.82       4818.63        44.15 o                         
   0   4   1        543.80        519.51         6.59 o                         
   1   4   1        391.44        384.18         6.90 o                         
   2   4   1        676.13        688.93        10.33 o                         
   3   4   1       1647.70       1601.49        20.65 o                         
   4   4   1        108.20        134.23         7.75 o                         
   5   4   1        532.97        500.93        14.78 o                         
   6   4   1       1277.73       1236.47        20.24 o                         
   7   4   1          2.58          5.29         5.41 o                         
   8   4   1         48.84         47.18         7.63 o                         
   9   4   1         46.17         44.37         7.92 o                         
  10   4   1         27.38         29.61         8.42 o                         
  11   4   1        116.93        122.99        13.61 o                         
  12   4   1         53.52         52.01        18.73 o                         
 -13   5   1         50.66         56.23        17.54 o                         
 -12   5   1          0.00          3.29        11.24 o                         
 -11   5   1          0.01          1.07         6.74 o                         
 -10   5   1         16.46          7.98         7.10 o                         
  -9   5   1        551.05        544.80        20.70 o                         
  -8   5   1         13.69         10.41         4.96 o                         
  -7   5   1        577.60        584.48        14.18 o                         
  -6   5   1          8.03          3.77         4.39 o                         
  -5   5   1         14.81         12.55         4.10 o                         
  -4   5   1        390.46        423.72         9.07 o                         
  -3   5   1        949.25        981.33        13.78 o                         
  -2   5   1          7.78         14.18         3.78 o                         
  -1   5   1       5573.93       5914.24        49.31 o                         
   0   5   1        141.54        171.48         5.37 o                         
   1   5   1        132.50        159.74         5.52 o                         
   2   5   1        505.81        506.38         8.75 o                         
   3   5   1         18.35         35.69         4.41 o                         
   4   5   1         57.67         72.46         5.85 o                         
   5   5   1          3.40          0.71         5.05 o                         
   6   5   1         45.36         54.93         7.04 o                         
   7   5   1        206.05        233.76        11.64 o                         
   8   5   1         15.67         11.43         7.02 o                         
   9   5   1          3.47          2.67         7.98 o                         
  10   5   1        295.54        267.02        14.41 o                         
  11   5   1        180.44        197.41        15.27 o                         
  12   5   1          1.63        -17.37        17.37 o                         
 -12   6   1          6.36         37.92        27.25 o                         
 -11   6   1         20.17         12.81        11.06 o                         
 -10   6   1        197.09        216.90        13.39 o                         
  -9   6   1        409.46        399.98        16.59 o                         
  -8   6   1        316.18        301.97        12.75 o                         
  -7   6   1         44.38         46.59         7.22 o                         
  -6   6   1        217.07        226.80        12.03 o                         
  -5   6   1         83.25         92.84        10.16 o                         
  -4   6   1         43.77         32.52         6.14 o                         
  -3   6   1          1.81          1.03         2.92 o                         
  -2   6   1          5.18          4.78         3.27 o                         
  -1   6   1        258.59        261.85         6.51 o                         
   0   6   1         93.91        110.16         5.24 o                         
   1   6   1          0.49         -0.02         2.84 o                         
   2   6   1        850.80        862.57        12.55 o                         
   3   6   1        644.96        612.71        10.56 o                         
   4   6   1          0.00         -1.01         3.64 o                         
   5   6   1        252.92        249.73        14.22 o                         
   6   6   1          9.59          9.04         6.39 o                         
   7   6   1         22.36         13.02         7.69 o                         
   8   6   1        373.92        402.19        18.45 o                         
   9   6   1         13.83         14.57         8.19 o                         
  10   6   1         13.05          8.75         9.01 o                         
  11   6   1         36.30         49.03        11.22 o                         
 -12   7   1          2.39         10.02        15.63 o                         
 -11   7   1        105.37        126.23        17.12 o                         
 -10   7   1         57.05         78.29        12.30 o                         
  -9   7   1         13.85         17.94        13.45 o                         
  -8   7   1         56.22         51.56        10.00 o                         
  -7   7   1         86.89         76.60        11.80 o                         
  -6   7   1         99.81         98.41         8.65 o                         
  -5   7   1         79.76         83.66         7.11 o                         
  -4   7   1        296.93        283.81        10.12 o                         
  -3   7   1         26.68         24.21         3.89 o                         
  -2   7   1         75.66         83.16         5.66 o                         
  -1   7   1        363.40        380.73         7.76 o                         
   0   7   1        436.70        482.67         8.41 o                         
   1   7   1       1021.52       1072.90        14.86 o                         
   2   7   1          2.36          1.56         3.26 o                         
   3   7   1        133.69        127.77         6.64 o                         
   4   7   1          1.12          3.35         4.51 o                         
   5   7   1         59.81         63.40         7.02 o                         
   6   7   1         15.63         23.26         7.28 o                         
   7   7   1         24.63         21.77         9.84 o                         
   8   7   1         34.11         34.25        11.21 o                         
   9   7   1         70.72         80.05        13.40 o                         
  10   7   1         78.13         75.97        18.08 o                         
  11   7   1         24.64         20.57        17.00 o                         
 -11   8   1          2.27        -13.54        13.54 o                         
 -10   8   1        164.81        159.96        15.14 o                         
  -9   8   1         40.78         31.10        11.64 o                         
  -8   8   1         57.45         53.06        17.41 o                         
  -7   8   1        150.12        138.79        13.82 o                         
  -6   8   1         87.61         75.08        13.63 o                         
  -5   8   1        174.82        172.11        12.18 o                         
  -4   8   1        218.00        221.62         9.73 o                         
  -3   8   1         85.28         90.47         6.08 o                         
  -2   8   1       1079.61       1069.59        16.51 o                         
  -1   8   1         98.24         91.49         5.52 o                         
   0   8   1        241.99        268.47         8.11 o                         
   1   8   1        126.11        143.39         6.34 o                         
   2   8   1          8.37         11.88         4.06 o                         
   3   8   1        107.27        103.35         7.07 o                         
   4   8   1          2.12         -2.94         5.86 o                         
   5   8   1          4.02          0.47         6.99 o                         
   6   8   1         10.61          8.70        10.27 o                         
   7   8   1        201.22        170.10        15.13 o                         
   8   8   1          2.54         -4.68         9.75 o                         
   9   8   1          2.90         13.56        12.22 o                         
  10   8   1         21.43          4.15        14.18 o                         
  11   8   1         24.66         30.71        21.09 o                         
 -11   9   1          0.94         13.37        16.70 o                         
 -10   9   1         11.56         -9.16        13.34 o                         
  -9   9   1          0.23         -4.64        13.61 o                         
  -8   9   1          7.27         19.18        11.13 o                         
  -7   9   1          3.43          0.83         9.70 o                         
  -6   9   1        173.90        176.21        12.96 o                         
  -5   9   1          2.52          5.73         8.83 o                         
  -4   9   1         58.93         66.42         7.69 o                         
  -3   9   1        222.02        272.92        11.25 o                         
  -2   9   1        379.16        394.20        13.97 o                         
  -1   9   1        121.65        122.71         6.55 o                         
   0   9   1         95.91         97.02         5.71 o                         
   1   9   1         19.70         21.60         5.17 o                         
   2   9   1        373.21        412.66        18.85 o                         
   3   9   1        410.27        400.98        22.30 o                         
   4   9   1        259.25        277.49        12.72 o                         
   5   9   1         20.62         48.25         9.27 o                         
   6   9   1          0.05        -11.22        11.22 o                         
   7   9   1         20.76         25.80        11.89 o                         
   8   9   1          8.35         -2.18        12.82 o                         
   9   9   1         34.38         24.90        14.92 o                         
  10   9   1          9.84          6.26        16.04 o                         
 -10  10   1        151.24        143.95        23.32 o                         
  -9  10   1          0.02          5.28        14.90 o                         
  -8  10   1         38.08         20.36        13.53 o                         
  -7  10   1        195.42        210.87        16.76 o                         
  -6  10   1         59.33         80.96        10.96 o                         
  -5  10   1        494.81        484.29        29.86 o                         
  -4  10   1        287.28        311.45        13.59 o                         
  -3  10   1         11.62         -3.31         6.12 o                         
  -2  10   1         76.60         75.04         7.75 o                         
  -1  10   1         33.09         30.45         6.28 o                         
   0  10   1         25.33         14.06         6.28 o                         
   1  10   1          1.08          5.72         5.82 o                         
   2  10   1        231.81        236.00        21.26 o                         
   3  10   1        123.23        118.23         8.86 o                         
   4  10   1         50.96         62.90         8.73 o                         
   5  10   1         14.51         15.78        10.07 o                         
   6  10   1        182.16        166.12        15.43 o                         
   7  10   1         99.35         83.32        24.12 o                         
   8  10   1         71.70         65.99        16.89 o                         
   9  10   1          4.73        -13.87        17.20 o                         
  -9  11   1        110.42         86.54        20.80 o                         
  -8  11   1         13.59          4.67        14.73 o                         
  -7  11   1          5.23         11.23        13.39 o                         
  -6  11   1         53.06         26.65        12.02 o                         
  -5  11   1          5.66         12.11        12.61 o                         
  -4  11   1        104.43        106.87         9.88 o                         
  -3  11   1          0.73         -7.41         7.41 o                         
  -2  11   1          7.28          3.07         6.85 o                         
  -1  11   1        342.95        282.65        22.10 o                         
   0  11   1         46.57         48.19        10.07 o                         
   1  11   1         33.63         22.02         7.39 o                         
   2  11   1        291.04        243.60        12.24 o                         
   3  11   1         32.85         20.20         7.14 o                         
   4  11   1         15.53         16.57         7.82 o                         
   5  11   1        123.54        123.03        15.69 o                         
   6  11   1        169.01        152.13        32.42 o                         
   7  11   1        174.62        168.09        17.25 o                         
   8  11   1         56.59         31.65        22.08 o                         
  -8  12   1         12.86         21.53        22.68 o                         
  -7  12   1          0.46        -17.43        17.43 o                         
  -6  12   1        300.35        306.08        24.64 o                         
  -5  12   1          5.68          1.00        19.79 o                         
  -4  12   1         77.86         68.02         9.51 o                         
  -3  12   1          1.24         -7.95         7.95 o                         
  -2  12   1         32.17         34.61        10.33 o                         
  -1  12   1          2.25         25.06        11.73 o                         
   0  12   1        142.56        131.69        16.54 o                         
   1  12   1         73.13         64.39        10.25 o                         
   2  12   1          0.30          4.14         8.23 o                         
   3  12   1         19.87         19.01         7.74 o                         
   4  12   1          4.56          5.65         8.20 o                         
   5  12   1         19.03         58.94        25.22 o                         
   6  12   1          0.10         -0.06        15.43 o                         
   7  12   1         64.37         94.68        21.27 o                         
  -7  13   1         69.70         50.67        27.54 o                         
  -6  13   1          1.90         -2.60        17.52 o                         
  -5  13   1         17.91         22.98        10.77 o                         
  -4  13   1          7.21         -4.14         9.07 o                         
  -3  13   1         62.05         67.89        16.13 o                         
  -2  13   1         29.90         28.94        12.84 o                         
  -1  13   1         14.40         12.73        12.60 o                         
   0  13   1         24.17         30.14        16.48 o                         
   1  13   1        100.84         91.27        12.96 o                         
   2  13   1         54.17         49.95        12.34 o                         
   3  13   1         32.71         37.38        12.07 o                         
   4  13   1         17.64          1.93         9.41 o                         
   5  13   1          0.01         20.14        14.87 o                         
   6  13   1          4.07         23.98        27.11 o                         
  -5  14   1        132.84        200.17        29.39 o                         
  -4  14   1         20.08         14.51        16.38 o                         
  -3  14   1          0.03          6.34        12.86 o                         
  -2  14   1         16.25         36.09        31.62 o                         
  -1  14   1          5.86         12.31        15.74 o                         
   0  14   1         32.83         15.53        18.87 o                         
   1  14   1         45.02         31.63        15.53 o                         
   2  14   1         12.96         20.78        14.42 o                         
   3  14   1         10.22        -10.37        14.98 o                         
   4  14   1          4.71         17.88        18.33 o                         
 -14   0   2          7.84         -3.35        60.66 o                         
 -13   0   2         27.08         16.44        18.70 o                         
 -12   0   2          0.70         -3.94        11.62 o                         
 -11   0   2         22.61         25.21        12.00 o                         
 -10   0   2        812.57        875.21        36.61 o                         
  -9   0   2        456.94        502.75        26.43 o                         
  -8   0   2        348.86        383.38        38.93 o                         
  -7   0   2        179.83        190.12        13.39 o                         
  -6   0   2         76.84         80.53         9.09 o                         
  -5   0   2        271.69        345.29        13.95 o                         
  -4   0   2        128.36        156.35        11.46 o                         
  -3   0   2         16.81          6.76         4.63 o                         
  -2   0   2       6237.45       5916.97        98.36 o                         
  -1   0   2         40.34         25.92         2.48 o                         
   0   0   2       3696.22       3397.04        39.29 o                         
   1   0   2      44430.09      53709.96       638.50 o                         
   2   0   2      16058.03      16008.87       249.83 o                         
   3   0   2          2.40         -3.22         5.45 o                         
   4   0   2       1263.18       1233.67        22.56 o                         
   5   0   2       3053.72       2964.05        68.69 o                         
   6   0   2          0.00         10.39         6.87 o                         
   7   0   2        146.20        144.72        13.03 o                         
   8   0   2        189.27        211.56        16.61 o                         
   9   0   2        545.19        525.88        24.60 o                         
  10   0   2        449.28        392.17        29.74 o                         
  11   0   2         52.78         55.75        18.10 o                         
  12   0   2         62.20         57.52        33.35 o                         
 -14   1   2          0.07        -15.63        15.63 o                         
 -13   1   2         78.18         86.34        16.69 o                         
 -12   1   2         29.61         25.97        10.11 o                         
 -11   1   2         16.08          9.97         8.08 o                         
 -10   1   2          2.69          1.08         7.21 o                         
  -9   1   2        292.27        317.63        12.81 o                         
  -8   1   2        137.95        153.51         9.07 o                         
  -7   1   2        518.05        553.68        11.65 o                         
  -6   1   2       2259.85       2295.37        27.63 o                         
  -5   1   2        341.86        353.79         8.78 o                         
  -4   1   2        826.70        805.56        11.47 o                         
  -3   1   2        125.18        120.75         4.80 o                         
  -2   1   2       6880.43       6618.61        57.44 o                         
  -1   1   2       5124.31       4861.79        37.41 o                         
   0   1   2         16.28         21.19         1.90 o                         
   1   1   2      10139.01       9963.04        85.76 o                         
   2   1   2      23716.85      24853.32       235.72 o                         
   3   1   2          1.90          2.50         2.82 o                         
   4   1   2        173.98        215.88         8.50 o                         
   5   1   2        292.89        282.90         9.14 o                         
   6   1   2         83.85         82.80         5.74 o                         
   7   1   2         28.94         30.31         6.22 o                         
   8   1   2          7.55          3.13         7.52 o                         
   9   1   2          0.66          6.67         7.47 o                         
  10   1   2          7.33         14.50         9.72 o                         
  11   1   2         12.89         29.82        16.41 o                         
  12   1   2         85.73         85.53        20.57 o                         
 -13   2   2         36.97         32.62        13.92 o                         
 -12   2   2         14.21         14.38        12.49 o                         
 -11   2   2         83.99         89.55        10.60 o                         
 -10   2   2        117.82        140.37         9.13 o                         
  -9   2   2         18.32         14.66         5.83 o                         
  -8   2   2          2.60         -0.08         4.50 o                         
  -7   2   2        261.84        265.32        11.63 o                         
  -6   2   2        238.67        261.47         7.67 o                         
  -5   2   2        479.79        467.79         8.67 o                         
  -4   2   2       1163.33       1169.62        16.31 o                         
  -3   2   2       1574.60       1473.78        16.36 o                         
  -2   2   2        735.93        671.66         7.99 o                         
  -1   2   2        827.93        677.66         7.63 o                         
   0   2   2         85.53         98.14         3.22 o                         
   1   2   2        211.06        206.56         5.16 o                         
   2   2   2       1827.83       1746.39        17.88 o                         
   3   2   2        172.43        172.60         7.15 o                         
   4   2   2       2331.33       2294.34        28.99 o                         
   5   2   2         30.53         36.08         5.02 o                         
   6   2   2        260.52        288.05        10.84 o                         
   7   2   2        167.95        175.37         8.70 o                         
   8   2   2         48.17         36.53         6.86 o                         
   9   2   2        204.28        202.24        27.35 o                         
  10   2   2        101.61        123.52        14.04 o                         
  11   2   2          3.26          0.29        11.15 o                         
  12   2   2        117.93        123.67        22.80 o                         
 -13   3   2         27.01         47.38        14.60 o                         
 -12   3   2         94.28        113.19        13.38 o                         
 -11   3   2        293.32        298.80        14.40 o                         
 -10   3   2         22.40         33.20         6.98 o                         
  -9   3   2          2.01          2.54         5.56 o                         
  -8   3   2        228.49        229.66         8.46 o                         
  -7   3   2         41.61         45.23         4.87 o                         
  -6   3   2       1274.11       1281.22        17.14 o                         
  -5   3   2       1411.71       1408.42        16.61 o                         
  -4   3   2         16.17         10.34         3.19 o                         
  -3   3   2         27.43         23.10         2.79 o                         
  -2   3   2        105.47        123.36         4.42 o                         
  -1   3   2          0.46          2.79         2.25 o                         
   0   3   2        299.13        261.81         4.78 o                         
   1   3   2        296.18        263.92         5.90 o                         
   2   3   2        141.20        127.09         4.68 o                         
   3   3   2        374.39        374.54         8.46 o                         
   4   3   2          8.81         10.58         5.29 o                         
   5   3   2         61.16         57.27         5.44 o                         
   6   3   2        212.69        207.19        10.03 o                         
   7   3   2        200.16        191.79        10.28 o                         
   8   3   2        101.08         98.85         8.80 o                         
   9   3   2          3.26          4.49         6.77 o                         
  10   3   2         64.32         67.52        13.96 o                         
  11   3   2          0.12         -0.73        14.43 o                         
  12   3   2         13.48         -9.24        18.36 o                         
 -13   4   2        136.74        159.44        22.29 o                         
 -12   4   2         30.84         43.38        10.47 o                         
 -11   4   2          1.32          2.15         7.30 o                         
 -10   4   2         29.92         23.06         6.15 o                         
  -9   4   2        179.73        202.00        14.11 o                         
  -8   4   2         42.90         49.49         5.39 o                         
  -7   4   2         48.15         40.63         4.99 o                         
  -6   4   2         59.39         55.25         4.85 o                         
  -5   4   2        305.43        289.73         8.28 o                         
  -4   4   2          0.18          3.29         2.64 o                         
  -3   4   2        269.18        265.95         5.90 o                         
  -2   4   2          1.46          0.00         2.59 o                         
  -1   4   2       1487.49       1542.17        15.85 o                         
   0   4   2        484.12        489.32         6.67 o                         
   1   4   2        752.29        698.97         9.21 o                         
   2   4   2         13.61         13.69         3.05 o                         
   3   4   2         70.21         86.81         4.92 o                         
   4   4   2       1089.99       1080.27        17.65 o                         
   5   4   2        163.16        170.23         8.24 o                         
   6   4   2         10.78          4.33         6.02 o                         
   7   4   2         59.93         56.18         7.46 o                         
   8   4   2        151.86        155.26        10.55 o                         
   9   4   2          3.67         -7.70         7.70 o                         
  10   4   2         44.96         49.56         9.24 o                         
  11   4   2         58.76         31.07        21.06 o                         
  12   4   2          4.29         23.80        19.88 o                         
 -13   5   2        365.80        303.26        30.81 o                         
 -12   5   2         57.40         56.04        11.32 o                         
 -11   5   2         12.78          5.30         6.56 o                         
 -10   5   2          6.39         -4.18         5.81 o                         
  -9   5   2          1.92         -1.23         5.44 o                         
  -8   5   2        169.93        171.70         9.70 o                         
  -7   5   2         13.62         14.84         5.12 o                         
  -6   5   2        246.57        268.92        11.70 o                         
  -5   5   2        426.21        453.50         8.69 o                         
  -4   5   2        636.75        593.92         9.11 o                         
  -3   5   2          9.54         26.20         3.31 o                         
  -2   5   2         71.68         89.18         4.83 o                         
  -1   5   2       2241.09       2320.58        22.99 o                         
   0   5   2        405.47        402.04         6.44 o                         
   1   5   2          2.34          0.20         2.60 o                         
   2   5   2        213.11        224.52         6.96 o                         
   3   5   2        920.85        883.88        14.02 o                         
   4   5   2        794.87        821.32        14.51 o                         
   5   5   2        243.25        258.06        12.23 o                         
   6   5   2         16.58         28.15         6.35 o                         
   7   5   2        209.43        226.07        12.57 o                         
   8   5   2         55.74         61.85         8.55 o                         
   9   5   2         40.50         51.12         9.11 o                         
  10   5   2         31.84         49.54         9.70 o                         
  11   5   2         96.34         90.32        13.71 o                         
 -12   6   2         33.45         21.40         9.41 o                         
 -11   6   2        215.55        212.79        12.19 o                         
 -10   6   2          9.70         14.71         6.78 o                         
  -9   6   2        477.35        471.95        15.13 o                         
  -8   6   2        591.07        590.00        16.29 o                         
  -7   6   2        628.55        646.15        15.47 o                         
  -6   6   2          8.14          9.08         4.64 o                         
  -5   6   2        104.04        117.20         6.53 o                         
  -4   6   2         10.23         10.45         3.69 o                         
  -3   6   2         74.32         66.86         5.09 o                         
  -2   6   2         79.17         82.11         6.65 o                         
  -1   6   2       2021.25       2244.48        21.92 o                         
   0   6   2       1160.92       1196.07        13.81 o                         
   1   6   2        859.56        851.43        11.85 o                         
   2   6   2        157.92        201.60         7.13 o                         
   3   6   2         83.62         85.04         5.18 o                         
   4   6   2        121.30        133.16         7.15 o                         
   5   6   2         10.80          9.51         4.92 o                         
   6   6   2          0.10         -6.42         6.42 o                         
   7   6   2        194.20        185.04        13.16 o                         
   8   6   2         31.84         42.82        10.20 o                         
   9   6   2         15.39          3.18         9.04 o                         
  10   6   2          2.19        -10.09        10.09 o                         
  11   6   2          0.15         -5.53        12.57 o                         
 -12   7   2         21.88         30.50        14.74 o                         
 -11   7   2          0.76         -6.59        11.41 o                         
 -10   7   2        186.95        201.77        13.47 o                         
  -9   7   2         66.68         67.19        10.35 o                         
  -8   7   2          6.83         14.26         6.71 o                         
  -7   7   2          0.16          0.35         6.81 o                         
  -6   7   2        316.50        285.61        11.81 o                         
  -5   7   2        123.11        118.64         7.95 o                         
  -4   7   2        718.84        711.63        12.55 o                         
  -3   7   2         68.94         70.08         6.25 o                         
  -2   7   2        325.76        345.03         9.02 o                         
  -1   7   2          0.09         -1.28         3.07 o                         
   0   7   2         58.81         55.44         4.21 o                         
   1   7   2         72.50         79.07         4.94 o                         
   2   7   2        250.20        273.83         9.24 o                         
   3   7   2          3.24          4.80         3.81 o                         
   4   7   2        468.91        487.97        14.52 o                         
   5   7   2         38.87         42.84         7.52 o                         
   6   7   2          3.44         -3.88         8.31 o                         
   7   7   2         77.97        109.99        15.89 o                         
   8   7   2        404.08        397.44        22.29 o                         
   9   7   2        124.47        122.02        16.49 o                         
  10   7   2         18.57          3.86        13.48 o                         
  11   7   2         38.41         30.50        17.63 o                         
 -12   8   2          6.33         33.04        18.46 o                         
 -11   8   2          4.94          4.43        12.38 o                         
 -10   8   2         16.35          2.31        10.07 o                         
  -9   8   2          0.03         -0.64         8.49 o                         
  -8   8   2        173.19        172.16        15.32 o                         
  -7   8   2          0.95         -1.70         8.36 o                         
  -6   8   2        316.62        297.96        13.60 o                         
  -5   8   2        983.84        985.84        20.20 o                         
  -4   8   2        509.62        487.80        12.16 o                         
  -3   8   2        380.96        366.05        11.24 o                         
  -2   8   2       1293.54       1213.22        17.04 o                         
  -1   8   2         14.03         18.10         3.94 o                         
   0   8   2        109.83        119.16         5.60 o                         
   1   8   2        122.11        127.26         6.25 o                         
   2   8   2         37.03         35.46         5.04 o                         
   3   8   2         38.42         38.46         6.39 o                         
   4   8   2         31.89         29.84         5.74 o                         
   5   8   2        134.79        155.36        11.58 o                         
   6   8   2        690.90        674.25        21.11 o                         
   7   8   2         86.51        107.25        21.50 o                         
   8   8   2        165.63        167.12        17.23 o                         
   9   8   2         72.31         68.02        14.81 o                         
  10   8   2          1.99         30.17        15.79 o                         
 -11   9   2         25.45         26.19        18.17 o                         
 -10   9   2         75.40         85.05        17.40 o                         
  -9   9   2         34.91         52.58        15.08 o                         
  -8   9   2          4.94        -11.12        11.12 o                         
  -7   9   2         38.58         31.88        14.02 o                         
  -6   9   2        660.43        631.31        21.90 o                         
  -5   9   2         89.83         95.55        11.18 o                         
  -4   9   2        835.49        822.19        18.35 o                         
  -3   9   2        253.82        272.82        11.42 o                         
  -2   9   2         11.78         19.78         6.46 o                         
  -1   9   2        196.16        201.65         9.03 o                         
   0   9   2          0.44          0.40         4.22 o                         
   1   9   2        174.00        178.03         9.72 o                         
   2   9   2         27.99         24.40         5.67 o                         
   3   9   2         12.97          9.54         7.58 o                         
   4   9   2          4.66          0.50         6.43 o                         
   5   9   2       1084.89       1062.72        41.73 o                         
   6   9   2        631.31        632.25        37.75 o                         
   7   9   2          4.29         -1.10        11.89 o                         
   8   9   2         80.58         87.32        18.09 o                         
   9   9   2          0.02         -8.10        16.30 o                         
 -10  10   2          0.01         -3.58        20.59 o                         
  -9  10   2          0.53        -11.39        15.77 o                         
  -8  10   2          0.27         -8.36        13.78 o                         
  -7  10   2         21.50         26.52        16.27 o                         
  -6  10   2        103.55         91.05        18.64 o                         
  -5  10   2         63.96         71.38        15.43 o                         
  -4  10   2        449.68        457.75        19.68 o                         
  -3  10   2       1010.78        934.91        33.73 o                         
  -2  10   2       1580.48       1513.03        27.89 o                         
  -1  10   2          0.39         -2.28         5.25 o                         
   0  10   2         42.88         33.52         6.41 o                         
   1  10   2        177.22        173.75         9.47 o                         
   2  10   2          4.85          7.16         6.15 o                         
   3  10   2         17.65          9.93         8.00 o                         
   4  10   2         87.30         87.49         9.83 o                         
   5  10   2         97.69        101.96        11.90 o                         
   6  10   2         48.36         61.12        12.67 o                         
   7  10   2         58.51         56.47        15.61 o                         
   8  10   2          2.18        -14.57        14.57 o                         
   9  10   2         15.11          9.72        20.85 o                         
  -9  11   2         25.00         54.17        34.58 o                         
  -8  11   2         11.15        -17.27        23.77 o                         
  -7  11   2         89.67         80.22        20.30 o                         
  -6  11   2         30.24         37.99        17.43 o                         
  -5  11   2         99.50         97.50         9.72 o                         
  -4  11   2          2.88         10.16         7.97 o                         
  -3  11   2         10.67          7.28         7.18 o                         
  -2  11   2         22.34          9.71         7.12 o                         
  -1  11   2         13.46          4.52        13.96 o                         
   0  11   2        134.45         96.27        10.52 o                         
   1  11   2         12.92         22.86         8.17 o                         
   2  11   2        159.30        152.76        11.47 o                         
   3  11   2         10.61          7.55         7.75 o                         
   4  11   2         49.43         30.88         8.57 o                         
   5  11   2        103.64         94.69        14.81 o                         
   6  11   2        195.74        188.56        26.04 o                         
   7  11   2        526.81        440.77        27.68 o                         
   8  11   2          2.05         13.65        18.65 o                         
  -8  12   2          3.03         13.33        21.31 o                         
  -7  12   2          0.81         26.37        30.28 o                         
  -6  12   2          2.91          2.12        14.30 o                         
  -5  12   2        118.31        141.36        11.54 o                         
  -4  12   2         51.35         78.86        11.36 o                         
  -3  12   2         16.77         15.03         8.21 o                         
  -2  12   2         77.15         77.14        12.04 o                         
  -1  12   2        170.66        131.11        15.87 o                         
   0  12   2         29.04         27.36         9.29 o                         
   1  12   2        119.82        124.24        15.73 o                         
   2  12   2          8.48         13.15         8.94 o                         
   3  12   2          0.05         -6.23         7.68 o                         
   4  12   2         12.02         16.93         9.04 o                         
   5  12   2         61.79         62.06        15.18 o                         
   6  12   2         61.40         55.94        18.70 o                         
   7  12   2         47.63         35.96        19.79 o                         
  -7  13   2         21.12         17.68        23.60 o                         
  -6  13   2          0.25          1.10        16.32 o                         
  -5  13   2         60.15         63.30        11.51 o                         
  -4  13   2          1.57          3.78        10.10 o                         
  -3  13   2         10.74         -1.15        11.09 o                         
  -2  13   2         13.28         18.96        12.73 o                         
  -1  13   2         77.27         97.45        15.98 o                         
   0  13   2         14.94          8.23        12.64 o                         
   1  13   2         45.50         37.93        11.91 o                         
   2  13   2          1.64         -0.12         9.63 o                         
   3  13   2         19.21         26.32        13.26 o                         
   4  13   2          1.31        -15.52        16.36 o                         
   5  13   2          0.01          2.69        22.00 o                         
  -5  14   2          0.01          7.48        12.89 o                         
  -4  14   2         36.58         24.79        14.41 o                         
  -3  14   2          0.01        -14.23        14.23 o                         
  -2  14   2         27.60         27.10        17.02 o                         
  -1  14   2         67.92         70.76        28.87 o                         
   0  14   2         16.57          4.75        33.41 o                         
   1  14   2         10.58         14.15        15.95 o                         
   2  14   2          9.27         -9.41        15.49 o                         
   3  14   2          9.63          4.81        15.02 o                         
 -14   1   3         66.93         74.64        21.12 o                         
 -13   1   3          1.05          0.26         9.96 o                         
 -12   1   3          0.72         -8.10         8.10 o                         
 -11   1   3        253.60        249.09        14.33 o                         
 -10   1   3         42.70         49.51         8.24 o                         
  -9   1   3          3.72          1.79         6.02 o                         
  -8   1   3         90.73         91.11         8.02 o                         
  -7   1   3        153.55        135.72         8.32 o                         
  -6   1   3         15.39         24.86         5.55 o                         
  -5   1   3       1499.93       1512.22        23.79 o                         
  -4   1   3        749.86        752.49        22.18 o                         
  -3   1   3        224.05        231.56         6.53 o                         
  -2   1   3         11.60          8.46         2.58 o                         
  -1   1   3         85.16         68.38         3.21 o                         
   0   1   3       3217.57       3042.98        27.25 o                         
   1   1   3        690.59        630.43         7.75 o                         
   2   1   3       3844.27       3684.83        41.24 o                         
   3   1   3       1127.27       1087.36        14.80 o                         
   4   1   3          7.17          4.55         3.84 o                         
   5   1   3         19.18         23.75         4.53 o                         
   6   1   3        110.57         94.81         8.03 o                         
   7   1   3         34.86         32.05         7.17 o                         
   8   1   3          4.77         11.02         8.27 o                         
   9   1   3         52.04         44.38        11.11 o                         
  10   1   3         30.09         21.82        10.68 o                         
  11   1   3         15.59         10.78        15.17 o                         
  12   1   3         66.81         91.20        29.76 o                         
 -14   2   3         35.98         36.04        15.38 o                         
 -13   2   3          0.26         -5.53        10.90 o                         
 -12   2   3         84.99         75.80        10.79 o                         
 -11   2   3        484.01        461.08        18.41 o                         
 -10   2   3        826.95        853.32        20.96 o                         
  -9   2   3         52.83         44.07         6.75 o                         
  -8   2   3        200.30        214.09         9.90 o                         
  -7   2   3         75.55         82.04         5.64 o                         
  -6   2   3         97.29        114.57         6.28 o                         
  -5   2   3        729.77        763.92        13.11 o                         
  -4   2   3       1836.96       1860.77        23.37 o                         
  -3   2   3         90.73        118.76         3.99 o                         
  -2   2   3        122.79        121.63         4.14 o                         
  -1   2   3        113.84         99.88         3.58 o                         
   0   2   3        365.80        359.72         5.67 o                         
   1   2   3       1118.21       1002.35        13.54 o                         
   2   2   3        261.19        265.78         6.40 o                         
   3   2   3        152.08        166.87         6.24 o                         
   4   2   3       1009.51        980.28        15.70 o                         
   5   2   3        124.53        142.63         8.84 o                         
   6   2   3        119.76        146.97         8.87 o                         
   7   2   3          2.59         11.71         5.78 o                         
   8   2   3          1.83          3.14         6.24 o                         
   9   2   3          9.77         11.83        11.62 o                         
  10   2   3         48.72         63.12        15.93 o                         
  11   2   3          1.69          7.46        14.75 o                         
  12   2   3         15.20         40.17        34.62 o                         
 -14   3   3         39.21         50.58        18.94 o                         
 -13   3   3          0.15         -2.13        13.12 o                         
 -12   3   3         48.82         62.75        10.80 o                         
 -11   3   3        178.21        154.16        12.21 o                         
 -10   3   3        266.55        269.72        12.74 o                         
  -9   3   3          0.15          2.15         5.14 o                         
  -8   3   3         78.71         66.81         6.46 o                         
  -7   3   3        196.95        180.73         8.38 o                         
  -6   3   3        681.77        669.44        13.07 o                         
  -5   3   3        304.41        292.90        10.01 o                         
  -4   3   3        251.61        309.55         8.21 o                         
  -3   3   3       5364.53       5484.11        47.36 o                         
  -2   3   3         38.38         37.80         3.20 o                         
  -1   3   3        477.71        461.60        10.21 o                         
   0   3   3         14.91         13.30         2.52 o                         
   1   3   3        609.56        580.75         9.43 o                         
   2   3   3         50.14         54.72         4.06 o                         
   3   3   3        317.56        329.29         7.22 o                         
   4   3   3          4.44         -4.09         4.09 o                         
   5   3   3        111.98        118.05         7.36 o                         
   6   3   3         18.59         11.87         5.67 o                         
   7   3   3          2.38          6.24         6.17 o                         
   8   3   3         23.63         17.39         7.71 o                         
   9   3   3          0.59         -3.48         7.78 o                         
  10   3   3          1.35         -4.63        12.71 o                         
  11   3   3         36.72         59.44        18.19 o                         
 -13   4   3         87.07        100.59        16.94 o                         
 -12   4   3        228.49        236.66        32.01 o                         
 -11   4   3         87.58         82.43        10.30 o                         
 -10   4   3        188.21        190.01        12.21 o                         
  -9   4   3         48.24         26.34         5.92 o                         
  -8   4   3         84.45         84.73         7.17 o                         
  -7   4   3         45.84         52.17         8.37 o                         
  -6   4   3          0.80          3.02         3.76 o                         
  -5   4   3       1708.73       1815.86        25.08 o                         
  -4   4   3        827.14        871.31        12.22 o                         
  -3   4   3        254.06        281.85         7.86 o                         
  -2   4   3        296.87        290.59         6.30 o                         
  -1   4   3         48.44         59.64         3.49 o                         
   0   4   3        307.06        326.58         7.26 o                         
   1   4   3         93.24        121.50         4.88 o                         
   2   4   3         71.36         54.06         4.35 o                         
   3   4   3         45.25         46.91         5.01 o                         
   4   4   3        535.90        549.59        12.70 o                         
   5   4   3         78.40         76.28         6.67 o                         
   6   4   3        183.82        187.32        10.32 o                         
   7   4   3         24.07         25.83         8.64 o                         
   8   4   3         91.64         92.10         9.56 o                         
   9   4   3         17.64         23.99        12.56 o                         
  10   4   3         13.23         28.77        10.34 o                         
  11   4   3          4.01         13.54        16.81 o                         
 -13   5   3         13.18         10.14        13.42 o                         
 -12   5   3         46.00         61.25        12.38 o                         
 -11   5   3          1.98         -4.60         7.06 o                         
 -10   5   3        102.88        106.98        10.98 o                         
  -9   5   3        140.26        146.11        13.46 o                         
  -8   5   3         16.93         23.35         5.93 o                         
  -7   5   3          1.93         -4.22         4.22 o                         
  -6   5   3        175.43        176.01         7.24 o                         
  -5   5   3        301.49        318.49         8.23 o                         
  -4   5   3         17.05         20.18         3.73 o                         
  -3   5   3        728.51        814.00        12.22 o                         
  -2   5   3        313.32        331.81         7.51 o                         
  -1   5   3         12.83         10.36         2.65 o                         
   0   5   3       1718.28       1798.44        18.45 o                         
   1   5   3       1638.34       1596.00        17.90 o                         
   2   5   3        199.78        216.21         7.28 o                         
   3   5   3          3.99          7.61         3.43 o                         
   4   5   3        248.33        251.74        10.37 o                         
   5   5   3         10.83          1.80         5.73 o                         
   6   5   3         22.98         24.59         9.34 o                         
   7   5   3          1.71         -3.95         6.34 o                         
   8   5   3         19.35         24.70         8.00 o                         
   9   5   3         71.41         65.20        10.08 o                         
  10   5   3         11.89         20.50        10.07 o                         
  11   5   3         13.94         19.78        12.61 o                         
 -13   6   3         63.23         71.53        13.43 o                         
 -12   6   3         39.43         25.04        14.75 o                         
 -11   6   3          8.32         12.97         8.09 o                         
 -10   6   3          9.19          5.53         7.04 o                         
  -9   6   3         55.38         64.11        12.40 o                         
  -8   6   3        182.96        166.33        10.56 o                         
  -7   6   3       1137.93       1146.71        20.50 o                         
  -6   6   3        296.49        284.25        10.79 o                         
  -5   6   3         87.44         82.03         5.26 o                         
  -4   6   3          1.81          1.52         3.05 o                         
  -3   6   3         48.65         46.50         4.69 o                         
  -2   6   3        126.38        145.76         6.15 o                         
  -1   6   3          0.08          3.29         2.57 o                         
   0   6   3       1003.19        993.95        12.10 o                         
   1   6   3        424.48        452.12         8.78 o                         
   2   6   3        219.13        251.81         8.18 o                         
   3   6   3        103.93        107.23         6.00 o                         
   4   6   3        235.75        230.04        10.70 o                         
   5   6   3         23.69         40.16        10.96 o                         
   6   6   3          1.32          2.94         7.47 o                         
   7   6   3         30.44         19.65        10.18 o                         
   8   6   3         19.71         27.25        11.38 o                         
   9   6   3          7.23         14.42        10.22 o                         
  10   6   3        121.33        146.74        15.56 o                         
 -12   7   3          3.92         16.64        11.44 o                         
 -11   7   3         36.42         42.78        10.38 o                         
 -10   7   3         85.67         80.60        11.20 o                         
  -9   7   3         48.27         56.33         9.85 o                         
  -8   7   3        712.07        708.75        20.54 o                         
  -7   7   3         31.06         22.19         6.69 o                         
  -6   7   3        471.07        483.15        14.91 o                         
  -5   7   3        271.51        285.36        13.21 o                         
  -4   7   3         10.40         12.83         4.07 o                         
  -3   7   3        514.41        522.29        17.09 o                         
  -2   7   3         19.41         21.19         3.68 o                         
  -1   7   3         28.63         28.41         3.91 o                         
   0   7   3         59.42         62.38         4.80 o                         
   1   7   3         76.98         86.93         5.27 o                         
   2   7   3        557.56        546.34        11.69 o                         
   3   7   3          3.41         10.68         4.67 o                         
   4   7   3         51.89         55.09         6.25 o                         
   5   7   3          1.27          3.76         6.56 o                         
   6   7   3         57.63         46.44        10.73 o                         
   7   7   3         13.60         17.55        10.84 o                         
   8   7   3         66.31         76.49        13.19 o                         
   9   7   3          8.87        -11.75        20.39 o                         
  10   7   3          0.32        -14.31        14.31 o                         
 -12   8   3         32.26         23.01        13.79 o                         
 -11   8   3          1.58          4.17        11.08 o                         
 -10   8   3          1.04         -8.26        10.22 o                         
  -9   8   3         47.67         57.86        11.83 o                         
  -8   8   3         87.86         71.43        11.20 o                         
  -7   8   3        120.10        122.12        14.47 o                         
  -6   8   3        300.68        300.62        14.57 o                         
  -5   8   3        176.48        189.18        12.05 o                         
  -4   8   3         32.18         21.25         5.42 o                         
  -3   8   3         18.17         15.46         5.12 o                         
  -2   8   3        340.92        343.51        10.24 o                         
  -1   8   3       1059.03       1014.04        14.57 o                         
   0   8   3       1173.95       1128.47        16.47 o                         
   1   8   3         44.31         41.44         5.40 o                         
   2   8   3         73.23         86.88         7.57 o                         
   3   8   3          0.07         -5.15         5.15 o                         
   4   8   3          6.98          2.51         5.38 o                         
   5   8   3         23.01         32.05         8.51 o                         
   6   8   3          2.42         -7.41         9.53 o                         
   7   8   3          0.33          8.77        10.89 o                         
   8   8   3         16.57         10.28        12.68 o                         
   9   8   3         35.90         36.22        17.59 o                         
  10   8   3          4.93         13.86        25.17 o                         
 -11   9   3         47.79         72.95        20.51 o                         
 -10   9   3        172.78        201.54        27.25 o                         
  -9   9   3         10.04        -15.12        15.12 o                         
  -8   9   3         57.58         45.00        18.57 o                         
  -7   9   3          3.85         -4.02        12.89 o                         
  -6   9   3          2.44         17.69        14.49 o                         
  -5   9   3        370.34        402.47        16.13 o                         
  -4   9   3        166.03        182.39        10.46 o                         
  -3   9   3        713.88        709.61        17.33 o                         
  -2   9   3         12.13         -1.46         5.37 o                         
  -1   9   3          5.87          3.31         4.33 o                         
   0   9   3        138.34        141.06         8.49 o                         
   1   9   3          1.87         -2.56         5.08 o                         
   2   9   3         32.90         22.44         6.23 o                         
   3   9   3         22.71         26.07         7.33 o                         
   4   9   3         58.75         56.85         7.79 o                         
   5   9   3        240.72        250.97        17.26 o                         
   6   9   3          0.92          2.32        10.26 o                         
   7   9   3          5.77         -5.17        12.47 o                         
   8   9   3          0.04          7.57        15.99 o                         
   9   9   3          1.46         15.94        19.72 o                         
 -10  10   3         24.27         36.99        30.47 o                         
  -9  10   3         53.26         51.65        26.76 o                         
  -8  10   3         76.97         42.76        24.39 o                         
  -7  10   3        118.24        115.01        27.75 o                         
  -6  10   3         55.01         64.29        11.09 o                         
  -5  10   3         82.89         82.91         9.02 o                         
  -4  10   3        524.70        543.00        17.05 o                         
  -3  10   3        168.68        164.96        15.04 o                         
  -2  10   3         45.92         56.71         7.72 o                         
  -1  10   3        107.07        107.07        12.25 o                         
   0  10   3          2.28          1.47         6.90 o                         
   1  10   3         59.40         65.56         7.42 o                         
   2  10   3          2.69          4.76         6.30 o                         
   3  10   3        147.10        150.64        11.19 o                         
   4  10   3        147.40        167.43        17.03 o                         
   5  10   3          0.30         -3.46         9.34 o                         
   6  10   3        153.55        152.48        15.96 o                         
   7  10   3          8.12          0.84        14.09 o                         
   8  10   3         42.98         37.78        19.53 o                         
  -9  11   3         11.18        -14.67        27.94 o                         
  -8  11   3        150.44        153.13        36.20 o                         
  -7  11   3         11.54         22.29        18.32 o                         
  -6  11   3          7.51          2.23        10.51 o                         
  -5  11   3          0.03          3.41         7.48 o                         
  -4  11   3        111.80        134.04        11.03 o                         
  -3  11   3         71.67         73.65         9.59 o                         
  -2  11   3          8.91         -3.06        13.03 o                         
  -1  11   3          5.01         -1.77         7.81 o                         
   0  11   3         75.97         51.50         9.41 o                         
   1  11   3         46.15         79.63        11.61 o                         
   2  11   3         11.17         10.52         7.29 o                         
   3  11   3          0.05         -7.34         7.34 o                         
   4  11   3         22.98         17.07         8.69 o                         
   5  11   3          0.02         -9.93         9.93 o                         
   6  11   3          0.14        -11.70        12.41 o                         
   7  11   3         79.78         85.36        16.87 o                         
  -8  12   3          5.17          4.78        19.90 o                         
  -7  12   3         44.67         22.07        19.30 o                         
  -6  12   3         14.05         22.59        13.72 o                         
  -5  12   3        288.18        298.20        31.48 o                         
  -4  12   3          2.64         -4.71         8.06 o                         
  -3  12   3          2.76         15.63        18.46 o                         
  -2  12   3          6.65          2.00         9.47 o                         
  -1  12   3         80.47         84.85        12.89 o                         
   0  12   3          1.41         -2.85         9.49 o                         
   1  12   3        112.87         92.57        12.96 o                         
   2  12   3         10.92          9.52         9.06 o                         
   3  12   3         33.30         31.67         9.74 o                         
   4  12   3         78.31         79.29        11.20 o                         
   5  12   3          3.38         -6.51        13.29 o                         
   6  12   3          0.04         -3.88        17.17 o                         
  -7  13   3          2.92         19.18        33.04 o                         
  -6  13   3         59.51         51.01        18.52 o                         
  -5  13   3          0.04          5.01        10.84 o                         
  -4  13   3         18.56         -6.71        10.93 o                         
  -3  13   3          4.66          6.30        11.53 o                         
  -2  13   3         12.29         14.25        11.70 o                         
  -1  13   3          1.92         -1.26        10.55 o                         
   0  13   3          0.26          2.57        10.83 o                         
   1  13   3          5.23          9.66        11.30 o                         
   2  13   3         74.35         66.18        16.54 o                         
   3  13   3         20.69          9.06        12.98 o                         
   4  13   3          0.02         -9.19        10.83 o                         
   5  13   3          0.00          0.25        16.37 o                         
  -5  14   3         16.47         12.95        12.45 o                         
  -4  14   3         25.35         43.48        18.62 o                         
  -3  14   3         58.12         59.86        15.81 o                         
  -2  14   3          7.81         -0.21        15.58 o                         
  -1  14   3         45.49         52.84        27.21 o                         
   0  14   3         36.28         30.25        16.14 o                         
   1  14   3          1.82          8.60        13.08 o                         
   2  14   3         10.95        -16.59        16.59 o                         
 -14   0   4         86.70         51.67        38.13 o                         
 -13   0   4         30.25         36.73        19.62 o                         
 -12   0   4         23.28         16.54        12.75 o                         
 -11   0   4        111.10        124.00        15.86 o                         
 -10   0   4         60.84         54.32        12.26 o                         
  -9   0   4        420.64        438.71        27.84 o                         
  -8   0   4        172.09        173.30        17.77 o                         
  -7   0   4        778.00        811.25        41.03 o                         
  -6   0   4        361.49        403.02        26.97 o                         
  -5   0   4       1038.98       1087.86        29.42 o                         
  -4   0   4        245.70        224.08        10.29 o                         
  -3   0   4         65.89         63.35         6.10 o                         
  -2   0   4        635.84        628.86        11.28 o                         
  -1   0   4      12503.33      12551.23       140.91 o                         
   0   0   4        286.21        255.34         8.28 o                         
   1   0   4       2719.69       2571.61        40.44 o                         
   2   0   4        241.28        252.26        10.26 o                         
   3   0   4          8.20         13.34         5.48 o                         
   4   0   4        215.74        187.98        12.11 o                         
   5   0   4          0.59         -0.79         6.23 o                         
   6   0   4        120.04        111.97        12.00 o                         
   7   0   4        437.78        467.33        25.44 o                         
   8   0   4         31.84         33.28        47.07 o                         
   9   0   4          2.49         13.71        14.81 o                         
  10   0   4         56.09         77.97        19.58 o                         
  11   0   4        172.29        124.20        26.29 o                         
 -14   1   4          2.90        -14.74        14.74 o                         
 -13   1   4         48.86         59.41        13.04 o                         
 -12   1   4          2.39          0.68         9.18 o                         
 -11   1   4        173.36        185.00        14.06 o                         
 -10   1   4        169.10        158.76        12.34 o                         
  -9   1   4        234.00        235.93        13.66 o                         
  -8   1   4        299.11        289.17        29.42 o                         
  -7   1   4         44.80         50.30        13.86 o                         
  -6   1   4        237.21        236.48         9.55 o                         
  -5   1   4        599.78        596.03        14.76 o                         
  -4   1   4        525.22        530.92         9.66 o                         
  -3   1   4         13.05         15.92         3.12 o                         
  -2   1   4       1657.46       1639.59        16.47 o                         
  -1   1   4        459.36        433.23         7.02 o                         
   0   1   4        979.39        906.86        10.98 o                         
   1   1   4         90.45        101.09         4.23 o                         
   2   1   4        222.17        251.81         7.33 o                         
   3   1   4       9529.04       9521.40        94.92 o                         
   4   1   4       1577.98       1534.87        23.77 o                         
   5   1   4        136.59        131.65         7.81 o                         
   6   1   4         73.57         94.45         9.97 o                         
   7   1   4          1.84         -6.38         6.38 o                         
   8   1   4         38.10         39.50         9.02 o                         
   9   1   4         11.28         30.78        12.19 o                         
  10   1   4         15.24         16.99        11.79 o                         
  11   1   4        153.94        153.79        28.09 o                         
 -14   2   4         24.30         49.18        17.73 o                         
 -13   2   4          0.05        -10.52        10.52 o                         
 -12   2   4         42.12         31.38        10.59 o                         
 -11   2   4        260.21        238.78        15.28 o                         
 -10   2   4        308.99        330.63        16.40 o                         
  -9   2   4         13.41         26.91         7.78 o                         
  -8   2   4          2.00          0.04         5.20 o                         
  -7   2   4          8.88          4.21         4.84 o                         
  -6   2   4        572.24        581.55        14.27 o                         
  -5   2   4        858.39        861.97        22.36 o                         
  -4   2   4       2202.40       2333.42        30.27 o                         
  -3   2   4         29.25         38.35         3.51 o                         
  -2   2   4         85.83        118.64         4.49 o                         
  -1   2   4       1613.82       1571.09        16.39 o                         
   0   2   4        108.47        108.92         4.03 o                         
   1   2   4        322.23        306.08         6.71 o                         
   2   2   4        345.38        318.51         7.08 o                         
   3   2   4        817.46        811.02        14.24 o                         
   4   2   4        186.71        192.02         7.51 o                         
   5   2   4         14.63         14.07         4.93 o                         
   6   2   4        429.87        458.41        16.66 o                         
   7   2   4        215.32        206.22        12.81 o                         
   8   2   4         11.77         16.89         7.09 o                         
   9   2   4          0.08         -6.68         7.22 o                         
  10   2   4          6.46          5.30        14.16 o                         
  11   2   4          2.29        -16.95        16.95 o                         
 -14   3   4         12.57         10.62        19.16 o                         
 -13   3   4         21.85          8.56        11.61 o                         
 -12   3   4        115.34        103.28        12.93 o                         
 -11   3   4         38.32         32.05         9.29 o                         
 -10   3   4         23.52         33.05        10.28 o                         
  -9   3   4        192.82        195.77         9.76 o                         
  -8   3   4         11.45         10.09         6.23 o                         
  -7   3   4        126.91        130.68         9.00 o                         
  -6   3   4         97.12         88.48         6.19 o                         
  -5   3   4       1421.05       1427.07        20.52 o                         
  -4   3   4        140.41        114.93         4.88 o                         
  -3   3   4        585.20        596.19         9.62 o                         
  -2   3   4         25.68         24.53         3.03 o                         
  -1   3   4       1169.39       1102.91        12.44 o                         
   0   3   4        370.26        354.69         7.01 o                         
   1   3   4         11.60         11.39         3.35 o                         
   2   3   4        112.50        111.10         5.36 o                         
   3   3   4         53.66         52.91         4.50 o                         
   4   3   4        225.43        254.79         8.83 o                         
   5   3   4        547.97        570.98        14.79 o                         
   6   3   4        484.59        534.14        15.77 o                         
   7   3   4        114.77         98.16         9.59 o                         
   8   3   4         68.18         62.92         8.94 o                         
   9   3   4          1.83          8.41         8.66 o                         
  10   3   4         11.07          7.59        12.02 o                         
  11   3   4         55.86         63.24        21.06 o                         
 -13   4   4         11.26         28.66        14.24 o                         
 -12   4   4        280.49        258.49        17.30 o                         
 -11   4   4        440.24        475.01        21.11 o                         
 -10   4   4        112.45         97.78         8.23 o                         
  -9   4   4          0.41         -2.86         6.86 o                         
  -8   4   4          0.00         -0.10         5.26 o                         
  -7   4   4         39.77         57.95         6.12 o                         
  -6   4   4         90.30        107.03         6.92 o                         
  -5   4   4          1.34          1.62         3.62 o                         
  -4   4   4         26.68         43.47         3.57 o                         
  -3   4   4        101.29        122.44         5.52 o                         
  -2   4   4          0.70         -0.23         2.81 o                         
  -1   4   4         58.15         72.31         3.98 o                         
   0   4   4        599.23        606.02         9.46 o                         
   1   4   4         79.45         83.07         5.27 o                         
   2   4   4         20.34         22.92         3.99 o                         
   3   4   4        117.12        117.46         5.78 o                         
   4   4   4          3.00          2.62         4.08 o                         
   5   4   4        166.40        181.19         9.76 o                         
   6   4   4        417.38        438.11        16.13 o                         
   7   4   4          5.94         -6.09         6.76 o                         
   8   4   4          1.81          2.54         7.62 o                         
   9   4   4          5.57          9.16         8.50 o                         
  10   4   4         18.91         21.18        11.27 o                         
  11   4   4          2.02        -15.14        31.63 o                         
 -13   5   4         27.91          9.83        16.27 o                         
 -12   5   4         22.85         22.88         8.44 o                         
 -11   5   4         75.05         65.76         8.59 o                         
 -10   5   4          1.43         -3.38         6.49 o                         
  -9   5   4          1.49         -6.21         6.21 o                         
  -8   5   4         95.75         91.67         8.39 o                         
  -7   5   4         84.71         78.10         6.32 o                         
  -6   5   4          9.73         16.34         4.46 o                         
  -5   5   4         10.49         12.95         3.62 o                         
  -4   5   4        169.62        185.89         6.18 o                         
  -3   5   4        360.39        405.42         9.02 o                         
  -2   5   4          1.55          1.09         3.06 o                         
  -1   5   4         13.12         15.72         2.98 o                         
   0   5   4        113.32        112.90         4.85 o                         
   1   5   4        242.18        239.48         7.99 o                         
   2   5   4        377.57        342.83         9.90 o                         
   3   5   4        240.30        243.12         7.96 o                         
   4   5   4         37.25         43.36         4.98 o                         
   5   5   4          0.40          6.56         5.63 o                         
   6   5   4          1.88          8.18         6.65 o                         
   7   5   4         46.37         47.15         8.63 o                         
   8   5   4        147.09        161.28        18.00 o                         
   9   5   4         81.05         71.43        14.24 o                         
  10   5   4         17.57         13.26        17.85 o                         
 -13   6   4         22.80         23.91        13.65 o                         
 -12   6   4         19.25         18.52         9.77 o                         
 -11   6   4         79.68         55.95         9.92 o                         
 -10   6   4          5.65          2.29         7.75 o                         
  -9   6   4        163.73        162.29        14.67 o                         
  -8   6   4        150.53        143.79        10.22 o                         
  -7   6   4        667.47        657.27        14.94 o                         
  -6   6   4        563.31        547.23        15.88 o                         
  -5   6   4        222.15        187.12         7.41 o                         
  -4   6   4         52.86         62.26         4.50 o                         
  -3   6   4        191.04        220.43         8.45 o                         
  -2   6   4        273.91        296.79         8.52 o                         
  -1   6   4          3.67          8.45         3.12 o                         
   0   6   4        189.98        226.38         7.25 o                         
   1   6   4       1193.32       1181.25        16.40 o                         
   2   6   4        130.61        121.01         6.60 o                         
   3   6   4         58.11         60.30         5.69 o                         
   4   6   4         33.71         29.51         5.76 o                         
   5   6   4        202.18        197.61        15.02 o                         
   6   6   4         35.01         23.22         8.49 o                         
   7   6   4          4.20          7.90         8.59 o                         
   8   6   4          6.75          6.63         9.63 o                         
   9   6   4         12.15         18.18        11.65 o                         
  10   6   4          3.79        -10.09        13.24 o                         
 -12   7   4         23.52         27.84        12.51 o                         
 -11   7   4         58.09         56.98        11.72 o                         
 -10   7   4          9.80         -9.35         9.35 o                         
  -9   7   4        202.52        239.19        31.09 o                         
  -8   7   4        226.58        209.77        13.13 o                         
  -7   7   4        338.32        348.49        13.60 o                         
  -6   7   4        486.05        480.03        13.46 o                         
  -5   7   4          1.15          0.35         4.65 o                         
  -4   7   4         61.07         59.39         5.15 o                         
  -3   7   4        112.26        131.19         9.18 o                         
  -2   7   4         11.77          7.17         3.64 o                         
  -1   7   4        253.08        271.70         7.85 o                         
   0   7   4        372.65        376.63         8.56 o                         
   1   7   4         25.70         34.95         4.44 o                         
   2   7   4         87.28         96.03         6.71 o                         
   3   7   4        317.53        341.41        12.06 o                         
   4   7   4         38.56         50.95         6.58 o                         
   5   7   4        141.88        143.63        14.82 o                         
   6   7   4          0.63          7.91         9.42 o                         
   7   7   4         25.23         42.63        14.56 o                         
   8   7   4         30.15         26.48        15.23 o                         
   9   7   4         74.14         80.55        16.73 o                         
 -12   8   4         92.41         79.13        15.11 o                         
 -11   8   4          7.96          0.58        11.80 o                         
 -10   8   4         74.36         92.19        13.36 o                         
  -9   8   4         11.17         10.20         9.60 o                         
  -8   8   4         73.43         89.28        11.50 o                         
  -7   8   4        167.12        184.98        13.69 o                         
  -6   8   4          0.01          5.88         6.36 o                         
  -5   8   4        618.27        585.75        18.35 o                         
  -4   8   4       1574.34       1515.94        24.40 o                         
  -3   8   4        322.58        330.07        12.08 o                         
  -2   8   4        207.08        221.99         8.38 o                         
  -1   8   4        215.48        242.64        10.46 o                         
   0   8   4        356.19        366.33        10.69 o                         
   1   8   4         62.57         61.76         6.85 o                         
   2   8   4         61.88         73.61         7.54 o                         
   3   8   4        116.63        121.47         9.04 o                         
   4   8   4        191.85        189.26        13.00 o                         
   5   8   4          4.04          6.22         8.77 o                         
   6   8   4         21.84          2.43        11.51 o                         
   7   8   4        295.73        264.27        23.44 o                         
   8   8   4         83.87         85.36        19.05 o                         
   9   8   4         32.90         50.40        18.11 o                         
 -11   9   4         10.68          7.98        15.61 o                         
 -10   9   4         49.18         58.22        15.49 o                         
  -9   9   4         46.45         68.84        15.13 o                         
  -8   9   4        234.64        221.83        34.19 o                         
  -7   9   4          9.23          2.53        16.99 o                         
  -6   9   4         47.82         55.99        12.19 o                         
  -5   9   4        341.07        382.91        15.61 o                         
  -4   9   4         28.76         22.00         6.83 o                         
  -3   9   4        693.51        666.79        17.99 o                         
  -2   9   4        290.14        296.44        11.28 o                         
  -1   9   4        566.26        534.86        13.21 o                         
   0   9   4        222.63        213.48        12.76 o                         
   1   9   4         35.79         41.01         6.88 o                         
   2   9   4          7.87         10.76         6.88 o                         
   3   9   4         77.22         84.99         8.45 o                         
   4   9   4          7.59          9.55         6.82 o                         
   5   9   4         72.16         57.57        12.22 o                         
   6   9   4         49.08         41.79        12.50 o                         
   7   9   4         97.62        122.51        20.85 o                         
   8   9   4          0.36         19.23        18.41 o                         
 -10  10   4          8.41          7.38        29.46 o                         
  -9  10   4         13.31         69.49        27.86 o                         
  -8  10   4          0.14         36.31        23.48 o                         
  -7  10   4          4.69          5.20        10.43 o                         
  -6  10   4         24.21         20.87        10.36 o                         
  -5  10   4         13.43          9.73         7.33 o                         
  -4  10   4        114.45        134.12        11.47 o                         
  -3  10   4          8.59          3.75         6.66 o                         
  -2  10   4        175.60        176.70         9.52 o                         
  -1  10   4        783.23        718.83        18.65 o                         
   0  10   4        140.96        133.84        10.37 o                         
   1  10   4         39.08         29.77         8.03 o                         
   2  10   4         29.22         27.35         8.68 o                         
   3  10   4          1.69          9.12         7.90 o                         
   4  10   4          5.33         -7.35         7.35 o                         
   5  10   4          1.93          1.02        13.23 o                         
   6  10   4        282.88        242.13        19.46 o                         
   7  10   4        215.65        214.41        25.09 o                         
  -9  11   4         11.28         15.77        28.25 o                         
  -8  11   4         12.47          1.41        17.27 o                         
  -7  11   4         26.38         28.54        13.16 o                         
  -6  11   4         58.37         55.98        14.51 o                         
  -5  11   4          0.06         -7.48         7.48 o                         
  -4  11   4         44.05         57.67         9.25 o                         
  -3  11   4          7.65         11.11         7.71 o                         
  -2  11   4        122.06        128.22        12.36 o                         
  -1  11   4         95.87         89.16        13.51 o                         
   0  11   4        363.86        374.99        17.71 o                         
   1  11   4         19.12         26.60         8.79 o                         
   2  11   4          1.35         11.40         9.38 o                         
   3  11   4         52.15         49.13         9.85 o                         
   4  11   4          3.13         13.99         9.02 o                         
   5  11   4          4.08          5.16        12.65 o                         
   6  11   4          6.48          9.14        16.98 o                         
   7  11   4          7.90          0.81        23.78 o                         
  -8  12   4          0.37         -2.55        23.60 o                         
  -7  12   4         19.01         -0.36        18.80 o                         
  -6  12   4         40.11         28.12        13.33 o                         
  -5  12   4         42.59         47.97        11.78 o                         
  -4  12   4         38.12         49.16        10.06 o                         
  -3  12   4          8.33          6.30        12.35 o                         
  -2  12   4          3.18          3.43        12.11 o                         
  -1  12   4          5.16         12.70        10.85 o                         
   0  12   4        105.70        111.03        18.54 o                         
   1  12   4         95.92         78.00        11.12 o                         
   2  12   4        183.15        187.68        19.74 o                         
   3  12   4         10.75          8.72        11.63 o                         
   4  12   4          3.14          7.31        10.32 o                         
   5  12   4          0.01        -17.32        17.32 o                         
  -7  13   4        315.39        324.63        37.76 o                         
  -6  13   4          4.95          3.61        15.64 o                         
  -5  13   4         22.10         18.29        10.59 o                         
  -4  13   4          8.74         11.65        12.27 o                         
  -3  13   4         44.51         41.20        12.79 o                         
  -2  13   4         28.81         42.70        25.80 o                         
  -1  13   4          1.29         -0.57        12.53 o                         
   0  13   4         19.83         32.28        16.66 o                         
   1  13   4         15.16         19.90        10.97 o                         
   2  13   4         14.29         -0.66        12.60 o                         
   3  13   4         11.23         11.82        25.42 o                         
   4  13   4          8.96         -9.83        13.24 o                         
  -4  14   4          1.99        -14.30        14.30 o                         
  -3  14   4        163.97        136.77        18.22 o                         
  -2  14   4         31.93         26.55        18.06 o                         
  -1  14   4         29.68         16.04        52.56 o                         
   0  14   4         73.96         85.57        18.50 o                         
   1  14   4        165.44        191.79        23.31 o                         
 -14   1   5          9.41        -10.56        15.21 o                         
 -13   1   5        109.44        118.31        20.20 o                         
 -12   1   5         31.52         38.57        13.10 o                         
 -11   1   5          1.79         -8.60         8.60 o                         
 -10   1   5        108.48         91.70        11.83 o                         
  -9   1   5        290.25        298.06        16.84 o                         
  -8   1   5        499.25        528.30        24.72 o                         
  -7   1   5          3.04         -0.12         5.15 o                         
  -6   1   5        254.34        227.18        10.97 o                         
  -5   1   5         52.25         68.63         5.30 o                         
  -4   1   5          8.40         12.46         3.58 o                         
  -3   1   5        752.12        740.84        11.61 o                         
  -2   1   5        698.84        671.22         9.40 o                         
  -1   1   5        313.22        307.39         6.89 o                         
   0   1   5         38.30         35.88         3.76 o                         
   1   1   5        272.87        258.52         6.67 o                         
   2   1   5        945.03        927.07        14.34 o                         
   3   1   5        950.88        878.83        14.53 o                         
   4   1   5        308.44        315.46         9.89 o                         
   5   1   5        214.01        198.09        10.15 o                         
   6   1   5        116.99        125.49        10.31 o                         
   7   1   5         97.43         81.16         8.23 o                         
   8   1   5         12.80          8.53         8.41 o                         
   9   1   5          1.49         10.26        11.09 o                         
  10   1   5          0.95          9.30        13.27 o                         
 -14   2   5          0.17         -3.25        15.61 o                         
 -13   2   5          6.23          9.71        12.63 o                         
 -12   2   5          7.81          9.25        13.91 o                         
 -11   2   5         30.35         28.41        10.53 o                         
 -10   2   5        147.97        139.90        14.82 o                         
  -9   2   5       2445.27       2413.10        61.24 o                         
  -8   2   5        259.72        240.75        12.39 o                         
  -7   2   5        115.26        115.53         8.36 o                         
  -6   2   5         15.31         21.05         6.25 o                         
  -5   2   5        723.25        727.09        13.74 o                         
  -4   2   5        484.79        514.10        14.26 o                         
  -3   2   5       3653.23       3746.04        35.98 o                         
  -2   2   5       2158.90       2231.36        23.34 o                         
  -1   2   5        143.70        156.43         7.41 o                         
   0   2   5        180.63        195.48         5.79 o                         
   1   2   5        212.75        223.18         6.89 o                         
   2   2   5        513.59        481.77         9.58 o                         
   3   2   5         16.12         18.72         4.27 o                         
   4   2   5       1642.92       1589.93        22.24 o                         
   5   2   5         13.76         16.17         5.18 o                         
   6   2   5          0.07         -7.52         7.52 o                         
   7   2   5          3.62          3.65         7.94 o                         
   8   2   5          3.48         17.46         8.77 o                         
   9   2   5         22.21         24.38         9.03 o                         
  10   2   5          4.61        -12.15        16.73 o                         
 -14   3   5         32.15         41.06        17.82 o                         
 -13   3   5         84.41         83.46        16.14 o                         
 -12   3   5         12.96          5.77        10.74 o                         
 -11   3   5          0.31         -5.09         9.80 o                         
 -10   3   5         84.63         89.52        18.42 o                         
  -9   3   5         39.05         43.81         7.81 o                         
  -8   3   5         98.06        107.91        14.48 o                         
  -7   3   5         88.99         87.25         9.22 o                         
  -6   3   5        244.80        253.53        10.08 o                         
  -5   3   5       1245.86       1191.72        15.74 o                         
  -4   3   5        355.72        387.47        10.48 o                         
  -3   3   5          3.79          1.16         3.17 o                         
  -2   3   5        183.52        207.76         6.55 o                         
  -1   3   5        619.98        651.87         9.99 o                         
   0   3   5        114.78        100.94         4.86 o                         
   1   3   5         77.22         82.40         5.18 o                         
   2   3   5         78.70         74.99         4.72 o                         
   3   3   5        127.38        122.66         6.44 o                         
   4   3   5          1.44          5.26         4.63 o                         
   5   3   5         85.98         95.74         7.53 o                         
   6   3   5         65.91         60.62         9.91 o                         
   7   3   5          3.35         11.33         7.72 o                         
   8   3   5         25.55         30.42         8.63 o                         
   9   3   5          0.22          3.22         9.82 o                         
  10   3   5          1.72          3.87        14.02 o                         
 -14   4   5         28.01         54.24        17.69 o                         
 -13   4   5         35.69         34.93        14.74 o                         
 -12   4   5          4.89         -5.04        11.22 o                         
 -11   4   5        740.12        773.86        20.25 o                         
 -10   4   5        143.84        142.39        17.10 o                         
  -9   4   5          7.74          3.00         6.27 o                         
  -8   4   5        160.00        154.37        11.29 o                         
  -7   4   5         44.97         39.65         6.06 o                         
  -6   4   5        153.71        188.73        11.60 o                         
  -5   4   5          3.40          0.39         3.48 o                         
  -4   4   5       2012.25       2038.51        21.49 o                         
  -3   4   5         52.35         78.15         6.13 o                         
  -2   4   5        999.28       1061.50        13.47 o                         
  -1   4   5        536.83        541.37         8.96 o                         
   0   4   5         13.16         17.20         3.70 o                         
   1   4   5         31.85         32.67         4.37 o                         
   2   4   5        429.69        399.84         9.23 o                         
   3   4   5        117.16        120.96         6.60 o                         
   4   4   5         11.28         -1.85         4.91 o                         
   5   4   5          2.82          4.71         5.52 o                         
   6   4   5        160.38        147.43        10.88 o                         
   7   4   5          6.09         -1.97        10.15 o                         
   8   4   5         15.80         17.96         8.60 o                         
   9   4   5         25.39         27.36        11.46 o                         
  10   4   5          0.05        -11.80        11.80 o                         
 -13   5   5          8.41          5.67        14.07 o                         
 -12   5   5         35.03         29.64         9.45 o                         
 -11   5   5         35.46         25.71         9.25 o                         
 -10   5   5        129.30        133.40        10.81 o                         
  -9   5   5        138.23        121.14         9.83 o                         
  -8   5   5        114.21         97.97         8.79 o                         
  -7   5   5        112.34         92.09         7.55 o                         
  -6   5   5        255.67        257.68         8.89 o                         
  -5   5   5         64.54         75.08         5.19 o                         
  -4   5   5        116.51        123.55         6.97 o                         
  -3   5   5        286.70        312.93        10.84 o                         
  -2   5   5          3.45         17.12         3.78 o                         
  -1   5   5          4.03          3.24         3.23 o                         
   0   5   5          0.35          0.74         3.45 o                         
   1   5   5         76.38         73.74         5.65 o                         
   2   5   5        126.63        128.60         6.62 o                         
   3   5   5         44.91         45.05         5.74 o                         
   4   5   5        128.04        144.80         7.54 o                         
   5   5   5         37.19         43.26         8.20 o                         
   6   5   5        123.81        141.35        12.46 o                         
   7   5   5          0.74          2.32         8.92 o                         
   8   5   5          0.01         -2.94        11.64 o                         
   9   5   5          0.30         -2.51        11.76 o                         
  10   5   5          8.73        -15.35        15.35 o                         
 -13   6   5          6.44        -11.38        11.38 o                         
 -12   6   5          0.57         -8.72         8.82 o                         
 -11   6   5          2.14         -8.12         8.12 o                         
 -10   6   5         34.33         34.74         8.68 o                         
  -9   6   5          7.74         13.79         6.59 o                         
  -8   6   5         24.24         25.52         6.33 o                         
  -7   6   5        238.69        239.29        10.54 o                         
  -6   6   5         75.62         95.15         6.47 o                         
  -5   6   5        340.78        333.61         9.05 o                         
  -4   6   5         68.46         81.04         7.50 o                         
  -3   6   5         33.06         36.94         4.61 o                         
  -2   6   5          1.03          3.07         3.59 o                         
  -1   6   5         86.53         92.84         5.06 o                         
   0   6   5         36.21         33.20         4.27 o                         
   1   6   5        198.33        205.69         8.02 o                         
   2   6   5        732.54        769.74        16.39 o                         
   3   6   5        210.15        215.62        10.49 o                         
   4   6   5        196.14        220.14        11.54 o                         
   5   6   5         27.54         25.23         9.82 o                         
   6   6   5         25.46         14.41         9.02 o                         
   7   6   5         67.13         64.81        12.34 o                         
   8   6   5          0.11          0.49        10.48 o                         
   9   6   5         15.31         -7.39        12.10 o                         
 -12   7   5         87.86         99.52        14.87 o                         
 -11   7   5          1.72          4.85        13.54 o                         
 -10   7   5         90.80         92.00        13.03 o                         
  -9   7   5         46.22         76.32        10.63 o                         
  -8   7   5          3.86          5.40         6.86 o                         
  -7   7   5        682.25        619.59        16.75 o                         
  -6   7   5        675.79        632.40        15.29 o                         
  -5   7   5       1826.88       1841.88        25.46 o                         
  -4   7   5        167.68        177.80        10.61 o                         
  -3   7   5        283.08        294.92        10.70 o                         
  -2   7   5        540.13        504.86        11.07 o                         
  -1   7   5         71.52         73.16         5.06 o                         
   0   7   5        112.30        112.95         6.33 o                         
   1   7   5       1012.66       1003.65        18.00 o                         
   2   7   5        585.16        569.39        16.10 o                         
   3   7   5         87.07         95.26         8.99 o                         
   4   7   5          2.45          5.39         6.04 o                         
   5   7   5          0.01         -5.86         8.40 o                         
   6   7   5         22.22         15.68        11.03 o                         
   7   7   5         12.69         15.76        12.06 o                         
   8   7   5          1.61        -12.00        13.24 o                         
   9   7   5          5.26        -13.61        16.12 o                         
 -12   8   5         43.74         44.53        14.48 o                         
 -11   8   5         68.05         48.84        13.92 o                         
 -10   8   5          7.55          3.79        12.88 o                         
  -9   8   5        102.85         90.03        12.82 o                         
  -8   8   5          9.48         11.99         7.25 o                         
  -7   8   5         51.60         43.16         7.85 o                         
  -6   8   5          1.71          4.89         5.93 o                         
  -5   8   5          0.01          0.94         5.50 o                         
  -4   8   5         18.87         23.26         6.60 o                         
  -3   8   5          0.88         -5.14         5.14 o                         
  -2   8   5          6.50          9.48         7.27 o                         
  -1   8   5          4.20          9.08         4.89 o                         
   0   8   5        285.21        292.10        10.90 o                         
   1   8   5        329.77        327.23        13.36 o                         
   2   8   5         21.94         27.41         7.37 o                         
   3   8   5         16.89         14.50         7.17 o                         
   4   8   5         52.53         50.17         8.13 o                         
   5   8   5          5.90          0.90         9.88 o                         
   6   8   5         36.50         37.80        14.07 o                         
   7   8   5          2.98         -3.44        13.73 o                         
   8   8   5         17.41         -5.16        18.28 o                         
 -11   9   5          8.36         16.22        16.08 o                         
 -10   9   5          5.04          3.83        12.31 o                         
  -9   9   5        100.37        110.72        15.63 o                         
  -8   9   5         68.03         62.20        12.31 o                         
  -7   9   5         66.66         83.75        11.82 o                         
  -6   9   5        207.49        232.35        14.01 o                         
  -5   9   5          3.31          6.18         6.00 o                         
  -4   9   5        673.41        681.99        18.59 o                         
  -3   9   5        661.85        662.13        17.76 o                         
  -2   9   5        445.97        426.37        17.11 o                         
  -1   9   5        349.49        368.92        14.11 o                         
   0   9   5        151.51        171.56        14.43 o                         
   1   9   5        528.16        545.75        16.47 o                         
   2   9   5          8.70          0.79         6.93 o                         
   3   9   5         19.13         29.25         9.34 o                         
   4   9   5          5.37         15.87         7.78 o                         
   5   9   5         39.50         18.06        11.57 o                         
   6   9   5         50.08         61.53        13.50 o                         
   7   9   5         47.66         75.84        20.19 o                         
   8   9   5         74.73         42.48        28.49 o                         
 -10  10   5          6.24         27.48        30.05 o                         
  -9  10   5         10.62         -0.97        22.51 o                         
  -8  10   5          0.02        -10.99        16.97 o                         
  -7  10   5          7.88         12.07        11.16 o                         
  -6  10   5         18.88         17.95        10.41 o                         
  -5  10   5         57.89         37.84         8.31 o                         
  -4  10   5        299.83        293.19        14.35 o                         
  -3  10   5        225.05        269.30        13.67 o                         
  -2  10   5         51.52         65.18         8.74 o                         
  -1  10   5         86.80         93.17        10.64 o                         
   0  10   5        226.14        204.39        15.20 o                         
   1  10   5         69.80         92.28        10.06 o                         
   2  10   5         19.41         15.04         8.25 o                         
   3  10   5          0.16          3.84         7.81 o                         
   4  10   5          6.33          0.81         8.08 o                         
   5  10   5          7.32          6.10        11.87 o                         
   6  10   5         21.63         17.90        14.35 o                         
   7  10   5         95.31        101.51        22.30 o                         
  -9  11   5          1.62         -1.75        29.08 o                         
  -8  11   5         65.59         63.42        25.05 o                         
  -7  11   5        156.87        149.76        18.27 o                         
  -6  11   5          0.23         -8.78         8.78 o                         
  -5  11   5         65.44         80.15        10.51 o                         
  -4  11   5         34.26         48.22         8.99 o                         
  -3  11   5         22.44         38.22         9.81 o                         
  -2  11   5        197.80        190.59        13.52 o                         
  -1  11   5          0.69          4.10         8.41 o                         
   0  11   5         50.32         48.06         9.91 o                         
   1  11   5          7.55          1.90         8.70 o                         
   2  11   5          0.50         -9.12         9.12 o                         
   3  11   5          8.30          2.73        10.56 o                         
   4  11   5          6.42         -2.69         9.43 o                         
   5  11   5          1.25         -0.22        13.71 o                         
   6  11   5          6.24         14.97        16.77 o                         
  -8  12   5         44.97         80.89        24.47 o                         
  -7  12   5         17.02         31.32        14.76 o                         
  -6  12   5          2.07          8.91        12.27 o                         
  -5  12   5         23.03         27.70         9.46 o                         
  -4  12   5        121.27        155.19        16.14 o                         
  -3  12   5          1.34         -1.45         9.99 o                         
  -2  12   5         10.33          1.89         9.16 o                         
  -1  12   5         13.95          5.09        19.68 o                         
   0  12   5          0.37         -1.47        10.67 o                         
   1  12   5          7.11          9.40         9.97 o                         
   2  12   5         30.54         39.47        13.53 o                         
   3  12   5          0.12         -1.80        11.99 o                         
   4  12   5         52.57         50.89        13.71 o                         
  -6  13   5         18.64         24.08        15.68 o                         
  -5  13   5         25.44         38.15        13.59 o                         
  -4  13   5          9.53         21.22        13.78 o                         
  -3  13   5         12.67         21.91        15.65 o                         
  -2  13   5          2.13         18.03        14.92 o                         
  -1  13   5          3.68         15.53        13.59 o                         
   0  13   5          5.32         21.26        21.47 o                         
   1  13   5          2.81          7.90        13.63 o                         
   2  13   5          4.27         30.78        15.31 o                         
   3  13   5         15.77         13.56        15.45 o                         
  -3  14   5         15.69          3.45        15.10 o                         
  -2  14   5          1.23          9.48        25.52 o                         
  -1  14   5          7.75          8.03        21.50 o                         
   0  14   5         42.47         38.12        23.69 o                         
 -14   0   6         16.19         12.02        22.21 o                         
 -13   0   6         11.38         21.42        17.71 o                         
 -12   0   6        192.30        148.24        21.46 o                         
 -11   0   6        293.52        254.15        24.75 o                         
 -10   0   6        212.72        211.17        35.99 o                         
  -9   0   6        294.97        308.50        33.34 o                         
  -8   0   6        120.48         72.99        20.20 o                         
  -7   0   6        571.93        540.02        22.88 o                         
  -6   0   6        715.06        690.82        29.66 o                         
  -5   0   6        226.16        261.09        11.80 o                         
  -4   0   6          0.35         -5.44         5.70 o                         
  -3   0   6        469.05        427.72        11.70 o                         
  -2   0   6        190.14        200.75         9.38 o                         
  -1   0   6        120.53        128.94         7.87 o                         
   0   0   6       1403.17       1324.75        23.56 o                         
   1   0   6        129.72        134.70         9.40 o                         
   2   0   6       1202.02       1142.55        24.12 o                         
   3   0   6         26.03         19.35         6.75 o                         
   4   0   6        573.03        551.68        23.23 o                         
   5   0   6        770.87        775.91        30.40 o                         
   6   0   6        263.71        252.73        17.87 o                         
   7   0   6          8.72         22.03        10.81 o                         
   8   0   6         98.32         74.00        14.25 o                         
   9   0   6         15.06         19.35        20.92 o                         
  10   0   6         92.91        121.16        26.12 o                         
 -14   1   6         22.35         16.22        15.90 o                         
 -13   1   6          9.87         20.60        19.44 o                         
 -12   1   6        101.23         84.66        13.89 o                         
 -11   1   6         25.05          3.54         9.88 o                         
 -10   1   6        130.66        124.10        13.39 o                         
  -9   1   6        647.60        670.64        25.43 o                         
  -8   1   6        104.26        100.48         9.13 o                         
  -7   1   6        298.55        344.80        12.11 o                         
  -6   1   6         88.09         84.87         6.98 o                         
  -5   1   6          7.15          6.81         3.90 o                         
  -4   1   6        631.60        652.91        10.84 o                         
  -3   1   6        211.03        237.41         6.52 o                         
  -2   1   6        597.08        623.67        10.24 o                         
  -1   1   6        933.53        927.13        13.11 o                         
   0   1   6         16.64         16.79         3.56 o                         
   1   1   6       3179.46       3001.33        28.28 o                         
   2   1   6          0.54          3.15         3.67 o                         
   3   1   6         19.96         18.36         4.55 o                         
   4   1   6         72.80         86.07         7.08 o                         
   5   1   6        513.77        500.62        15.46 o                         
   6   1   6          0.11          5.79         6.85 o                         
   7   1   6         22.12          3.29         7.18 o                         
   8   1   6          1.22         -8.41         8.68 o                         
   9   1   6         43.87         36.56        13.23 o                         
  10   1   6          1.54          4.10        15.71 o                         
 -14   2   6          5.51          9.37        15.89 o                         
 -13   2   6         10.18         -3.29        12.45 o                         
 -12   2   6         27.60         53.04        12.18 o                         
 -11   2   6        144.84        138.27        14.93 o                         
 -10   2   6        190.91        163.25        16.27 o                         
  -9   2   6         74.40         87.94         9.72 o                         
  -8   2   6        260.21        260.40        12.48 o                         
  -7   2   6        414.21        377.16        20.53 o                         
  -6   2   6         14.54          9.56         4.21 o                         
  -5   2   6        420.14        424.04        10.30 o                         
  -4   2   6         79.01         66.11         5.20 o                         
  -3   2   6       2323.74       2410.68        26.96 o                         
  -2   2   6        117.10        138.55         5.51 o                         
  -1   2   6        155.66        180.64         6.53 o                         
   0   2   6          6.12          3.43         3.52 o                         
   1   2   6          7.36          8.92         3.51 o                         
   2   2   6         63.36         64.36         5.53 o                         
   3   2   6        127.75        123.13         6.35 o                         
   4   2   6        450.83        455.26        13.03 o                         
   5   2   6        578.16        569.99        15.06 o                         
   6   2   6        453.15        434.75        20.42 o                         
   7   2   6          0.10          5.77         9.64 o                         
   8   2   6         14.86          1.38         9.69 o                         
   9   2   6         28.06         22.18        10.36 o                         
  10   2   6         29.65         12.88        20.28 o                         
 -14   3   6         40.68         62.32        18.52 o                         
 -13   3   6         68.37         48.83        15.23 o                         
 -12   3   6          1.44         -1.30        10.93 o                         
 -11   3   6        100.57         77.86        14.83 o                         
 -10   3   6        904.67        864.67        22.05 o                         
  -9   3   6        584.43        557.42        17.34 o                         
  -8   3   6         29.51         20.10         6.88 o                         
  -7   3   6        115.26         93.56         7.75 o                         
  -6   3   6          9.84         12.23         4.31 o                         
  -5   3   6         18.30         14.62         4.08 o                         
  -4   3   6        106.47        127.75         5.58 o                         
  -3   3   6         29.90         34.20         4.49 o                         
  -2   3   6        915.89        884.24        12.91 o                         
  -1   3   6         41.88         32.77         4.30 o                         
   0   3   6        172.11        191.93         6.95 o                         
   1   3   6         27.16         24.65         4.39 o                         
   2   3   6        159.19        149.45         6.57 o                         
   3   3   6         22.07         23.50         4.95 o                         
   4   3   6        422.89        423.26        13.21 o                         
   5   3   6          9.15          4.06         5.80 o                         
   6   3   6         61.63         60.66         7.84 o                         
   7   3   6        577.00        589.35        19.86 o                         
   8   3   6        251.06        226.26        31.08 o                         
   9   3   6          9.86         -0.88        10.56 o                         
 -14   4   6          3.08         -1.14        16.98 o                         
 -13   4   6          7.25         26.79        38.11 o                         
 -12   4   6         34.82         31.97        12.45 o                         
 -11   4   6          6.43         18.74         8.52 o                         
 -10   4   6        195.22        216.27        15.23 o                         
  -9   4   6        105.85        108.47        10.25 o                         
  -8   4   6         53.09         58.11         8.52 o                         
  -7   4   6          1.63          1.72         5.55 o                         
  -6   4   6          9.00         19.29         7.04 o                         
  -5   4   6        132.12        129.07         6.00 o                         
  -4   4   6          1.14          1.86         3.95 o                         
  -3   4   6         51.79         30.61         4.38 o                         
  -2   4   6        369.72        377.61         8.72 o                         
  -1   4   6          5.90          6.75         3.50 o                         
   0   4   6          0.74         -3.47         3.47 o                         
   1   4   6         32.14         32.43         4.81 o                         
   2   4   6          4.56          2.15         4.04 o                         
   3   4   6        114.41        115.77         7.14 o                         
   4   4   6          0.25         -3.44         5.21 o                         
   5   4   6         16.81         16.28         7.08 o                         
   6   4   6         22.16         32.86         9.80 o                         
   7   4   6         17.01         13.15         9.84 o                         
   8   4   6          1.46        -10.56        10.56 o                         
   9   4   6          0.01          5.04        14.56 o                         
 -13   5   6         36.82         29.95        15.68 o                         
 -12   5   6          0.17         -3.87         8.74 o                         
 -11   5   6          1.88         -4.02         8.60 o                         
 -10   5   6          0.61          4.86         8.01 o                         
  -9   5   6         35.57         26.60         8.25 o                         
  -8   5   6         53.27         37.66         7.58 o                         
  -7   5   6         53.05         53.64         9.93 o                         
  -6   5   6        341.27        364.38        10.60 o                         
  -5   5   6         56.48         53.66         4.30 o                         
  -4   5   6          2.26         -3.56         3.93 o                         
  -3   5   6        136.34        166.00        15.34 o                         
  -2   5   6          0.08         -3.40         3.40 o                         
  -1   5   6         10.90          9.10         3.45 o                         
   0   5   6         21.14         16.51         3.98 o                         
   1   5   6          1.83         -4.35         4.35 o                         
   2   5   6         41.03         53.20         6.69 o                         
   3   5   6        130.63        135.81         8.31 o                         
   4   5   6         29.03         15.70         6.57 o                         
   5   5   6          0.05         -6.46         6.46 o                         
   6   5   6          0.55         -6.23         9.07 o                         
   7   5   6        117.13        137.05        13.91 o                         
   8   5   6          2.79          1.32        11.37 o                         
   9   5   6         31.23         24.59        16.98 o                         
 -13   6   6         87.42         73.86        13.37 o                         
 -12   6   6         22.62         -0.55        10.52 o                         
 -11   6   6         72.90         61.63        11.27 o                         
 -10   6   6          2.33          9.26         7.21 o                         
  -9   6   6        172.84        156.51        10.27 o                         
  -8   6   6          7.61         11.47         6.32 o                         
  -7   6   6          0.02          3.86         5.19 o                         
  -6   6   6        380.82        346.78        12.04 o                         
  -5   6   6          9.76          8.33         5.72 o                         
  -4   6   6        287.26        298.06        10.65 o                         
  -3   6   6          0.61         -0.33         5.10 o                         
  -2   6   6        294.72        307.43        10.82 o                         
  -1   6   6         21.36         17.12         4.58 o                         
   0   6   6         80.14         80.93         8.73 o                         
   1   6   6          2.67          6.67         5.81 o                         
   2   6   6        538.76        570.77        15.08 o                         
   3   6   6          1.97          4.42         5.60 o                         
   4   6   6         96.10        115.62         8.98 o                         
   5   6   6        118.93        128.15        10.08 o                         
   6   6   6         61.13         66.79        15.42 o                         
   7   6   6          2.94         -3.10        10.15 o                         
   8   6   6         15.71         -7.82        12.11 o                         
 -12   7   6          4.49          4.29        13.89 o                         
 -11   7   6        102.72         90.54        13.31 o                         
 -10   7   6         89.81         89.85        11.94 o                         
  -9   7   6          2.89         -2.04         7.39 o                         
  -8   7   6          0.35         -3.50         7.07 o                         
  -7   7   6        343.89        347.51        14.35 o                         
  -6   7   6        209.70        236.34        10.48 o                         
  -5   7   6       1119.04       1165.58        19.63 o                         
  -4   7   6        178.84        215.00        10.32 o                         
  -3   7   6        652.75        650.63        15.48 o                         
  -2   7   6          0.58         -4.64         4.64 o                         
  -1   7   6        103.31        100.03         7.41 o                         
   0   7   6          0.11         -1.10         5.11 o                         
   1   7   6        335.35        352.63        14.39 o                         
   2   7   6        243.23        258.38        15.02 o                         
   3   7   6        193.71        200.25        12.93 o                         
   4   7   6         39.69         29.97         9.43 o                         
   5   7   6          0.57         -7.26         7.26 o                         
   6   7   6         47.81         86.78        17.19 o                         
   7   7   6         22.63          5.75        12.44 o                         
   8   7   6         21.76         14.74        18.97 o                         
 -12   8   6          0.39         -6.41        15.24 o                         
 -11   8   6          0.98          2.23        12.05 o                         
 -10   8   6         14.96         -6.14         9.72 o                         
  -9   8   6         40.73         46.63        10.16 o                         
  -8   8   6        265.15        244.10        14.89 o                         
  -7   8   6        245.12        228.24        13.65 o                         
  -6   8   6        473.88        466.50        16.05 o                         
  -5   8   6        410.18        406.02        13.88 o                         
  -4   8   6          4.62         -2.31         6.25 o                         
  -3   8   6       1068.75       1023.98        21.85 o                         
  -2   8   6          2.18         -0.71         5.88 o                         
  -1   8   6        374.70        369.91        12.89 o                         
   0   8   6        358.31        327.45        18.68 o                         
   1   8   6          2.19          7.65         6.43 o                         
   2   8   6          5.79          9.50         6.75 o                         
   3   8   6          4.70          6.35         7.05 o                         
   4   8   6         17.80         20.71         7.73 o                         
   5   8   6        515.12        514.73        28.18 o                         
   6   8   6          3.05        -12.70        13.47 o                         
   7   8   6         39.59         81.37        21.46 o                         
 -11   9   6         60.29         69.45        17.69 o                         
 -10   9   6          5.39          6.59        13.47 o                         
  -9   9   6         11.47         14.85        10.45 o                         
  -8   9   6          1.07          7.95         9.36 o                         
  -7   9   6        147.76        138.66        11.79 o                         
  -6   9   6         18.66          5.87         6.72 o                         
  -5   9   6        333.58        333.23        13.99 o                         
  -4   9   6          7.14         11.45         7.26 o                         
  -3   9   6        364.48        372.34        14.87 o                         
  -2   9   6        397.40        415.84        16.45 o                         
  -1   9   6        108.77        113.17         9.81 o                         
   0   9   6        335.96        301.85        16.03 o                         
   1   9   6        455.51        477.95        20.70 o                         
   2   9   6         66.53         96.93        10.03 o                         
   3   9   6         73.13         58.51         9.79 o                         
   4   9   6         17.86         25.55         8.66 o                         
   5   9   6         10.47          6.54        12.08 o                         
   6   9   6         25.44         31.85        17.24 o                         
   7   9   6          0.79        -18.54        18.54 o                         
 -10  10   6         62.52         70.41        32.92 o                         
  -9  10   6         45.99         71.91        26.71 o                         
  -8  10   6          0.26         -4.86        10.73 o                         
  -7  10   6          9.20         12.42        10.18 o                         
  -6  10   6         51.20         56.17         9.81 o                         
  -5  10   6         18.54         24.30         7.45 o                         
  -4  10   6         38.09         34.17         8.51 o                         
  -3  10   6        112.90        125.99        12.75 o                         
  -2  10   6          0.10         -4.07         7.79 o                         
  -1  10   6          8.98         19.22         8.59 o                         
   0  10   6          3.37          1.76         8.38 o                         
   1  10   6          4.29         -9.19         9.19 o                         
   2  10   6         36.25         41.96        12.86 o                         
   3  10   6          1.18          0.57         8.23 o                         
   4  10   6          0.00         -0.60         8.25 o                         
   5  10   6         32.22         30.43        12.05 o                         
   6  10   6          3.61          8.17        16.35 o                         
  -9  11   6         53.33         58.97        34.85 o                         
  -8  11   6          4.40         17.85        14.45 o                         
  -7  11   6          0.16         -1.27        12.85 o                         
  -6  11   6          0.53         -4.52         8.63 o                         
  -5  11   6          0.87         13.34         8.75 o                         
  -4  11   6         11.86          0.13         9.60 o                         
  -3  11   6         68.90         76.58        12.62 o                         
  -2  11   6         18.59         19.37        12.21 o                         
  -1  11   6          8.34         -0.03        10.87 o                         
   0  11   6         85.47         68.71        11.38 o                         
   1  11   6        241.60        220.88        18.08 o                         
   2  11   6         62.22         65.90        14.94 o                         
   3  11   6          0.15         -8.16        10.87 o                         
   4  11   6         52.80         39.38        17.85 o                         
   5  11   6          0.27        -10.83        15.56 o                         
  -8  12   6         80.61        116.25        26.53 o                         
  -7  12   6         28.79         33.68        17.07 o                         
  -6  12   6        230.26        266.61        17.21 o                         
  -5  12   6         25.76         43.03        11.56 o                         
  -4  12   6        100.44         91.21        14.66 o                         
  -3  12   6          4.19        -10.43        10.43 o                         
  -2  12   6         32.90         20.71        11.36 o                         
  -1  12   6          1.65         19.25        13.02 o                         
   0  12   6          0.03          0.27        12.78 o                         
   1  12   6         19.22          0.56        12.25 o                         
   2  12   6          0.51        -17.56        17.56 o                         
   3  12   6         41.43         48.21        14.75 o                         
  -6  13   6        115.75        154.87        16.73 o                         
  -5  13   6         79.25         79.83        15.40 o                         
  -4  13   6          2.45         -6.64        13.98 o                         
  -3  13   6         43.51         32.65        14.68 o                         
  -2  13   6         75.80        116.74        24.67 o                         
  -1  13   6        132.53        118.01        18.64 o                         
   0  13   6         36.90         74.89        20.34 o                         
   1  13   6         37.50         22.87        15.35 o                         
 -14   1   7         17.67         40.93        17.13 o                         
 -13   1   7          2.82        -11.68        11.68 o                         
 -12   1   7         22.93         28.20        12.05 o                         
 -11   1   7         41.51         46.91        11.86 o                         
 -10   1   7          3.17         -3.40        16.82 o                         
  -9   1   7         62.01         58.87        11.71 o                         
  -8   1   7        442.75        477.57        17.69 o                         
  -7   1   7       1709.97       1749.93        29.81 o                         
  -6   1   7        109.82        118.51         7.08 o                         
  -5   1   7         92.53         97.74         5.99 o                         
  -4   1   7        119.04        107.42         6.01 o                         
  -3   1   7        380.19        404.14         9.48 o                         
  -2   1   7         47.59         41.37         5.30 o                         
  -1   1   7        467.56        442.72        10.63 o                         
   0   1   7         20.05         15.41         3.89 o                         
   1   1   7         36.57         37.17         4.27 o                         
   2   1   7         35.71         37.90         5.35 o                         
   3   1   7        516.09        498.49        14.15 o                         
   4   1   7        122.74        123.75         8.79 o                         
   5   1   7         10.11         12.18         7.09 o                         
   6   1   7          3.73         -6.85         7.41 o                         
   7   1   7        110.70         77.27        10.09 o                         
   8   1   7         17.60         16.63        11.58 o                         
   9   1   7         13.84          7.05        11.60 o                         
 -14   2   7          1.08         25.59        17.69 o                         
 -13   2   7         15.18         14.96        14.65 o                         
 -12   2   7        105.56         74.50        14.05 o                         
 -11   2   7        212.47        159.08        17.74 o                         
 -10   2   7          0.05         -6.03         7.36 o                         
  -9   2   7         38.12         36.00         8.18 o                         
  -8   2   7        647.38        684.09        19.70 o                         
  -7   2   7        328.01        316.28        11.63 o                         
  -6   2   7         73.05         94.66         6.77 o                         
  -5   2   7          7.02          6.21         3.78 o                         
  -4   2   7       1030.39        992.78        15.34 o                         
  -3   2   7         17.13         19.39         3.80 o                         
  -2   2   7        317.57        312.14         9.92 o                         
  -1   2   7       1003.30        931.45        14.15 o                         
   0   2   7        272.71        288.90        10.28 o                         
   1   2   7        536.08        565.85        11.86 o                         
   2   2   7        189.38        187.84         8.83 o                         
   3   2   7         85.77         96.29         7.45 o                         
   4   2   7         59.20         51.10         7.08 o                         
   5   2   7        840.40        834.58        18.70 o                         
   6   2   7        152.33        137.40        11.91 o                         
   7   2   7         67.07         54.12         9.82 o                         
   8   2   7          1.27         -2.16        11.48 o                         
   9   2   7         55.03         45.55        12.97 o                         
 -14   3   7         10.51         10.34        17.46 o                         
 -13   3   7         52.91         31.35        15.22 o                         
 -12   3   7         10.00          5.35        11.33 o                         
 -11   3   7         27.70         26.88         9.94 o                         
 -10   3   7          0.22         -5.90         7.25 o                         
  -9   3   7        466.48        488.19        17.71 o                         
  -8   3   7        148.35        146.03        18.32 o                         
  -7   3   7        684.44        681.16        14.59 o                         
  -6   3   7        256.33        258.95        10.77 o                         
  -5   3   7          9.29          3.96         4.21 o                         
  -4   3   7       1302.57       1372.72        18.78 o                         
  -3   3   7        459.35        492.33        10.67 o                         
  -2   3   7        966.60       1017.40        16.64 o                         
  -1   3   7        366.34        396.27         9.46 o                         
   0   3   7        198.52        175.06         7.85 o                         
   1   3   7         14.00         11.52         4.19 o                         
   2   3   7        193.21        180.20         8.62 o                         
   3   3   7         12.85          4.42         5.35 o                         
   4   3   7        104.85        107.92         9.53 o                         
   5   3   7        109.86        119.25        10.18 o                         
   6   3   7         44.36         50.88         8.93 o                         
   7   3   7         30.93         37.51        12.26 o                         
   8   3   7          6.04         -7.15        14.25 o                         
   9   3   7          0.25        -15.52        15.52 o                         
 -13   4   7         35.91         16.63        14.40 o                         
 -12   4   7        172.91        195.80        14.70 o                         
 -11   4   7         73.03         49.09        10.18 o                         
 -10   4   7        417.82        411.98        17.85 o                         
  -9   4   7        217.22        177.41        15.12 o                         
  -8   4   7         44.39         42.11         8.52 o                         
  -7   4   7        545.44        551.07        17.13 o                         
  -6   4   7        395.54        435.20        10.84 o                         
  -5   4   7        335.59        317.09        10.03 o                         
  -4   4   7         11.81         12.52         4.24 o                         
  -3   4   7        571.57        548.33        11.89 o                         
  -2   4   7          0.26         -2.28         3.78 o                         
  -1   4   7        483.00        490.20        10.11 o                         
   0   4   7        272.84        296.77         9.24 o                         
   1   4   7         23.12         19.79         5.58 o                         
   2   4   7          1.25         11.69         5.77 o                         
   3   4   7         92.34         95.78         7.76 o                         
   4   4   7         50.12         55.48         8.14 o                         
   5   4   7          0.25          4.96         7.48 o                         
   6   4   7          3.52          3.24         8.31 o                         
   7   4   7         39.14          7.07        11.12 o                         
   8   4   7         50.69         55.51        15.99 o                         
 -13   5   7         57.94         72.79        14.78 o                         
 -12   5   7         15.90          4.92        10.02 o                         
 -11   5   7         35.18         32.96        13.05 o                         
 -10   5   7         20.90         31.87         9.53 o                         
  -9   5   7        148.26        157.36        19.00 o                         
  -8   5   7         29.29         13.86         9.85 o                         
  -7   5   7         66.91         33.80         7.75 o                         
  -6   5   7          1.41         -4.52         4.52 o                         
  -5   5   7         88.65        114.14         7.31 o                         
  -4   5   7        188.08        223.57         9.33 o                         
  -3   5   7        201.61        185.15         8.72 o                         
  -2   5   7          0.33         -3.84         3.84 o                         
  -1   5   7          1.33          7.47         5.11 o                         
   0   5   7        318.37        317.94        11.70 o                         
   1   5   7         26.84         12.75         6.52 o                         
   2   5   7        111.31        108.92         8.71 o                         
   3   5   7         70.54         89.63         7.94 o                         
   4   5   7         55.61         50.12         8.76 o                         
   5   5   7        249.69        242.20        13.30 o                         
   6   5   7         35.62         31.32         9.92 o                         
   7   5   7         23.29         32.95        11.72 o                         
   8   5   7         26.03         42.16        16.07 o                         
 -13   6   7         13.17         17.27        12.61 o                         
 -12   6   7         42.63         45.17        14.28 o                         
 -11   6   7         18.08         25.50        10.08 o                         
 -10   6   7         20.34         35.61         9.79 o                         
  -9   6   7          0.39          2.15         8.08 o                         
  -8   6   7         18.73         26.30         9.31 o                         
  -7   6   7          7.12          2.20         6.32 o                         
  -6   6   7        168.88        136.29         8.46 o                         
  -5   6   7        808.88        771.82        18.28 o                         
  -4   6   7          6.14          2.09         5.91 o                         
  -3   6   7        380.23        383.16        15.21 o                         
  -2   6   7         14.37         24.17         5.58 o                         
  -1   6   7         25.07         24.89         5.85 o                         
   0   6   7        154.95        159.31         9.72 o                         
   1   6   7         91.62         94.84        10.27 o                         
   2   6   7         47.79         22.41         7.60 o                         
   3   6   7          0.05         -2.00         6.57 o                         
   4   6   7         39.43         23.88         9.11 o                         
   5   6   7         67.99         55.17         9.52 o                         
   6   6   7          5.22        -11.25        11.25 o                         
   7   6   7          1.88        -12.72        12.72 o                         
   8   6   7          7.72          1.41        14.31 o                         
 -12   7   7         15.58          4.10        14.41 o                         
 -11   7   7          0.08         -2.40        11.81 o                         
 -10   7   7          8.22          9.73         9.48 o                         
  -9   7   7        347.46        327.78        15.44 o                         
  -8   7   7          7.30          6.21         7.84 o                         
  -7   7   7         18.96          8.84         6.99 o                         
  -6   7   7         12.54         12.82         6.15 o                         
  -5   7   7         41.31         17.98         8.31 o                         
  -4   7   7       1162.25       1222.66        28.85 o                         
  -3   7   7        450.96        416.92        20.94 o                         
  -2   7   7        120.46        121.88         8.95 o                         
  -1   7   7         20.36         19.39         6.65 o                         
   0   7   7          9.23          8.44        10.92 o                         
   1   7   7         47.19         45.73         9.92 o                         
   2   7   7        199.71        199.30        14.98 o                         
   3   7   7       1236.60       1232.56        24.79 o                         
   4   7   7         46.48         38.24         9.22 o                         
   5   7   7         28.78         22.03         9.05 o                         
   6   7   7          4.17         30.68        13.48 o                         
   7   7   7          0.03         18.50        19.03 o                         
 -12   8   7         66.91         80.07        16.98 o                         
 -11   8   7         62.33         65.51        14.90 o                         
 -10   8   7        146.32        157.22        15.59 o                         
  -9   8   7         21.20          5.69         9.98 o                         
  -8   8   7         45.52         33.06        10.49 o                         
  -7   8   7          6.37          1.37         9.07 o                         
  -6   8   7         44.56         38.98         7.46 o                         
  -5   8   7        418.49        448.01        16.35 o                         
  -4   8   7        260.22        266.00        13.32 o                         
  -3   8   7        382.04        394.99        18.96 o                         
  -2   8   7         50.35         46.90         9.00 o                         
  -1   8   7         39.44         44.63         8.42 o                         
   0   8   7        111.93        112.02        11.48 o                         
   1   8   7         33.01         41.24         8.93 o                         
   2   8   7         10.52         16.39         7.84 o                         
   3   8   7         87.08         98.82        10.27 o                         
   4   8   7          3.20          0.09         8.77 o                         
   5   8   7          5.29         -4.04         8.67 o                         
   6   8   7         19.93          0.71        17.10 o                         
   7   8   7          8.31         14.40        36.38 o                         
 -11   9   7         28.91          6.42        16.83 o                         
 -10   9   7          4.59          5.14        15.37 o                         
  -9   9   7          0.76          5.93        11.17 o                         
  -8   9   7          9.27          8.39         8.62 o                         
  -7   9   7         35.75         28.00         9.83 o                         
  -6   9   7          6.95         16.72         7.43 o                         
  -5   9   7        123.49        108.78         9.36 o                         
  -4   9   7         16.84          0.45         6.83 o                         
  -3   9   7         76.00         66.89         9.52 o                         
  -2   9   7        980.61        971.00        46.02 o                         
  -1   9   7         78.27         76.14        12.03 o                         
   0   9   7         85.69         76.20        11.00 o                         
   1   9   7        164.94        174.57        16.56 o                         
   2   9   7        382.89        405.19        33.37 o                         
   3   9   7          1.24         -3.78        10.67 o                         
   4   9   7          2.01          1.22         9.78 o                         
   5   9   7         30.42         22.50        10.63 o                         
   6   9   7          0.04        -19.11        29.60 o                         
 -10  10   7          4.64         -8.05        24.92 o                         
  -9  10   7          0.37          2.56        13.45 o                         
  -8  10   7          0.99          2.17        11.14 o                         
  -7  10   7          9.16         10.64        13.50 o                         
  -6  10   7          8.56          6.38         7.59 o                         
  -5  10   7         21.02         22.77         8.15 o                         
  -4  10   7         91.06         89.54        11.86 o                         
  -3  10   7         64.88         56.30        10.36 o                         
  -2  10   7         58.89         44.34        10.03 o                         
  -1  10   7        172.58        158.09        38.21 o                         
   0  10   7        289.01        253.53        21.80 o                         
   1  10   7         33.08         30.35        10.33 o                         
   2  10   7         27.55         16.12         9.67 o                         
   3  10   7         71.15         62.15        12.08 o                         
   4  10   7          3.71         12.91        10.87 o                         
   5  10   7         27.28         31.49        16.84 o                         
  -9  11   7         93.40         79.69        38.92 o                         
  -8  11   7        103.97        130.49        19.38 o                         
  -7  11   7         10.46         21.48        12.49 o                         
  -6  11   7         69.45         83.82        11.68 o                         
  -5  11   7          8.46         26.21         9.83 o                         
  -4  11   7          6.67          4.54        10.05 o                         
  -3  11   7        160.51        195.40        14.81 o                         
  -2  11   7          3.92         -9.93         9.93 o                         
  -1  11   7         70.74         45.60        22.02 o                         
   0  11   7          0.46         18.61        14.30 o                         
   1  11   7         78.05        102.11        17.31 o                         
   2  11   7          0.37         11.73        12.42 o                         
   3  11   7         20.66         31.29        12.32 o                         
   4  11   7          6.87          6.96        13.79 o                         
  -7  12   7         38.53         53.15        18.00 o                         
  -6  12   7         98.45        114.85        14.84 o                         
  -5  12   7          9.19          7.42        12.54 o                         
  -4  12   7         13.17         26.29        13.81 o                         
  -3  12   7         48.83         34.21        13.64 o                         
  -2  12   7         31.65         29.78        14.67 o                         
  -1  12   7          0.03         10.41        17.87 o                         
   0  12   7         43.47         78.00        22.08 o                         
   1  12   7         15.01          2.97        13.78 o                         
   2  12   7         13.51         -4.90        15.45 o                         
  -5  13   7         61.50         90.61        18.31 o                         
  -4  13   7         18.45         -6.50        16.80 o                         
  -3  13   7         10.06          7.76        24.50 o                         
  -2  13   7         14.41          1.29        37.78 o                         
  -1  13   7          0.00         -7.76        48.32 o                         
   0  13   7          8.18         40.18        32.16 o                         
 -14   0   8         94.33         60.70        26.22 o                         
 -13   0   8        293.93        245.31        29.48 o                         
 -12   0   8          2.31        -11.78        21.27 o                         
 -11   0   8        150.01        134.79        21.41 o                         
 -10   0   8        103.29         20.41        20.20 o                         
  -9   0   8          8.49         -6.70         8.12 o                         
  -8   0   8        657.12        696.87        51.43 o                         
  -7   0   8       1290.92       1301.08        33.02 o                         
  -6   0   8         93.15         92.17         9.36 o                         
  -5   0   8        230.54        199.92        13.78 o                         
  -4   0   8        132.02        139.94         8.91 o                         
  -3   0   8         45.43         53.14         6.98 o                         
  -2   0   8         22.10         -1.29         5.27 o                         
  -1   0   8         98.29         88.75        10.80 o                         
   0   0   8        123.29        111.53        12.23 o                         
   1   0   8        564.66        544.87        35.54 o                         
   2   0   8         84.86         89.02         9.17 o                         
   3   0   8        663.71        641.16        28.87 o                         
   4   0   8        159.37        144.51        20.43 o                         
   5   0   8         52.55         63.48        13.44 o                         
   6   0   8        203.62        188.14        18.53 o                         
   7   0   8        105.58         50.71        15.01 o                         
   8   0   8          1.21         21.57        15.81 o                         
 -14   1   8        113.36        142.41        21.21 o                         
 -13   1   8          0.67         -3.61        14.30 o                         
 -12   1   8         76.85         68.71        13.95 o                         
 -11   1   8         79.05         92.37        15.77 o                         
 -10   1   8         83.33         82.15         9.82 o                         
  -9   1   8        298.36        305.29        21.60 o                         
  -8   1   8        451.92        420.45        16.95 o                         
  -7   1   8        840.14        870.46        18.72 o                         
  -6   1   8        164.35        156.25         8.15 o                         
  -5   1   8        548.82        511.55        12.10 o                         
  -4   1   8         45.47         37.13         4.89 o                         
  -3   1   8          0.04         -3.28         3.51 o                         
  -2   1   8         37.78         46.49         5.11 o                         
  -1   1   8        132.88        128.34         7.22 o                         
   0   1   8          0.66          6.36         4.54 o                         
   1   1   8        462.63        440.99        16.10 o                         
   2   1   8        725.00        698.32        19.41 o                         
   3   1   8         14.44         14.39         7.68 o                         
   4   1   8          1.78         -6.12         6.87 o                         
   5   1   8          0.72          2.21        10.20 o                         
   6   1   8         40.54         57.18        11.22 o                         
   7   1   8         19.01          7.88        10.58 o                         
   8   1   8         86.79        100.89        14.72 o                         
 -14   2   8          2.96        -16.61        16.61 o                         
 -13   2   8          4.53          4.21        14.17 o                         
 -12   2   8         67.56         75.36        14.38 o                         
 -11   2   8         80.42         88.63        15.78 o                         
 -10   2   8         74.70         60.23         9.49 o                         
  -9   2   8         39.81         24.29        12.58 o                         
  -8   2   8         78.71         70.31         7.57 o                         
  -7   2   8        252.92        261.41        12.47 o                         
  -6   2   8        875.35        816.14        17.80 o                         
  -5   2   8         34.30         45.86         5.15 o                         
  -4   2   8          3.26          2.59         4.28 o                         
  -3   2   8        332.74        359.59         9.70 o                         
  -2   2   8         83.79         89.74         6.14 o                         
  -1   2   8        294.46        272.00         9.20 o                         
   0   2   8        170.10        164.04         8.10 o                         
   1   2   8         29.04         29.32         5.93 o                         
   2   2   8        337.15        349.74        15.94 o                         
   3   2   8         16.04          9.53         6.92 o                         
   4   2   8         63.35         61.93         8.96 o                         
   5   2   8          0.23          5.88         7.77 o                         
   6   2   8         81.95         76.94        12.69 o                         
   7   2   8        203.33        171.31        15.43 o                         
   8   2   8         92.18         89.71        18.74 o                         
 -14   3   8          4.78          8.05        17.01 o                         
 -13   3   8          1.96        -13.82        13.82 o                         
 -12   3   8         52.93         52.03        16.27 o                         
 -11   3   8          2.42          3.83         8.87 o                         
 -10   3   8         80.94         88.67        15.99 o                         
  -9   3   8        413.16        350.39        17.77 o                         
  -8   3   8       1295.24       1331.75        24.91 o                         
  -7   3   8         66.62         73.81         7.85 o                         
  -6   3   8          2.71         -1.03         5.75 o                         
  -5   3   8         19.36         33.25         9.41 o                         
  -4   3   8         42.90         43.89         5.43 o                         
  -3   3   8        135.22        129.18         6.68 o                         
  -2   3   8          1.99          1.63         4.27 o                         
  -1   3   8        273.81        291.00        10.81 o                         
   0   3   8         42.42         38.62         5.81 o                         
   1   3   8          9.23         11.47         6.03 o                         
   2   3   8         36.46         42.73         7.23 o                         
   3   3   8         66.05         79.28         8.47 o                         
   4   3   8         68.38         90.83         9.74 o                         
   5   3   8          0.54          7.46         7.86 o                         
   6   3   8        209.88        220.99        15.60 o                         
   7   3   8         35.14         19.66        11.73 o                         
   8   3   8          0.03        -15.79        15.79 o                         
 -13   4   8         24.96         27.25        21.38 o                         
 -12   4   8         30.01         26.10        13.36 o                         
 -11   4   8          6.78          8.88         9.73 o                         
 -10   4   8         25.23         11.69         8.69 o                         
  -9   4   8         62.06         49.36         9.46 o                         
  -8   4   8         30.52         31.50         8.42 o                         
  -7   4   8         35.26         33.57         6.20 o                         
  -6   4   8         70.81         59.21         6.33 o                         
  -5   4   8          2.88         -5.49         5.49 o                         
  -4   4   8          8.35         12.78         5.71 o                         
  -3   4   8          0.44         -2.52         4.71 o                         
  -2   4   8         53.93         46.51         6.32 o                         
  -1   4   8        139.12        149.92         9.02 o                         
   0   4   8         56.42         64.15         7.34 o                         
   1   4   8         24.98         16.25         7.28 o                         
   2   4   8         28.18         19.66         6.84 o                         
   3   4   8          3.17         -6.43         6.43 o                         
   4   4   8          5.47         15.38         8.86 o                         
   5   4   8         33.01         26.88         9.02 o                         
   6   4   8          3.19         -4.14         9.24 o                         
   7   4   8          4.53          9.89        14.42 o                         
 -13   5   8          0.62          2.86        12.10 o                         
 -12   5   8         99.71        110.52        13.63 o                         
 -11   5   8         22.32         25.93        10.12 o                         
 -10   5   8         37.90         45.28        11.76 o                         
  -9   5   8         24.96         33.92        10.67 o                         
  -8   5   8          0.52          8.17         8.91 o                         
  -7   5   8        289.45        295.95        12.50 o                         
  -6   5   8         36.54         29.05         6.15 o                         
  -5   5   8         38.93         30.01         6.58 o                         
  -4   5   8        118.50        104.92         9.03 o                         
  -3   5   8         93.13         82.11         7.97 o                         
  -2   5   8        224.09        235.85        11.24 o                         
  -1   5   8          6.80          5.43         7.17 o                         
   0   5   8         10.53          4.83         7.01 o                         
   1   5   8          1.01          1.21         7.58 o                         
   2   5   8         18.73         19.83         8.04 o                         
   3   5   8         14.66          7.07         7.39 o                         
   4   5   8         40.52         36.04         9.89 o                         
   5   5   8         42.96         60.06        10.98 o                         
   6   5   8          5.84         -2.90        12.01 o                         
   7   5   8          7.32          9.09        13.82 o                         
 -13   6   8          0.10         14.45        16.70 o                         
 -12   6   8         48.90         36.97        14.65 o                         
 -11   6   8          0.18         11.56        10.08 o                         
 -10   6   8          8.86         -7.57         9.23 o                         
  -9   6   8         18.77          4.19         8.41 o                         
  -8   6   8        135.19        114.54        15.20 o                         
  -7   6   8          0.63         -2.10         6.15 o                         
  -6   6   8         30.21         28.45         7.10 o                         
  -5   6   8        249.34        252.63        13.81 o                         
  -4   6   8        137.56        147.14        17.50 o                         
  -3   6   8          0.29         -6.93         7.04 o                         
  -2   6   8          6.16          9.40         6.61 o                         
  -1   6   8        250.66        266.76        12.49 o                         
   0   6   8         23.23         38.54        10.69 o                         
   1   6   8          0.13          3.50         7.98 o                         
   2   6   8          0.03          0.09         7.83 o                         
   3   6   8        230.76        249.17        13.14 o                         
   4   6   8        146.70        147.60        12.24 o                         
   5   6   8         68.60         69.09        10.82 o                         
   6   6   8         21.29         34.15        12.58 o                         
   7   6   8          9.33         11.68        22.91 o                         
 -12   7   8          6.45          9.63        15.31 o                         
 -11   7   8         44.11         32.00        17.15 o                         
 -10   7   8        190.58        215.95        19.43 o                         
  -9   7   8        124.50        132.02        12.58 o                         
  -8   7   8         51.05         48.70        10.73 o                         
  -7   7   8        198.45        153.98        11.49 o                         
  -6   7   8          0.34          7.16         7.48 o                         
  -5   7   8         49.12         52.50         9.38 o                         
  -4   7   8        572.45        617.55        20.27 o                         
  -3   7   8         13.40          4.38         9.11 o                         
  -2   7   8        535.16        561.15        22.79 o                         
  -1   7   8        132.52        135.73        12.86 o                         
   0   7   8         89.74        123.81        22.08 o                         
   1   7   8        153.27        163.82        13.43 o                         
   2   7   8          6.78         -4.42         9.22 o                         
   3   7   8        225.80        246.04        15.81 o                         
   4   7   8         27.46         27.75         8.84 o                         
   5   7   8          2.16         -0.50         9.82 o                         
   6   7   8          2.62          3.83        14.96 o                         
 -11   8   8         31.48         49.09        19.17 o                         
 -10   8   8         38.16         33.39        13.01 o                         
  -9   8   8         83.30        110.33        16.19 o                         
  -8   8   8          3.93          3.99        11.67 o                         
  -7   8   8        167.91        197.41        13.08 o                         
  -6   8   8        146.57        135.36        11.10 o                         
  -5   8   8        750.57        716.23        22.41 o                         
  -4   8   8        161.72        170.93        18.42 o                         
  -3   8   8        897.67        998.40        31.78 o                         
  -2   8   8         13.88         13.97         9.97 o                         
  -1   8   8          0.06          1.31        10.60 o                         
   0   8   8         13.83          3.39         8.99 o                         
   1   8   8        250.73        261.11        16.55 o                         
   2   8   8        177.68        180.78        13.69 o                         
   3   8   8        131.62        142.52        17.22 o                         
   4   8   8          0.91          1.38        10.09 o                         
   5   8   8         39.90         42.56        13.52 o                         
   6   8   8        153.91        227.88        34.19 o                         
 -11   9   8         61.55         82.09        23.78 o                         
 -10   9   8          4.04        -14.56        16.93 o                         
  -9   9   8         27.29         16.94        18.74 o                         
  -8   9   8          3.61          7.60        12.21 o                         
  -7   9   8         59.17         50.17        10.32 o                         
  -6   9   8          2.67          3.60         8.13 o                         
  -5   9   8          5.97         13.48         9.58 o                         
  -4   9   8        115.52        114.05        14.17 o                         
  -3   9   8         25.02         30.47        12.35 o                         
  -2   9   8        162.16        174.15        26.17 o                         
  -1   9   8        703.19        739.05        50.39 o                         
   0   9   8         29.41         16.54         9.52 o                         
   1   9   8          6.18         -0.71         9.19 o                         
   2   9   8          7.02         -9.53         9.53 o                         
   3   9   8         43.15         31.35        11.31 o                         
   4   9   8         20.54         22.50        13.21 o                         
   5   9   8          0.13          0.26        12.30 o                         
 -10  10   8        118.53        111.54        21.41 o                         
  -9  10   8        237.03        249.97        19.62 o                         
  -8  10   8         39.83         38.20        13.15 o                         
  -7  10   8          1.68         -1.64         8.80 o                         
  -6  10   8         37.15         41.69         9.47 o                         
  -5  10   8        126.85        130.01        16.01 o                         
  -4  10   8         10.29         22.69        12.26 o                         
  -3  10   8         42.51         32.37        12.00 o                         
  -2  10   8          2.37         -8.18        11.67 o                         
  -1  10   8        149.01        162.96        18.98 o                         
   0  10   8         10.72          5.26        10.70 o                         
   1  10   8         23.60         31.14        10.96 o                         
   2  10   8         40.39         33.25        14.18 o                         
   3  10   8         98.10        130.34        17.31 o                         
   4  10   8          3.11         -0.11        14.51 o                         
  -8  11   8         21.76         15.21        17.76 o                         
  -7  11   8         24.89         47.98        11.58 o                         
  -6  11   8         28.28         31.89        10.08 o                         
  -5  11   8          5.96         -8.81         9.63 o                         
  -4  11   8         49.30         28.61        15.20 o                         
  -3  11   8          0.56         20.27        12.15 o                         
  -2  11   8        186.66        175.58        43.47 o                         
  -1  11   8         56.67         55.48        37.24 o                         
   0  11   8          0.00        -13.99        13.99 o                         
   1  11   8         20.14         22.72        16.45 o                         
   2  11   8          3.36        -12.77        12.77 o                         
  -6  12   8          1.09        -13.31        13.31 o                         
  -5  12   8        145.37        171.68        17.93 o                         
  -4  12   8        185.20        223.86        20.26 o                         
  -3  12   8          0.45         -4.74        18.97 o                         
  -2  12   8          0.16         -1.04        39.46 o                         
  -1  12   8         22.77         17.16        20.83 o                         
   0  12   8         68.90         64.23        20.43 o                         
 -14   1   9          3.85         18.10        17.83 o                         
 -13   1   9         17.26         17.16        19.82 o                         
 -12   1   9          3.27         25.35        13.33 o                         
 -11   1   9          5.86          6.25         9.60 o                         
 -10   1   9          9.60          0.72         9.02 o                         
  -9   1   9         25.90         37.55         9.16 o                         
  -8   1   9         52.29         49.73         8.41 o                         
  -7   1   9         24.00         12.52         6.45 o                         
  -6   1   9       1229.38       1280.85        22.71 o                         
  -5   1   9        258.09        256.25        10.77 o                         
  -4   1   9         20.43         24.05         5.55 o                         
  -3   1   9        219.55        238.53        10.60 o                         
  -2   1   9        301.10        270.73        11.29 o                         
  -1   1   9          0.08          5.31         6.47 o                         
   0   1   9        101.12        105.10        11.85 o                         
   1   1   9         52.89         54.28         7.69 o                         
   2   1   9        102.60         99.21        10.89 o                         
   3   1   9         71.27         77.12         9.34 o                         
   4   1   9        114.58        116.04        12.00 o                         
   5   1   9          0.17         14.48        11.45 o                         
   6   1   9          0.55         -6.74        12.41 o                         
   7   1   9         49.25         32.64        15.86 o                         
 -14   2   9         15.09         25.88        17.98 o                         
 -13   2   9         14.11        -11.78        14.18 o                         
 -12   2   9         13.12         24.36        15.46 o                         
 -11   2   9          8.94         -1.24         8.79 o                         
 -10   2   9        388.22        357.80        17.17 o                         
  -9   2   9         76.01         65.74         8.44 o                         
  -8   2   9        122.41        140.12        10.63 o                         
  -7   2   9         51.76         34.51         7.17 o                         
  -6   2   9         25.84         28.44         6.47 o                         
  -5   2   9        311.63        291.87        10.98 o                         
  -4   2   9         51.31         42.12         6.37 o                         
  -3   2   9        188.11        173.02         9.52 o                         
  -2   2   9         34.22         36.81         7.21 o                         
  -1   2   9        127.34        132.99        11.07 o                         
   0   2   9          6.05         16.85         6.73 o                         
   1   2   9          4.09          9.53         7.51 o                         
   2   2   9        204.81        222.44        13.88 o                         
   3   2   9         36.78         36.92         9.66 o                         
   4   2   9          0.97          3.57         9.14 o                         
   5   2   9         86.31         72.72        11.91 o                         
   6   2   9        120.77        145.35        17.37 o                         
   7   2   9         50.62         47.14        14.15 o                         
 -13   3   9          3.39          4.76        17.21 o                         
 -12   3   9          5.11          1.70        10.00 o                         
 -11   3   9          1.61         -8.39         9.01 o                         
 -10   3   9         51.49         52.53        10.27 o                         
  -9   3   9          1.28          0.02         8.31 o                         
  -8   3   9        402.55        392.03        13.80 o                         
  -7   3   9         68.72         84.48         9.40 o                         
  -6   3   9        687.34        684.51        16.21 o                         
  -5   3   9        193.24        188.55        13.38 o                         
  -4   3   9         39.77         36.49         7.21 o                         
  -3   3   9        190.92        193.31        11.16 o                         
  -2   3   9         11.14          4.78         6.27 o                         
  -1   3   9        399.30        419.57        20.57 o                         
   0   3   9        362.81        351.42        14.74 o                         
   1   3   9        494.19        497.75        21.44 o                         
   2   3   9         42.84         59.74        10.43 o                         
   3   3   9         20.07         25.59         8.63 o                         
   4   3   9          0.04         -8.82         8.82 o                         
   5   3   9          8.86         20.13        13.36 o                         
   6   3   9          0.47         -7.20        11.03 o                         
   7   3   9        207.15        198.70        18.04 o                         
 -13   4   9         35.49         33.27        14.56 o                         
 -12   4   9          1.60        -10.07        10.62 o                         
 -11   4   9         63.17         77.01        11.83 o                         
 -10   4   9         19.84         19.85         9.63 o                         
  -9   4   9         42.48         51.53        11.26 o                         
  -8   4   9        267.43        230.64        12.18 o                         
  -7   4   9        119.22        162.07        10.83 o                         
  -6   4   9        124.10        110.74        10.06 o                         
  -5   4   9        219.59        230.68        14.63 o                         
  -4   4   9         11.91          9.35         6.77 o                         
  -3   4   9          9.73          8.37         8.48 o                         
  -2   4   9        528.03        523.04        15.68 o                         
  -1   4   9        221.81        231.87        16.16 o                         
   0   4   9         10.14          7.75         7.32 o                         
   1   4   9         16.49         11.46         9.58 o                         
   2   4   9          0.00         -8.26         8.26 o                         
   3   4   9          1.53         -4.65         8.69 o                         
   4   4   9         24.55         15.20        11.04 o                         
   5   4   9          0.80        -10.16        10.16 o                         
   6   4   9         15.47          8.91        12.09 o                         
 -13   5   9         10.98         15.31        14.76 o                         
 -12   5   9          1.57         -4.74        13.51 o                         
 -11   5   9          3.82         11.67        11.76 o                         
 -10   5   9        155.79        158.75        15.65 o                         
  -9   5   9         85.71         86.19        15.41 o                         
  -8   5   9        181.92        185.66        14.39 o                         
  -7   5   9         13.12         11.23         6.44 o                         
  -6   5   9         24.31         19.55         6.99 o                         
  -5   5   9          0.54          4.86         7.07 o                         
  -4   5   9         26.22         22.17         8.42 o                         
  -3   5   9        280.31        285.84        13.77 o                         
  -2   5   9          4.46          6.80         7.49 o                         
  -1   5   9          2.17         -4.15         7.36 o                         
   0   5   9          1.71          9.36         8.63 o                         
   1   5   9        192.47        243.07        31.68 o                         
   2   5   9         13.08         16.19         9.62 o                         
   3   5   9         52.48         51.45        12.40 o                         
   4   5   9         29.30         28.87        12.46 o                         
   5   5   9         65.59         73.45        20.64 o                         
   6   5   9         40.99          8.57        14.27 o                         
 -12   6   9         13.80         25.91        16.69 o                         
 -11   6   9         27.63         27.25        12.91 o                         
 -10   6   9         21.18         19.42        12.16 o                         
  -9   6   9         52.61         54.66        10.95 o                         
  -8   6   9         67.89         45.60         8.38 o                         
  -7   6   9          0.48          0.31         6.36 o                         
  -6   6   9          2.70         -4.87         7.87 o                         
  -5   6   9         81.22         92.79        10.69 o                         
  -4   6   9        211.45        205.11        27.04 o                         
  -3   6   9        117.79        117.35        14.78 o                         
  -2   6   9        136.27        136.71        12.36 o                         
  -1   6   9         73.60         72.38        10.99 o                         
   0   6   9        122.51        136.86        14.12 o                         
   1   6   9        197.86        193.53        14.35 o                         
   2   6   9          0.30          5.91         9.57 o                         
   3   6   9         38.06         32.08        10.49 o                         
   4   6   9        154.81        156.55        18.05 o                         
   5   6   9         97.81         98.01        13.81 o                         
   6   6   9          0.93         -3.77        11.96 o                         
 -12   7   9          2.59        -13.52        13.66 o                         
 -11   7   9         60.56         80.69        13.40 o                         
 -10   7   9          6.49         28.83        11.20 o                         
  -9   7   9          8.55         18.09        10.65 o                         
  -8   7   9        160.17        142.19        11.91 o                         
  -7   7   9         67.88         78.29        13.53 o                         
  -6   7   9         26.31          7.79         8.02 o                         
  -5   7   9          6.03          2.93         9.10 o                         
  -4   7   9        404.70        402.94        20.70 o                         
  -3   7   9         17.86          5.41         9.94 o                         
  -2   7   9         64.07         65.98        11.84 o                         
  -1   7   9         75.36         63.25        19.13 o                         
   0   7   9         19.74         -3.65        15.64 o                         
   1   7   9          0.40         -3.68         9.31 o                         
   2   7   9         27.56         33.37        11.21 o                         
   3   7   9          7.15         11.92        10.41 o                         
   4   7   9         74.81         65.18        12.31 o                         
   5   7   9        120.53        141.05        16.76 o                         
 -11   8   9         41.70         43.20        14.99 o                         
 -10   8   9          9.76         -6.18        11.80 o                         
  -9   8   9         77.74         92.21        16.84 o                         
  -8   8   9          6.67          4.50        12.60 o                         
  -7   8   9         36.96         29.55        12.75 o                         
  -6   8   9          2.05         -7.75         7.75 o                         
  -5   8   9          7.12         -6.33        15.82 o                         
  -4   8   9        103.95         98.62        18.55 o                         
  -3   8   9        377.31        349.89        20.16 o                         
  -2   8   9        381.15        378.97        23.86 o                         
  -1   8   9        373.59        347.76        28.90 o                         
   0   8   9         27.26         32.40        10.71 o                         
   1   8   9         16.66         29.82        11.09 o                         
   2   8   9        128.91        126.49        15.91 o                         
   3   8   9         69.83         70.00        14.14 o                         
   4   8   9        214.99        207.50        24.07 o                         
 -10   9   9         65.69         47.20        17.58 o                         
  -9   9   9          5.00        -13.62        13.62 o                         
  -8   9   9          1.74         17.52        24.85 o                         
  -7   9   9          0.11          4.79         9.84 o                         
  -6   9   9         11.55          0.28         8.78 o                         
  -5   9   9         23.27         44.91        12.35 o                         
  -4   9   9          5.16          2.70        11.28 o                         
  -3   9   9         63.70         72.30        15.26 o                         
  -2   9   9         94.44        123.96        21.40 o                         
  -1   9   9        178.15        159.74        19.43 o                         
   0   9   9          1.82         -1.66        13.09 o                         
   1   9   9         17.42          3.66        10.28 o                         
   2   9   9          0.01        -10.45        11.98 o                         
   3   9   9        124.78        159.11        17.84 o                         
  -9  10   9          0.00        -12.41        18.94 o                         
  -8  10   9          2.75        -17.95        17.95 o                         
  -7  10   9          1.70         -0.66        10.51 o                         
  -6  10   9          7.50         15.57        11.32 o                         
  -5  10   9          4.53          9.98        12.33 o                         
  -4  10   9         17.48         15.87        11.24 o                         
  -3  10   9         80.91         95.85        17.70 o                         
  -2  10   9         46.77         36.27        15.31 o                         
  -1  10   9         29.48         40.68        13.25 o                         
   0  10   9        208.93        243.74        20.34 o                         
   1  10   9         26.29         30.61        12.52 o                         
   2  10   9          2.62          0.50        12.31 o                         
  -7  11   9          0.03         12.94        12.27 o                         
  -6  11   9         12.86         -0.45        12.71 o                         
  -5  11   9         23.88         10.29        12.18 o                         
  -4  11   9          0.20          9.12        16.43 o                         
  -3  11   9         19.51         15.14        26.46 o                         
  -2  11   9         82.35         50.48        16.95 o                         
  -1  11   9          1.52         11.61        21.06 o                         
   0  11   9         14.57         -5.92        17.62 o                         
   1  11   9          3.87        -16.87        19.07 o                         
  -4  12   9          1.86          2.02        20.78 o                         
  -3  12   9         43.90         35.34        24.49 o                         
  -2  12   9          1.37        -13.02        28.42 o                         
 -13   0  10        133.67        148.90        29.60 o                         
 -12   0  10        439.04        495.13        38.58 o                         
 -11   0  10         54.90         94.23        16.90 o                         
 -10   0  10        130.95        129.47        18.13 o                         
  -9   0  10         42.11         30.89        19.64 o                         
  -8   0  10         26.27         15.23        10.29 o                         
  -7   0  10        562.07        607.30        24.58 o                         
  -6   0  10        635.56        626.07        24.93 o                         
  -5   0  10       1949.78       2009.35        57.18 o                         
  -4   0  10         49.59         35.47        11.09 o                         
  -3   0  10        251.88        265.23        17.80 o                         
  -2   0  10         45.76         41.42        13.51 o                         
  -1   0  10         17.08         24.90        14.21 o                         
   0   0  10          0.62        -12.51        12.51 o                         
   1   0  10         34.29         22.38        12.75 o                         
   2   0  10        152.17        186.95        20.91 o                         
   3   0  10         94.59        120.67        22.28 o                         
   4   0  10        361.19        380.31        74.34 o                         
   5   0  10        142.12        152.32        43.96 o                         
   6   0  10         39.54         22.60        23.72 o                         
 -13   1  10         18.23         17.60        16.52 o                         
 -12   1  10          5.49         11.56        15.82 o                         
 -11   1  10          1.86          0.70         9.19 o                         
 -10   1  10          7.06         10.43         9.46 o                         
  -9   1  10        402.51        433.10        17.81 o                         
  -8   1  10        271.48        278.30        14.05 o                         
  -7   1  10          2.95         -6.58         6.58 o                         
  -6   1  10        108.68        114.15        10.80 o                         
  -5   1  10         80.07         97.63        15.63 o                         
  -4   1  10        657.38        614.47        17.10 o                         
  -3   1  10        356.71        428.70        17.32 o                         
  -2   1  10          1.67          3.08         8.43 o                         
  -1   1  10         53.79         58.40        10.75 o                         
   0   1  10        104.34        113.07        11.14 o                         
   1   1  10          0.00         -7.51         8.31 o                         
   2   1  10         62.05         59.66        15.53 o                         
   3   1  10         10.04          0.25         9.16 o                         
   4   1  10          0.01          2.40        10.35 o                         
   5   1  10         62.75         54.57        15.16 o                         
   6   1  10          0.10         21.53        16.23 o                         
 -13   2  10        154.82        170.22        21.02 o                         
 -12   2  10          8.96         34.49        11.75 o                         
 -11   2  10        101.64        107.81        14.19 o                         
 -10   2  10         72.82         68.93        11.27 o                         
  -9   2  10          6.51         -7.37         7.37 o                         
  -8   2  10          1.80          3.51         8.20 o                         
  -7   2  10        382.98        368.10        25.75 o                         
  -6   2  10        743.50        684.84        35.21 o                         
  -5   2  10         77.54         84.25        10.16 o                         
  -4   2  10         54.38         62.38         9.45 o                         
  -3   2  10         10.74         10.47         7.59 o                         
  -2   2  10         13.79         13.40         9.48 o                         
  -1   2  10         45.90         51.61        10.89 o                         
   0   2  10         47.59         50.05         9.29 o                         
   1   2  10         45.49         53.08        14.04 o                         
   2   2  10         11.75         10.75         9.09 o                         
   3   2  10          8.55         -8.40         9.75 o                         
   4   2  10        134.49        140.21        16.84 o                         
   5   2  10         10.99         15.57        14.03 o                         
   6   2  10          1.17         -5.02        15.15 o                         
 -13   3  10         27.68         28.53        35.95 o                         
 -12   3  10         40.87         63.09        12.84 o                         
 -11   3  10          6.00         -3.13        10.91 o                         
 -10   3  10         52.65         62.53        11.68 o                         
  -9   3  10         65.93         52.09         9.25 o                         
  -8   3  10         11.72          0.63         9.63 o                         
  -7   3  10        364.83        382.87        16.58 o                         
  -6   3  10          7.79          0.50         7.29 o                         
  -5   3  10         31.63         37.46         8.28 o                         
  -4   3  10         16.45          9.91         8.98 o                         
  -3   3  10          0.14          3.42         8.04 o                         
  -2   3  10          2.71         -5.55         8.17 o                         
  -1   3  10         34.39         47.05        10.06 o                         
   0   3  10        139.46        151.55        18.85 o                         
   1   3  10          2.98         17.55        10.60 o                         
   2   3  10          4.89          9.46        10.23 o                         
   3   3  10          2.15          8.13        11.08 o                         
   4   3  10         39.38         54.05        13.53 o                         
   5   3  10          0.22         12.72        14.21 o                         
   6   3  10         47.66         54.74        22.20 o                         
 -13   4  10          3.16          3.52        13.52 o                         
 -12   4  10         71.19         83.21        16.91 o                         
 -11   4  10          0.85         11.05        12.39 o                         
 -10   4  10         22.64          7.97        11.46 o                         
  -9   4  10          1.08          8.07         8.12 o                         
  -8   4  10          0.00          3.92         7.75 o                         
  -7   4  10        198.19        180.45        15.54 o                         
  -6   4  10        190.39        186.46        11.89 o                         
  -5   4  10          6.37          5.40         9.39 o                         
  -4   4  10         85.96         54.17        10.70 o                         
  -3   4  10          2.39         11.57         7.76 o                         
  -2   4  10         53.49         57.68        10.23 o                         
  -1   4  10         23.14         13.89         9.26 o                         
   0   4  10         53.09         45.91        12.74 o                         
   1   4  10         99.06        110.69        13.81 o                         
   2   4  10          1.08         10.39        10.58 o                         
   3   4  10          0.79         10.72        14.63 o                         
   4   4  10          2.00         -7.96        11.96 o                         
   5   4  10          9.70          1.91        14.46 o                         
 -12   5  10         78.66        113.44        18.24 o                         
 -11   5  10         21.30         29.09        13.81 o                         
 -10   5  10         33.27         32.05        12.74 o                         
  -9   5  10          5.93          2.31         9.20 o                         
  -8   5  10        201.78        192.63        11.99 o                         
  -7   5  10         79.65         93.18         9.78 o                         
  -6   5  10         29.70         23.61        13.12 o                         
  -5   5  10         12.28          3.04         8.48 o                         
  -4   5  10         38.90         27.14         9.14 o                         
  -3   5  10        106.31         86.65        11.15 o                         
  -2   5  10         19.59         17.92         9.57 o                         
  -1   5  10         66.28         79.08        14.96 o                         
   0   5  10          0.13         -7.21        10.49 o                         
   1   5  10         46.09         51.27        12.09 o                         
   2   5  10         51.71         50.62        12.36 o                         
   3   5  10          0.07         -0.67        13.78 o                         
   4   5  10         18.57         26.20        13.83 o                         
   5   5  10         77.89         75.80        23.16 o                         
 -12   6  10         44.21          6.72        13.92 o                         
 -11   6  10          5.98         -1.46        16.54 o                         
 -10   6  10         12.11         19.11        11.27 o                         
  -9   6  10          0.70         10.72        10.32 o                         
  -8   6  10          5.02          7.66         8.22 o                         
  -7   6  10        235.38        264.99        17.26 o                         
  -6   6  10          0.52         -7.52         7.52 o                         
  -5   6  10        156.61        123.40        13.79 o                         
  -4   6  10         24.61         22.54        10.84 o                         
  -3   6  10        106.70        115.24        14.21 o                         
  -2   6  10          2.35         -5.25        10.47 o                         
  -1   6  10          2.57          4.98        11.49 o                         
   0   6  10        156.25        190.81        18.95 o                         
   1   6  10          2.06         -3.09         9.68 o                         
   2   6  10         11.40         26.00        11.62 o                         
   3   6  10         22.43         10.44        11.73 o                         
   4   6  10         31.21         31.08        13.32 o                         
 -11   7  10          0.15          5.05        17.10 o                         
 -10   7  10         95.65        137.83        17.14 o                         
  -9   7  10          6.21         15.47        11.33 o                         
  -8   7  10         70.84         72.90         9.81 o                         
  -7   7  10         27.03         15.78         9.35 o                         
  -6   7  10         40.09         33.61        14.76 o                         
  -5   7  10         83.47         67.02        13.30 o                         
  -4   7  10         91.95         97.14        14.21 o                         
  -3   7  10        254.15        214.89        20.63 o                         
  -2   7  10         17.69          9.81        17.34 o                         
  -1   7  10          0.00         -5.69        10.85 o                         
   0   7  10         80.09         68.42        13.54 o                         
   1   7  10          0.43        -13.18        13.18 o                         
   2   7  10         67.76         71.93        12.30 o                         
   3   7  10         66.84         64.39        13.79 o                         
   4   7  10          0.26          1.25        14.32 o                         
 -10   8  10          0.43         11.57        17.01 o                         
  -9   8  10          1.75          7.18        18.37 o                         
  -8   8  10        180.91        195.99        19.70 o                         
  -7   8  10          6.96         14.17        11.39 o                         
  -6   8  10          1.57         -1.90        11.05 o                         
  -5   8  10          0.41         -4.90        11.61 o                         
  -4   8  10        119.91         82.45        14.28 o                         
  -3   8  10         19.07         18.47        13.56 o                         
  -2   8  10        586.23        581.80        28.96 o                         
  -1   8  10        150.18        111.01        21.42 o                         
   0   8  10         74.45         93.20        15.18 o                         
   1   8  10         56.18         52.52        13.18 o                         
   2   8  10          2.86          8.27        11.71 o                         
   3   8  10         25.62         13.93        14.96 o                         
  -9   9  10         70.42         82.14        23.43 o                         
  -8   9  10        242.68        280.75        28.75 o                         
  -7   9  10         76.79         68.12        13.07 o                         
  -6   9  10         12.38         -6.03        10.94 o                         
  -5   9  10         43.23         26.70        13.45 o                         
  -4   9  10         16.19         31.63        13.14 o                         
  -3   9  10        116.47         91.59        32.89 o                         
  -2   9  10        102.96        129.98        23.24 o                         
  -1   9  10        121.29        100.46        17.86 o                         
   0   9  10         88.11        103.36        18.89 o                         
   1   9  10         46.84         66.52        15.12 o                         
   2   9  10          2.04         -0.09        13.46 o                         
  -8  10  10         47.27         31.01        13.35 o                         
  -7  10  10        115.76        138.99        18.10 o                         
  -6  10  10          2.24          4.04        12.18 o                         
  -5  10  10         30.07          9.90        14.13 o                         
  -4  10  10         13.78         36.88        29.68 o                         
  -3  10  10         27.01         57.56        22.63 o                         
  -2  10  10          4.26          0.67        13.27 o                         
  -1  10  10         20.94         22.68        14.67 o                         
   0  10  10        429.28        434.50        26.80 o                         
   1  10  10        190.58        186.01        21.44 o                         
  -5  11  10         21.65         29.86        17.29 o                         
  -4  11  10          1.78        -21.69        21.69 o                         
  -3  11  10         45.75         15.88        18.24 o                         
  -2  11  10         95.74         84.93        27.38 o                         
 -13   1  11         66.22         61.78        19.48 o                         
 -12   1  11          0.29          6.28        11.70 o                         
 -11   1  11         19.94         33.24        10.74 o                         
 -10   1  11         22.83         28.34        10.38 o                         
  -9   1  11         10.76         11.99         9.17 o                         
  -8   1  11        191.47        215.95        16.27 o                         
  -7   1  11          3.74         12.40        10.11 o                         
  -6   1  11         86.06         88.65        14.07 o                         
  -5   1  11         80.87         73.93        11.60 o                         
  -4   1  11        131.17        145.15        13.29 o                         
  -3   1  11         10.47         19.07         9.84 o                         
  -2   1  11         76.08         75.58        11.77 o                         
  -1   1  11        195.08        228.01        27.31 o                         
   0   1  11          2.17         -7.23         9.26 o                         
   1   1  11          0.05         -6.14         9.89 o                         
   2   1  11          1.89        -13.13        13.13 o                         
   3   1  11         56.74         26.52        19.62 o                         
   4   1  11         63.52        100.65        24.58 o                         
   5   1  11         15.38         10.68        19.65 o                         
 -13   2  11          0.93          6.43        20.44 o                         
 -12   2  11         16.91         22.00        12.14 o                         
 -11   2  11          0.00        -10.38        10.38 o                         
 -10   2  11          4.22          3.47        10.22 o                         
  -9   2  11         36.75         42.23        10.03 o                         
  -8   2  11        124.91        112.82        11.66 o                         
  -7   2  11         88.83         86.16        12.91 o                         
  -6   2  11         77.21         89.53        12.05 o                         
  -5   2  11        362.01        351.02        21.27 o                         
  -4   2  11        379.42        387.04        18.15 o                         
  -3   2  11         39.52         34.74        13.32 o                         
  -2   2  11          0.31         -1.46        10.35 o                         
  -1   2  11          2.43          1.54        10.41 o                         
   0   2  11         22.07          2.32        10.65 o                         
   1   2  11        139.17        149.63        27.01 o                         
   2   2  11         41.68         35.25        11.91 o                         
   3   2  11          0.05         15.25        12.65 o                         
   4   2  11          6.33         -2.70        15.05 o                         
   5   2  11          8.26         -8.45        19.31 o                         
 -12   3  11          1.23         25.19        15.65 o                         
 -11   3  11          2.57          4.34        13.35 o                         
 -10   3  11          4.29          2.77         9.22 o                         
  -9   3  11         22.09         15.30         9.60 o                         
  -8   3  11         92.15         70.56        11.11 o                         
  -7   3  11        105.41        104.43        12.32 o                         
  -6   3  11         26.78         21.76        11.60 o                         
  -5   3  11         51.98         46.69        11.21 o                         
  -4   3  11         41.39         21.58        10.59 o                         
  -3   3  11        123.77        108.50        13.75 o                         
  -2   3  11          0.00          1.86         9.23 o                         
  -1   3  11          7.91          4.75         9.72 o                         
   0   3  11         13.20          7.71        11.36 o                         
   1   3  11         30.22         46.59        14.74 o                         
   2   3  11         41.97         16.70        12.33 o                         
   3   3  11         67.80         38.33        14.28 o                         
   4   3  11          2.23         21.07        15.03 o                         
 -12   4  11         48.91         33.89        16.59 o                         
 -11   4  11          0.04          0.14        13.58 o                         
 -10   4  11          7.20         -4.84        12.07 o                         
  -9   4  11         89.46         90.82        11.06 o                         
  -8   4  11          2.19          5.69         8.89 o                         
  -7   4  11         17.84         20.60         9.76 o                         
  -6   4  11          7.35         16.44        11.11 o                         
  -5   4  11          3.71          1.29         9.87 o                         
  -4   4  11         17.64         19.15        11.40 o                         
  -3   4  11         59.57         68.91        12.40 o                         
  -2   4  11         16.59         18.82         9.74 o                         
  -1   4  11        174.30        178.21        17.44 o                         
   0   4  11          1.17         -8.05        12.34 o                         
   1   4  11        112.94        139.06        18.79 o                         
   2   4  11         34.53         40.61        12.81 o                         
   3   4  11        122.24        130.81        15.47 o                         
   4   4  11          0.18         -1.95        15.20 o                         
 -12   5  11         68.47         68.44        17.80 o                         
 -11   5  11          0.03         22.24        14.93 o                         
 -10   5  11          3.38         -2.16        12.35 o                         
  -9   5  11        125.81        144.40        12.57 o                         
  -8   5  11          0.60        -12.13        12.63 o                         
  -7   5  11         20.62         20.97        10.82 o                         
  -6   5  11        116.71        110.39        12.84 o                         
  -5   5  11         19.59         21.18        10.51 o                         
  -4   5  11          0.13         -7.93         8.97 o                         
  -3   5  11          0.30         -4.69        10.50 o                         
  -2   5  11        165.76        152.60        14.06 o                         
  -1   5  11         19.21         29.67        12.94 o                         
   0   5  11         23.43          9.92        14.23 o                         
   1   5  11          0.05        -11.14        11.14 o                         
   2   5  11          3.19         -9.55        12.56 o                         
   3   5  11          0.92          3.09        12.56 o                         
   4   5  11          1.39        -12.84        15.97 o                         
 -11   6  11         79.82         83.14        15.78 o                         
 -10   6  11         18.73         24.02        13.58 o                         
  -9   6  11          5.01          8.52         9.33 o                         
  -8   6  11          0.22         -9.32         9.32 o                         
  -7   6  11          5.49          0.27         9.07 o                         
  -6   6  11        116.32        114.98        12.48 o                         
  -5   6  11          0.35         13.65        16.86 o                         
  -4   6  11         65.09         64.62        13.94 o                         
  -3   6  11          0.05        -11.89        11.89 o                         
  -2   6  11         15.55         11.00        14.27 o                         
  -1   6  11         25.47         18.46        13.03 o                         
   0   6  11          1.61         -4.27        14.21 o                         
   1   6  11         24.34         22.75        13.47 o                         
   2   6  11          0.04         -5.67        12.45 o                         
   3   6  11        124.44         99.47        16.55 o                         
 -10   7  11         47.54         41.81        15.03 o                         
  -9   7  11          0.83         17.86        10.13 o                         
  -8   7  11          0.24         -8.10         9.93 o                         
  -7   7  11         42.50         39.69        12.82 o                         
  -6   7  11          1.61        -12.10        12.10 o                         
  -5   7  11          0.14         -5.15        11.80 o                         
  -4   7  11         31.04         42.94        15.58 o                         
  -3   7  11        216.68        212.35        32.24 o                         
  -2   7  11        205.18        215.82        21.57 o                         
  -1   7  11          1.00         29.47        14.63 o                         
   0   7  11        116.69        137.29        17.18 o                         
   1   7  11         31.55         29.34        15.37 o                         
   2   7  11         19.05         15.46        14.24 o                         
  -9   8  11         18.55         13.10        20.88 o                         
  -8   8  11          7.62         11.02        11.84 o                         
  -7   8  11         32.52         37.98        13.86 o                         
  -6   8  11         53.16         38.90        14.31 o                         
  -5   8  11          2.40         -4.09        12.65 o                         
  -4   8  11          1.58         -0.62        15.27 o                         
  -3   8  11          0.08          5.57        18.21 o                         
  -2   8  11         15.34          5.55        14.92 o                         
  -1   8  11         80.44         85.82        23.05 o                         
   0   8  11        120.71        127.98        18.11 o                         
   1   8  11         45.21         40.00        17.68 o                         
  -8   9  11          4.48         15.97        13.81 o                         
  -7   9  11          0.07         -5.69        16.05 o                         
  -6   9  11          5.05         -7.85        13.91 o                         
  -5   9  11          5.47         18.37        14.82 o                         
  -4   9  11          0.36         18.42        20.95 o                         
  -3   9  11         51.17         69.30        23.06 o                         
  -2   9  11         91.89         26.79        34.81 o                         
  -1   9  11        145.54        132.64        21.80 o                         
   0   9  11         16.30         25.27        20.02 o                         
  -6  10  11         16.10         19.80        14.88 o                         
  -5  10  11          7.04         30.48        17.15 o                         
  -4  10  11          1.58          8.19        23.73 o                         
  -3  10  11          9.64         31.76        49.17 o                         
  -2  10  11         64.86         51.15        24.39 o                         
 -12   0  12          1.57          9.01        15.27 o                         
 -11   0  12        100.63        109.67        18.03 o                         
 -10   0  12         20.53         55.01        19.63 o                         
  -9   0  12        154.72        145.15        22.18 o                         
  -8   0  12        111.21        108.92        19.69 o                         
  -7   0  12         93.13        114.09        20.38 o                         
  -6   0  12        326.01        336.59        45.09 o                         
  -5   0  12         13.78         36.38        21.29 o                         
  -4   0  12       1034.08       1153.47        44.17 o                         
  -3   0  12        991.92       1080.83        43.39 o                         
  -2   0  12        598.29        630.65        35.88 o                         
  -1   0  12        178.01        224.35        26.67 o                         
   0   0  12        180.09        213.45        24.57 o                         
   1   0  12         25.39         37.38        34.92 o                         
   2   0  12          2.39          5.31        18.87 o                         
   3   0  12          2.29        -23.59        30.45 o                         
 -12   1  12        175.22        186.17        18.16 o                         
 -11   1  12        236.46        291.56        21.05 o                         
 -10   1  12         26.93         44.52        11.89 o                         
  -9   1  12        106.90        117.88        19.96 o                         
  -8   1  12        113.90        100.44        15.66 o                         
  -7   1  12         16.39         24.64        11.68 o                         
  -6   1  12         37.51         32.84        33.24 o                         
  -5   1  12          0.18          9.79        13.27 o                         
  -4   1  12        314.26        295.90        19.04 o                         
  -3   1  12         17.04         10.13        11.00 o                         
  -2   1  12        103.94        121.36        14.53 o                         
  -1   1  12          5.11          3.14        10.19 o                         
   0   1  12         17.15         35.69        12.70 o                         
   1   1  12          0.78         -7.25        12.33 o                         
   2   1  12          1.11         13.32        16.34 o                         
   3   1  12          1.14         33.03        23.76 o                         
 -12   2  12         90.14         78.97        18.62 o                         
 -11   2  12          1.45          6.52        12.77 o                         
 -10   2  12         24.47         20.95        11.29 o                         
  -9   2  12         35.99         77.02        14.05 o                         
  -8   2  12         67.43         34.95        12.46 o                         
  -7   2  12         62.22         54.76        13.73 o                         
  -6   2  12         82.59         76.58        17.06 o                         
  -5   2  12        230.55        182.16        64.35 o                         
  -4   2  12        134.54        139.30        16.71 o                         
  -3   2  12         88.62         78.34        13.11 o                         
  -2   2  12          3.96         23.15        10.28 o                         
  -1   2  12        160.57        171.89        14.77 o                         
   0   2  12          1.33        -11.12        11.12 o                         
   1   2  12         14.06         11.03        13.31 o                         
   2   2  12          1.51          5.00        15.40 o                         
   3   2  12          0.10          5.28        18.08 o                         
 -12   3  12        106.19        117.40        20.25 o                         
 -11   3  12          1.42          4.77        14.63 o                         
 -10   3  12         55.04         46.71        11.43 o                         
  -9   3  12        144.76        172.35        17.48 o                         
  -8   3  12         50.69         37.66        17.29 o                         
  -7   3  12          0.53         17.68        13.49 o                         
  -6   3  12          9.05         13.96        12.47 o                         
  -5   3  12         86.70         74.21        18.88 o                         
  -4   3  12         64.65         51.85        18.86 o                         
  -3   3  12          4.51         -9.72         9.72 o                         
  -2   3  12          4.06          1.72        10.35 o                         
  -1   3  12          7.75          4.67        11.55 o                         
   0   3  12          4.85        -10.38        12.19 o                         
   1   3  12          9.12         15.80        39.25 o                         
   2   3  12          0.04        -11.76        33.88 o                         
   3   3  12          2.13          2.01        19.27 o                         
 -11   4  12          1.50         12.54        15.97 o                         
 -10   4  12          1.30         -1.12        14.54 o                         
  -9   4  12         18.95         16.22        12.74 o                         
  -8   4  12         64.02         86.72        14.81 o                         
  -7   4  12         49.45         30.70        15.97 o                         
  -6   4  12          0.53         -5.32        11.67 o                         
  -5   4  12         76.68         83.90        17.59 o                         
  -4   4  12          0.62         -0.94        10.71 o                         
  -3   4  12          5.01         -3.99        10.99 o                         
  -2   4  12          3.54          1.53        10.19 o                         
  -1   4  12          3.03          5.81        12.41 o                         
   0   4  12         26.56         -5.13        15.09 o                         
   1   4  12         30.11        -13.66        15.58 o                         
   2   4  12         25.37         21.25        15.04 o                         
   3   4  12         26.40         34.18        20.53 o                         
 -11   5  12         87.87         75.41        18.83 o                         
 -10   5  12         45.79         34.66        14.49 o                         
  -9   5  12         12.86          8.86        11.21 o                         
  -8   5  12         40.33         59.47        14.02 o                         
  -7   5  12         17.38          3.63        12.49 o                         
  -6   5  12         75.23         48.05        12.76 o                         
  -5   5  12          1.28          8.11        11.72 o                         
  -4   5  12        138.75        126.21        14.80 o                         
  -3   5  12         17.42         16.05        13.01 o                         
  -2   5  12         31.28         27.97        14.84 o                         
  -1   5  12          0.58        -12.09        12.99 o                         
   0   5  12         76.65         90.88        19.05 o                         
   1   5  12          0.01          5.16        14.99 o                         
   2   5  12         46.37         16.49        15.75 o                         
 -10   6  12         30.95          7.62        13.15 o                         
  -9   6  12          3.85          4.41        11.49 o                         
  -8   6  12          8.14          9.20        11.17 o                         
  -7   6  12          0.12         -2.86        10.34 o                         
  -6   6  12        408.74        380.57        32.47 o                         
  -5   6  12         28.80         29.71        17.87 o                         
  -4   6  12         51.73         48.59        16.94 o                         
  -3   6  12         23.57         21.30        14.77 o                         
  -2   6  12        199.87        195.18        26.42 o                         
  -1   6  12          9.90         11.34        14.48 o                         
   0   6  12          7.70         24.58        19.41 o                         
   1   6  12          8.72         -0.39        15.66 o                         
  -9   7  12          1.63         31.04        13.28 o                         
  -8   7  12         10.02         -1.33        16.49 o                         
  -7   7  12         10.89         25.05        13.86 o                         
  -6   7  12          3.54        -15.82        15.82 o                         
  -5   7  12         36.54          8.67        19.95 o                         
  -4   7  12          0.05        -10.05        17.90 o                         
  -3   7  12         31.31         36.75        19.13 o                         
  -2   7  12         56.05         51.61        18.16 o                         
  -1   7  12          0.18        -15.28        21.12 o                         
   0   7  12         59.96         97.45        18.58 o                         
   1   7  12          7.27         45.15        35.14 o                         
  -8   8  12         39.89         86.00        17.54 o                         
  -7   8  12          0.32         15.96        15.63 o                         
  -6   8  12          4.08        -11.81        15.79 o                         
  -5   8  12          5.79          2.28        16.53 o                         
  -4   8  12         19.40          5.57        18.35 o                         
  -3   8  12          4.11        -21.45        27.84 o                         
  -2   8  12          0.59         -9.35        21.65 o                         
  -1   8  12         48.03         45.37        20.86 o                         
  -6   9  12        300.26        304.12        28.63 o                         
  -5   9  12         44.01         35.98        20.89 o                         
  -4   9  12          0.29        -12.01        24.99 o                         
  -3   9  12          3.23          6.55        30.38 o                         
 -11   1  13         40.10         63.37        17.96 o                         
 -10   1  13         23.65         26.00        14.83 o                         
  -9   1  13         12.59         14.47        13.44 o                         
  -8   1  13         31.31         28.15        14.84 o                         
  -7   1  13        123.03        113.55        20.03 o                         
  -6   1  13         46.34         20.46        15.80 o                         
  -5   1  13        135.76        138.46        21.06 o                         
  -4   1  13         32.68         37.05        15.46 o                         
  -3   1  13          0.41         -7.52        13.87 o                         
  -2   1  13         23.63         17.13        13.98 o                         
  -1   1  13          0.34        -10.67        13.44 o                         
   0   1  13         27.13         21.59        13.52 o                         
   1   1  13         12.99         26.25        16.04 o                         
   2   1  13          0.81         16.93        20.00 o                         
 -11   2  13          7.15          6.41        16.11 o                         
 -10   2  13         25.24         46.41        15.52 o                         
  -9   2  13          0.65          5.05        13.81 o                         
  -8   2  13          0.02        -11.19        17.64 o                         
  -7   2  13         23.58         21.94        15.50 o                         
  -6   2  13         93.84        112.62        19.82 o                         
  -5   2  13         29.89         29.72        24.99 o                         
  -4   2  13         52.82         36.36        14.41 o                         
  -3   2  13        298.87        273.14        19.20 o                         
  -2   2  13          8.65         10.54        11.79 o                         
  -1   2  13          4.27         16.31        13.78 o                         
   0   2  13         92.55        107.76        19.75 o                         
   1   2  13          2.30        -14.81        33.48 o                         
 -11   3  13          1.75         -6.14        13.04 o                         
 -10   3  13          1.86          3.97        14.37 o                         
  -9   3  13          7.58         14.95        17.36 o                         
  -8   3  13         91.43        137.60        19.07 o                         
  -7   3  13         43.78         40.25        12.92 o                         
  -6   3  13         39.15         10.47        16.96 o                         
  -5   3  13          0.46        -16.23        31.66 o                         
  -4   3  13         16.89         23.24        12.73 o                         
  -3   3  13         28.94         34.26        13.07 o                         
  -2   3  13         13.00         26.50        11.89 o                         
  -1   3  13         46.23         89.26        16.28 o                         
   0   3  13          0.47         11.73        22.78 o                         
   1   3  13          2.35          3.12        18.27 o                         
 -10   4  13         38.65         32.43        16.97 o                         
  -9   4  13          0.02          4.20        14.54 o                         
  -8   4  13         42.21         38.31        17.50 o                         
  -7   4  13         77.86         77.28        14.61 o                         
  -6   4  13         32.11         50.43        17.64 o                         
  -5   4  13          1.59         17.78        12.99 o                         
  -4   4  13          0.09         -6.61        12.02 o                         
  -3   4  13          7.96         -2.70        12.35 o                         
  -2   4  13          6.95         37.18        15.64 o                         
  -1   4  13         49.29         57.96        16.05 o                         
   0   4  13         11.09          6.97        23.98 o                         
   1   4  13         66.27         94.66        20.99 o                         
 -10   5  13         78.38        109.90        17.78 o                         
  -9   5  13         11.94          9.88        15.39 o                         
  -8   5  13          1.51          6.12        16.35 o                         
  -7   5  13          8.47         -5.48        11.72 o                         
  -6   5  13          2.04          4.86        14.00 o                         
  -5   5  13        112.73         88.84        16.32 o                         
  -4   5  13         93.17        120.27        16.65 o                         
  -3   5  13         14.10         17.43        14.62 o                         
  -2   5  13          7.05         11.98        17.75 o                         
  -1   5  13          5.55          6.65        16.14 o                         
   0   5  13          3.16         17.14        19.74 o                         
  -9   6  13          1.05          5.95        15.37 o                         
  -8   6  13          0.00         -1.57        13.50 o                         
  -7   6  13          0.98         -0.83        12.29 o                         
  -6   6  13          0.42         29.13        15.88 o                         
  -5   6  13          3.33         -2.63        21.74 o                         
  -4   6  13          1.68        -16.84        16.84 o                         
  -3   6  13          1.39        -13.06        19.23 o                         
  -2   6  13          6.82         24.02        21.75 o                         
  -1   6  13        160.75        231.20        27.87 o                         
  -7   7  13         19.41         -2.37        19.91 o                         
  -6   7  13          3.16          3.72        32.60 o                         
  -5   7  13          0.31         -6.64        18.32 o                         
  -4   7  13         25.06          8.35        19.61 o                         
  -3   7  13          8.48          0.03        19.40 o                         
  -2   7  13         97.52         77.61        22.28 o                         
 -10   0  14        179.58        194.38        41.57 o                         
  -9   0  14         31.97         -2.30        44.29 o                         
  -8   0  14         22.31         42.82        33.21 o                         
  -7   0  14         29.70         75.02        32.34 o                         
  -5   0  14          2.98          0.21        23.22 o                         
  -4   0  14        117.57         74.25        28.06 o                         
  -3   0  14          0.44        -15.68        27.30 o                         
  -2   0  14        103.73         85.58        24.41 o                         
  -1   0  14        221.46        137.40        26.35 o                         
   0   0  14        307.93        239.57        31.29 o                         
 -10   1  14        313.54        424.34        52.64 o                         
  -9   1  14         22.52         26.68        22.77 o                         
  -8   1  14        137.69        167.97        34.79 o                         
  -7   1  14         37.58         62.08        22.56 o                         
  -6   1  14          1.15         -5.29        19.42 o                         
  -5   1  14         17.35         19.21        17.76 o                         
  -4   1  14          6.52        -12.75        14.64 o                         
  -3   1  14         54.06         29.38        20.47 o                         
  -2   1  14        706.71        742.52        38.37 o                         
  -1   1  14         54.15         61.89        18.03 o                         
   0   1  14         45.20         31.87        17.06 o                         
 -10   2  14         82.43        121.09        24.03 o                         
  -9   2  14          0.75         -8.89        28.92 o                         
  -8   2  14          0.04        -20.03        20.03 o                         
  -7   2  14         63.57         56.51        22.37 o                         
  -6   2  14          1.29          3.96        18.08 o                         
  -5   2  14          9.92         -7.31        24.09 o                         
  -4   2  14         38.44         22.21        16.76 o                         
  -3   2  14          0.96         15.39        14.06 o                         
  -2   2  14          0.84         22.56        15.64 o                         
  -1   2  14          1.76         16.95        15.78 o                         
  -9   3  14         27.36         33.79        19.58 o                         
  -8   3  14         75.16         92.70        20.40 o                         
  -7   3  14         25.68         39.19        16.66 o                         
  -6   3  14         27.45         63.04        21.35 o                         
  -5   3  14         46.77         95.14        22.95 o                         
  -4   3  14         70.09         38.89        14.80 o                         
  -3   3  14         16.05          5.93        14.68 o                         
  -2   3  14         27.31         27.38        16.06 o                         
  -1   3  14          0.50          0.82        17.15 o                         
  -8   4  14          0.17         -8.26        18.64 o                         
  -7   4  14         44.65         77.54        19.36 o                         
  -6   4  14          0.88         13.84        16.59 o                         
  -5   4  14         27.85         60.54        20.96 o                         
  -4   4  14          6.32         -5.73        17.73 o                         
  -3   4  14         18.05         22.39        18.43 o                         
  -2   4  14         27.02         37.50        19.23 o                         
  -7   5  14          1.06         -7.11        15.14 o                         
  -6   5  14          0.15         24.20        17.92 o                         
  -5   5  14          0.16          4.82        15.16 o                         
  -4   5  14         26.09         38.16        16.86 o                         
  -3   5  14         51.98         33.24        29.12 o                         
  -7   1  15         32.66         15.12        24.20 o                         
  -6   1  15          0.63         -0.90        22.87 o                         
  -5   1  15         74.91         66.26        22.90 o                         
  -4   1  15         59.26         41.05        21.40 o                         
  -6   2  15         63.57         65.52        26.83 o                         
  -5   2  15         82.31         82.90        27.09 o                         
                                                                                
